# Supplementary material for: Chromosome-Level Genome Assembly of Eden's Whale Clarifies the Taxonomy and Speciation of Bryde's Whale Complex
Source: Mol Biol Evol. 2025 Sep 18;42(10):msaf234. doi: 10.1093/molbev/msaf234 (PMC12492004; doi:10.1093/molbev/msaf234)
Supplement: msaf234_Supplementary_Data [file msaf234_supplementary_data.zip]

Archive with 2 entries (2 files):
- Supplementary Tables.xlsx
- Supplementary_Material_.pdf
