# Supplementary material for: Chromosome-Level Genome Assembly of Eden's Whale Clarifies the Taxonomy and Speciation of Bryde's Whale Complex
Source: Mol Biol Evol. 2025 Sep 18;42(10):msaf234. doi: 10.1093/molbev/msaf234 (PMC12492004; doi:10.1093/molbev/msaf234)
Supplement: msaf234_Supplementary_Data [file msaf234_supplementary_data.zip › Supplementary Tables.xlsx]

## Sheet: TabS1
Table S1 Summary of the sequencing data.
Type	Sample	Library type	Platform	Read length (bp)	Raw data (million reads)
Genome	inner muscle	Illumina	NovaSeq 6000	PE150	328.4 (98.53 Gb)
	inner muscle	PacBio HiFi	PacBio Revio	—	6.7 (114.5 Gb, N50=17.0 kb, mean length=17.0 kb)
	inner muscle	HiC	NovaSeq 6000	PE150	1,749 (262.4 Gb)
RNAseq	blubber	cDNA	NovaSeq 6000	PE150	2.3 (3.4 Gb)
	inner muscle	cDNA	NovaSeq 6000	PE150	105.6 (15.6 Gb)
	liver	cDNA	NovaSeq 6000	PE150	106.9 (14.9 Gb)
	outer muscle	cDNA	NovaSeq 6000	PE150	129.1 (18.9 Gb)
	pelvis bone	cDNA	NovaSeq 6000	PE150	5.6 (7.9 Gb)
	pelvis bone fat	cDNA	NovaSeq 6000	PE150	5.5 (7.8 Gb)

## Sheet: TabS2
Table S2 Assembly and annotation statistics of 26 cetartiodactyla genomes.
Species	Gender	Genome size (Mb)	Chromosome	Scaffold	GC (%)	N50 (Mb)	Protein-coding gene	Genome BUSCO (%)					Proteome BUSCO (%)					Reference
								C	S	D	F	M	C	S	D	F	M
Balaenoptera acutorostrata	Female	2773	22	1374	41.5	116.5	20286	99.48	97.86	1.62	0.18	0.34	95.7	92.9	2.7	1.9	2.5	GCA_949987535.1
Balaenoptera bonaerensis	Unknow	2235	NA	421444	29.9	0.02	20013	54.99	54.2	0.79	16.06	28.85	47.2	39.6	7.5	14.7	38.1	GCA_000978805.1
Balaenoptera brydei	Female	2373	22	74168	40.3	103.9	20809	96.44	95.03	1.41	1.64	1.92	79.5	77.2	2.2	4.1	16.4	CNP0000758
Balaenoptera edeni	Male	2616	23	101	41.3	112.3	19476	99.7	98.1	1.6	0.11	0.19	97.5	96.4	1.1	0.3	2.2	This study
Balaenoptera musculus	Male	2375	23	972	41	110.3	19686	99.45	98	1.45	0.13	0.42	96	93.1	2.9	1.7	2.3	GCA_009873245.3
Balaenoptera physalus	Unknow	2411	NA	13140	28	24.9	19655	98.01	96.7	1.31	1.09	0.88	88.1	78.3	9.8	1.5	10.4	GCA_008795845.1
Balaenoptera ricei	Female	2678	22	774	41.5	122.1	19788	98.3	95.7	2.6	0.4	1.2	96.3	93.7	2.6	1.6	2.1	GCA_028023285.1
Delphinus delphis	Male	2664	23	630	42	107.1	19091	99.36	98.44	0.92	0.22	0.42	96	95.2	0.8	1.7	2.3	GCA_949987515.2
Eschrichtius robustus	Male	2982	23	686	23.3	126.5	18992	99.74	98.36	1.38	0.09	0.17	96.5	95.5	1	1.5	2	GCA_028021215.1
Eubalaena australis	Female	2317	21	3213	38.5	112	21064	98.84	97.52	1.32	0.52	0.64	92.1	89.2	2.9	2.5	5.4	https://www.dnazoo.org/assemblies/eubalaena_australis
Eubalaena glacialis	Male	2844	22	767	24.3	129.6	20206	99.77	97.68	2.09	0.1	0.13	97	93.7	3.3	1.4	1.6	GCA_028564815.2
Eubalaena japonica	Male	2694	NA	1353963	25.9	0.04	21058	74.26	72.58	1.68	10.83	14.86	88.7	84.4	4.3	1.7	9.6	GCA_004363455.1
Globicephala melas	Male	2651	23	992	42.5	105.1	19163	99.49	98.22	1.27	0.21	0.3	95.6	94.6	1	1.9	2.4	GCA_963455315.2
Hippopotamus amphibius	Female	2538	18	339	28.3	149.2	22276	99.44	96.94	2.5	0.09	0.47	96.3	92.5	3.8	1.6	2.1	GCA_030028045.1
Kogia breviceps	Unknow	2783	21	1206360	26.1	70	21266	83.91	82.94	0.97	5.95	10.12	90.7	87.7	3	5.54	5.8	https://www.dnazoo.org/assemblies/kogia_breviceps
Lagenorhynchus albirostris	Female	2545	22	409	42	110.7	19117	97.8	95.6	2.2	0.7	1.4	95	92.8	2.2	2.4	2.7	GCA_949774975.1
Lipotes vexillifer	Unknow	2429	NA	30713	27.8	2.4	17942	98.77	97.98	0.79	0.74	0.49	96	95.3	0.7	1.9	2.1	GCA_000442215.2
Megaptera novaeangliae	Female	2478	23	0	40.1	116.7	37922	99.46	98.16	1.3	0.12	0.41	64.7	64.1	0.6	5.5	29.8	GCA_004329385.1
Mesoplodon densirostris	Female	2683	22	73	41.5	125.8	19759	98	94.9	3.1	0.5	1.5	96.2	93.1	3.1	1.6	2.2	GCA_025265405.1
Monodon monoceros	Male	2356	NA	6972	28.3	107.6	18377	99.45	98.72	0.73	0.19	0.36	96.1	95.3	0.8	1.9	2.1	GCA_005190385.2
Neophocaena asiaeorientalis	Male	2498	23	0	28.1	122.4	22813	99.61	98.9	0.71	0.14	0.25	97	95.7	1.3	0.7	2.3	GCA_026225855.1
Orcinus orca	Female	2647	22	447	42	114.2	19396	99.69	98.46	1.23	0.13	0.18	94.4	92.3	2.1	2.7	2.9	GCA_937001465.1
Phocoena phocoena	Female	2513	22	417	26.7	110.2	18280	99.59	98.81	0.78	0.15	0.26	97.2	96.5	0.7	1.2	1.5	GCA_963924675.1
Phocoena sinus	Female	2373	22	64	39	115.5	19069	99.5	98.73	0.77	0.15	0.34	95.5	93.6	1.9	2	2.5	GCA_008692025.1
Physeter catodon	Female	2496	21	12168	41.5	122.2	20411	96.26	95.31	0.95	1.93	1.8	92.1	89.8	2.2	3.8	4.2	GCA_002837175.5	*Physeter macrocephalus
Tursiops truncatus	Male	2379	23	361	41.5	108.4	19240	99.45	98.33	1.12	0.22	0.33	95.3	93.1	2.2	2.3	2.4	GCA_011762595.1
BUSCI tarting to cetartiodactyla_odb10. C: BUSCOs; S: Complete and single-copy BUSCOs, D: Complete and duplicated BUSCOs, F, fragmented BUSCOs; M, missing BUSCOs.

## Sheet: TabS3
Table S3 The predicted gene number of each chromosome.
Chromosome	Length	Gene number
Chr01	188923406	1887
Chr02	186158437	1400
Chr03	173618880	1407
Chr04	147526484	735
Chr05	145587566	859
Chr06	118936664	912
Chr07	117861284	706
Chr08	112310848	1128
Chr09	108970001	654
Chr10	106397260	999
Chr11	105545655	1039
Chr12	96982793	653
Chr13	94479115	483
Chr14	93291300	685
Chr15	90210646	1159
Chr16	89555821	694
Chr17	83432384	352
Chr18	81488059	441
Chr19	65253451	955
Chr20	62375200	986
Chr21	38849879	241
ChrX	136830407	796
ChrY	2845365	16
scafflods	167324172	289
MT	16409	13

## Sheet: TabS4
Table S4 The K2P genetic distance of Eden's and Bryde's whales
	Balaenoptera edeni This study	Balaenoptera edeni AB201258	Balaenoptera edeni NC 007938	Balaenoptera brydei AB201259	Balaenoptera brydei MT874478	Balaenoptera brydei AP006469	Balaenoptera ricei PQ997938	Balaenoptera musculus ON257910	Megaptera novaeangliae PP475430	Eschrichtius robustus NC 005270	Balaenoptera bonaerensis NC 006926	Balaenoptera physalus KC572860	Balaenoptera acutorostrata NC 005271	Eubalaena japonica OP205218	Eubalaena australis OP205180	Eubalaena glacialis MF459656	Mesoplodon densirostris NC 021974	Lagenorhynchus albirostris NC 083094	Tursiops truncatus OR120228	Globicephala melas JF339972	Delphinus delphis PP375181	Orcinus orca GU187211	Monodon monoceros MT251289	Lipotes vexillifer NC 007629	Neophocaena asiaeorientalis NC 026456	Phocoena phocoena MZ772957	Phocoena sinus MZ772969	Physeter macrocephalus NC 002503	Kogia breviceps NC 005272	Hippopotamus amphibius NC 000889
Balaenoptera edeni This study
Balaenoptera edeni AB201258	0
Balaenoptera edeni NC 007938	0	0
Balaenoptera brydei AB201259	0.0294336	0.0294336	0.0294336
Balaenoptera brydei MT874478	0.0294336	0.0294336	0.0294336	0
Balaenoptera brydei AP006469	0.0294336	0.0294336	0.0294336	0.00129786	0.00129786
Balaenoptera ricei PQ997938	0.0181087	0.0181087	0.0181087	0.0287098	0.0287098	0.0301594
Balaenoptera musculus ON257910	0.0678059	0.0678059	0.0678059	0.0685502	0.0685502	0.0668966	0.0661547
Megaptera novaeangliae PP475430	0.0746999	0.0746999	0.0746999	0.0763064	0.0763064	0.0746034	0.0746999	0.0732953
Eschrichtius robustus NC 005270	0.0794395	0.0794395	0.0794395	0.0784835	0.0784835	0.0784835	0.0785803	0.0814768	0.0799529
Balaenoptera bonaerensis NC 006926	0.0832661	0.0832661	0.0832661	0.0799125	0.0799125	0.0799125	0.0850051	0.092407	0.0820324	0.0851062
Balaenoptera physalus KC572860	0.085483	0.085483	0.085483	0.0933768	0.0933768	0.0915802	0.0916955	0.0849291	0.0614557	0.0936145	0.0868195
Balaenoptera acutorostrata NC 005271	0.0901778	0.0901778	0.0901778	0.0893986	0.0893986	0.0893986	0.0884097	0.0998038	0.0988839	0.0929617	0.044772	0.104798
Eubalaena japonica OP205218	0.110307	0.110307	0.110307	0.108283	0.108283	0.106407	0.11605	0.11979	0.109496	0.102447	0.110984	0.113656	0.124097
Eubalaena australis OP205180	0.11117	0.11117	0.11117	0.114853	0.114853	0.112937	0.113077	0.121654	0.113218	0.107004	0.119546	0.115482	0.127967	0.00722733
Eubalaena glacialis MF459656	0.11117	0.11117	0.11117	0.111033	0.111033	0.109141	0.114995	0.118721	0.109411	0.10145	0.111847	0.117408	0.121056	0.0052356	0.00855826
Mesoplodon densirostris NC 021974	0.17574	0.17574	0.17574	0.188309	0.188309	0.185948	0.189736	0.169464	0.184774	0.199349	0.177882	0.1838	0.186922	0.191587	0.192622	0.18903
Lagenorhynchus albirostris NC 083094	0.177583	0.177583	0.177583	0.178517	0.178517	0.176256	0.180998	0.190797	0.19718	0.183086	0.183218	0.20101	0.190367	0.172888	0.173866	0.169397	0.179453
Tursiops truncatus OR120228	0.179653	0.179653	0.179653	0.18403	0.18403	0.18403	0.183086	0.194116	0.204209	0.193376	0.191113	0.203199	0.19486	0.200723	0.200548	0.196918	0.183086	0.0805047
Globicephala melas JF339972	0.181622	0.181622	0.181622	0.184875	0.184875	0.182562	0.187423	0.192641	0.199092	0.195482	0.194339	0.195696	0.191015	0.196847	0.200319	0.194269	0.173667	0.0815836	0.0896485
Delphinus delphis PP375181	0.187719	0.187719	0.187719	0.187504	0.187504	0.185184	0.188887	0.197689	0.207898	0.199352	0.191113	0.197185	0.193678	0.195886	0.198123	0.192137	0.179653	0.0779195	0.0250888	0.0799529
Orcinus orca GU187211	0.192641	0.192641	0.192641	0.186554	0.186554	0.184238	0.198616	0.203968	0.20568	0.19718	0.203256	0.214551	0.202277	0.202191	0.202014	0.198364	0.193827	0.0823476	0.087744	0.0888742	0.0738509
Monodon monoceros MT251289	0.195983	0.195983	0.195983	0.185184	0.185184	0.187504	0.199587	0.200092	0.202988	0.189105	0.182273	0.193627	0.188244	0.18105	0.184365	0.178604	0.186985	0.148541	0.157722	0.15446	0.152303	0.154264
Lipotes vexillifer NC 007629	0.204839	0.204839	0.204839	0.223197	0.223197	0.220662	0.215886	0.213165	0.214403	0.211471	0.209145	0.200982	0.215035	0.19556	0.198959	0.193036	0.194212	0.197689	0.199119	0.202749	0.182676	0.18477	0.202749
Neophocaena asiaeorientalis NC 026456	0.205693	0.205693	0.205693	0.20716	0.20716	0.20716	0.215618	0.203773	0.214109	0.203023	0.21311	0.224425	0.217138	0.203651	0.204698	0.196213	0.225833	0.193125	0.20002	0.211913	0.197557	0.205976	0.154374	0.238438
Phocoena phocoena MZ772957	0.204949	0.204949	0.204949	0.19627	0.19627	0.19866	0.207404	0.199406	0.205933	0.20471	0.208896	0.218573	0.216621	0.189267	0.187935	0.182144	0.215618	0.183597	0.180793	0.194418	0.177307	0.196069	0.159857	0.232949	0.0998038
Phocoena sinus MZ772969	0.212142	0.212142	0.212142	0.20568	0.20568	0.20323	0.219748	0.203968	0.214395	0.211883	0.21793	0.224741	0.222043	0.190162	0.191181	0.182989	0.206174	0.173633	0.181271	0.188379	0.174309	0.18338	0.154374	0.21311	0.102988	0.0776281
Physeter macrocephalus NC 002503	0.21511	0.21511	0.21511	0.209138	0.209138	0.209138	0.212611	0.224813	0.218406	0.218634	0.203256	0.210314	0.211614	0.204388	0.201772	0.198149	0.221967	0.245419	0.246283	0.237477	0.240905	0.251441	0.247266	0.244819	0.252413	0.246984	0.243516
Kogia breviceps NC 005272	0.230887	0.230887	0.230887	0.215658	0.215658	0.218198	0.224349	0.210633	0.223334	0.225367	0.204209	0.230518	0.215133	0.214117	0.217737	0.213927	0.261852	0.253717	0.23951	0.246347	0.240136	0.250181	0.233693	0.233525	0.242177	0.247011	0.247505	0.225633
Hippopotamus amphibius NC 000889	0.232897	0.232897	0.232897	0.248074	0.248074	0.248074	0.248305	0.23395	0.240735	0.2403	0.230796	0.227259	0.242473	0.234778	0.242247	0.234572	0.257975	0.274872	0.284135	0.285569	0.275646	0.279068	0.260576	0.248367	0.268613	0.251558	0.265004	0.261224	0.279268

## Sheet: TabS5
Table S5 The genes located in the four inversion regions in Eden's whale compared to the blue whale
Chromosome	Gene	eggNOG_OGs	max_annot_lvl	COG_category	Description	Preferred_name	GOs	KEGG_ko	PFAMs	NR
Chr02	BED02G000792.mRNA1	KOG1935@1|root,KOG1935@2759|Eukaryota,39P3I@33154|Opisthokonta,3CQNC@33208|Metazoa,3E6VT@33213|Bilateria,48SH6@7711|Chordata,49P0H@7742|Vertebrata,3JQBT@40674|Mammalia	33208|Metazoa	T	Sterol-sensing domain of SREBP cleavage-activation	PTCHD3	GO:0005575,GO:0005623,GO:0005929,GO:0031514,GO:0036126,GO:0042995,GO:0043226,GO:0044422,GO:0044441,GO:0044463,GO:0044464,GO:0097223,GO:0097225,GO:0097729,GO:0120025,GO:0120038		Patched	XP_007118272.2
Chr02	BED02G000794.mRNA1	KOG0080@1|root,KOG0080@2759|Eukaryota,38EZ7@33154|Opisthokonta,3BB89@33208|Metazoa,3CXE2@33213|Bilateria,48810@7711|Chordata,48YH9@7742|Vertebrata,3J31E@40674|Mammalia,35K03@314146|Euarchontoglires	33208|Metazoa	U	lipid droplet organization	RAB18	GO:0000166,GO:0001654,GO:0001775,GO:0001882,GO:0001883,GO:0002252,GO:0002263,GO:0002274,GO:0002275,GO:0002283,GO:0002366,GO:0002376,GO:0002443,GO:0002444,GO:0002446,GO:0003674,GO:0003824,GO:0003924,GO:0005488,GO:0005515,GO:0005575,GO:0005622,GO:0005623,GO:0005737,GO:0005783,GO:0005789,GO:0005794,GO:0005829,GO:0005886,GO:0006810,GO:0006887,GO:0006913,GO:0006955,GO:0006996,GO:0007029,GO:0007154,GO:…	K07910	Ras	XP_007188481.1
Chr02	BED02G000795.mRNA1	KOG0773@1|root,KOG0773@2759|Eukaryota,38C6U@33154|Opisthokonta,3BEAJ@33208|Metazoa,3D13A@33213|Bilateria,4829I@7711|Chordata,48WNN@7742|Vertebrata,3J8IU@40674|Mammalia,4IWWY@91561|Cetartiodactyla	33208|Metazoa	K	homeobox	MKX	GO:0000122,GO:0000976,GO:0000977,GO:0000978,GO:0000981,GO:0000982,GO:0000987,GO:0001012,GO:0001067,GO:0001077,GO:0001078,GO:0001085,GO:0001227,GO:0001228,GO:0002932,GO:0003674,GO:0003676,GO:0003677,GO:0003690,GO:0003700,GO:0005488,GO:0005515,GO:0005575,GO:0005622,GO:0005623,GO:0005667,GO:0006139,GO:0006351,GO:0006355,GO:0006357,GO:0006366,GO:0006725,GO:0006807,GO:0007275,GO:0007517,GO:0008134,GO:…		Homeobox_KN	XP_057400595.1
Chr02	BED02G000797.mRNA1	KOG0167@1|root,KOG0167@2759|Eukaryota,38BE5@33154|Opisthokonta,3BDI2@33208|Metazoa,3CWW7@33213|Bilateria,482VF@7711|Chordata,48YSP@7742|Vertebrata,3J2V5@40674|Mammalia,4J3ZS@91561|Cetartiodactyla	33208|Metazoa	S	armadillo	ARMC4	GO:0000003,GO:0000226,GO:0001578,GO:0003006,GO:0003341,GO:0003352,GO:0003356,GO:0005575,GO:0005622,GO:0005623,GO:0005634,GO:0005737,GO:0005856,GO:0005929,GO:0005930,GO:0006928,GO:0006996,GO:0007010,GO:0007017,GO:0007018,GO:0007275,GO:0007276,GO:0007281,GO:0007283,GO:0007286,GO:0007291,GO:0007349,GO:0007368,GO:0007389,GO:0007399,GO:0007417,GO:0007420,GO:0007507,GO:0008150,GO:0009653,GO:0009799,GO:…		Arm	XP_057400589.1
Chr02	BED02G000798.mRNA1	COG0194@1|root,KOG0609@2759|Eukaryota,38CU2@33154|Opisthokonta,3BA43@33208|Metazoa,3CXF3@33213|Bilateria,481EG@7711|Chordata,48XMC@7742|Vertebrata,3JA4G@40674|Mammalia,4IZJQ@91561|Cetartiodactyla	33208|Metazoa	T	MAGUK p55 subfamily member 7	MPP7	GO:0003674,GO:0005198,GO:0005488,GO:0005515,GO:0005575,GO:0005622,GO:0005623,GO:0005634,GO:0005654,GO:0005737,GO:0005886,GO:0005911,GO:0005912,GO:0005923,GO:0007043,GO:0007163,GO:0008104,GO:0008150,GO:0008582,GO:0009966,GO:0009967,GO:0009987,GO:0010646,GO:0010647,GO:0016020,GO:0016043,GO:0019904,GO:0022607,GO:0023051,GO:0023056,GO:0030010,GO:0030054,GO:0030424,GO:0031334,GO:0031974,GO:0031981,GO:…		Guanylate_kin,L27,PDZ,SH3_1,SH3_2	XP_007188482.2
Chr02	BED02G000799.mRNA1	COG5104@1|root,KOG0152@2759|Eukaryota,38GW8@33154|Opisthokonta,3BGPT@33208|Metazoa,3CT9M@33213|Bilateria,486ZP@7711|Chordata,48Z52@7742|Vertebrata,3J5JE@40674|Mammalia,4J3H1@91561|Cetartiodactyla	33208|Metazoa	A	WW domain containing adaptor with coiled-coil	WAC	GO:0000075,GO:0000077,GO:0000323,GO:0000993,GO:0001098,GO:0001099,GO:0003008,GO:0003674,GO:0003682,GO:0005488,GO:0005515,GO:0005575,GO:0005622,GO:0005623,GO:0005634,GO:0005654,GO:0005681,GO:0005737,GO:0005764,GO:0005773,GO:0006325,GO:0006355,GO:0006464,GO:0006513,GO:0006807,GO:0006950,GO:0006974,GO:0006996,GO:0007610,GO:0007611,GO:0007612,GO:0008150,GO:0008152,GO:0009889,GO:0009891,GO:0009892,GO:…		WW	XP_059862355.1
Chr02	BED02G000801.mRNA1	28QWP@1|root,2QXJJ@2759|Eukaryota,39RWT@33154|Opisthokonta,3BIBE@33208|Metazoa,3CZAM@33213|Bilateria,481Q6@7711|Chordata,497AX@7742|Vertebrata,3J9WD@40674|Mammalia,4J1NQ@91561|Cetartiodactyla	33208|Metazoa	S	BMP and activin membrane-bound inhibitor homolog	BAMBI	GO:0001664,GO:0003674,GO:0005102,GO:0005109,GO:0005114,GO:0005126,GO:0005160,GO:0005488,GO:0005515,GO:0005575,GO:0005622,GO:0005623,GO:0005737,GO:0005886,GO:0006355,GO:0006928,GO:0007154,GO:0007165,GO:0007166,GO:0007167,GO:0007178,GO:0007179,GO:0008150,GO:0008284,GO:0008360,GO:0009719,GO:0009889,GO:0009891,GO:0009893,GO:0009966,GO:0009967,GO:0009968,GO:0009987,GO:0010033,GO:0010468,GO:0010556,GO:…	K10162	BAMBI	XP_057400239.1
Chr02	BED02G000802.mRNA1	2E5PP@1|root,2SCGK@2759|Eukaryota,3A53D@33154|Opisthokonta,3BRYQ@33208|Metazoa,3D6KG@33213|Bilateria,48EA6@7711|Chordata,49B1M@7742|Vertebrata,3JGJQ@40674|Mammalia,4J0VV@91561|Cetartiodactyla	33208|Metazoa	T	Lysozyme-like protein	LYZL1	GO:0003674,GO:0003796,GO:0003824,GO:0004553,GO:0005575,GO:0005576,GO:0005615,GO:0006950,GO:0006952,GO:0008150,GO:0008152,GO:0009056,GO:0009605,GO:0009607,GO:0009617,GO:0009987,GO:0016787,GO:0016798,GO:0016998,GO:0042742,GO:0043170,GO:0043207,GO:0044036,GO:0044237,GO:0044248,GO:0044260,GO:0044421,GO:0050829,GO:0050830,GO:0050896,GO:0051704,GO:0051707,GO:0061783,GO:0071554,GO:0071704,GO:0098542	K01185,K13915	Lys	XP_007188485.2
Chr02	BED02G000803.mRNA1	KOG0201@1|root,KOG0201@2759|Eukaryota,38NTJ@33154|Opisthokonta,3BCSC@33208|Metazoa,3D0PT@33213|Bilateria,480QD@7711|Chordata,4934Z@7742|Vertebrata,3J4CZ@40674|Mammalia,4IVS5@91561|Cetartiodactyla	33208|Metazoa	T	Mitogen-activated protein kinase kinase kinase	MAP3K8	GO:0000165,GO:0000186,GO:0001932,GO:0001934,GO:0002376,GO:0002682,GO:0002684,GO:0002694,GO:0002696,GO:0003674,GO:0003824,GO:0004672,GO:0004674,GO:0004709,GO:0005575,GO:0005622,GO:0005623,GO:0005737,GO:0005829,GO:0006464,GO:0006468,GO:0006793,GO:0006796,GO:0006807,GO:0006950,GO:0007154,GO:0007165,GO:0007166,GO:0007346,GO:0008150,GO:0008152,GO:0009893,GO:0009966,GO:0009967,GO:0009987,GO:0010033,GO:…	K04415	Pkinase	XP_036698091.1
Chr02	BED02G000804.mRNA1	COG5260@1|root,KOG2277@2759|Eukaryota,38GCI@33154|Opisthokonta,3BA4D@33208|Metazoa,3CW3A@33213|Bilateria,488J1@7711|Chordata,493D1@7742|Vertebrata,3J8E3@40674|Mammalia,4J26E@91561|Cetartiodactyla	33208|Metazoa	D	Mitochondrial poly(A) polymerase	MTPAP	GO:0000166,GO:0000287,GO:0000956,GO:0000959,GO:0000963,GO:0000965,GO:0001882,GO:0001884,GO:0002134,GO:0003674,GO:0003676,GO:0003723,GO:0003824,GO:0004652,GO:0005488,GO:0005515,GO:0005524,GO:0005575,GO:0005622,GO:0005623,GO:0005737,GO:0005739,GO:0006139,GO:0006378,GO:0006396,GO:0006397,GO:0006401,GO:0006402,GO:0006725,GO:0006807,GO:0008144,GO:0008150,GO:0008152,GO:0008334,GO:0009056,GO:0009057,GO:…	K18060	PAP_assoc	XP_059951490.1
Chr02	BED02G000807.mRNA1	28N6B@1|root,2QURJ@2759|Eukaryota,39UX1@33154|Opisthokonta,3BF1W@33208|Metazoa,3CU4F@33213|Bilateria,483ZX@7711|Chordata,497PA@7742|Vertebrata,3J5RR@40674|Mammalia,4J08Z@91561|Cetartiodactyla	33208|Metazoa	S	Junctional protein associated with coronary artery disease homolog	KIAA1462	GO:0001726,GO:0001932,GO:0001934,GO:0001936,GO:0001938,GO:0005575,GO:0005622,GO:0005623,GO:0005737,GO:0005886,GO:0005911,GO:0005912,GO:0008150,GO:0008284,GO:0009893,GO:0009966,GO:0009967,GO:0010562,GO:0010594,GO:0010595,GO:0010604,GO:0010632,GO:0010634,GO:0010646,GO:0010647,GO:0016020,GO:0019220,GO:0019222,GO:0022603,GO:0023051,GO:0023056,GO:0030054,GO:0030334,GO:0030335,GO:0031252,GO:0031253,GO:…		JCAD	XP_057398032.1
Chr02	BED02G000810.mRNA1	KOG0445@1|root,KOG0445@2759|Eukaryota,38D8G@33154|Opisthokonta,3BCUN@33208|Metazoa,3CV9H@33213|Bilateria,4833N@7711|Chordata,48ZPK@7742|Vertebrata,3J1RR@40674|Mammalia,4IX98@91561|Cetartiodactyla	33208|Metazoa	Z	supervillin	SVIL	GO:0003674,GO:0003779,GO:0005488,GO:0005515,GO:0005575,GO:0005622,GO:0005623,GO:0005634,GO:0005737,GO:0005829,GO:0005856,GO:0005874,GO:0005886,GO:0007275,GO:0007517,GO:0007519,GO:0008092,GO:0008150,GO:0009888,GO:0010564,GO:0014706,GO:0015629,GO:0015630,GO:0016020,GO:0030016,GO:0030496,GO:0032153,GO:0032154,GO:0032155,GO:0032465,GO:0032467,GO:0032501,GO:0032502,GO:0036449,GO:0043034,GO:0043226,GO:…	K10369	Gelsolin,VHP	XP_057400453.1
Chr02	BED02G000811.mRNA1	KOG1721@1|root,KOG1721@2759|Eukaryota,39U2R@33154|Opisthokonta,3BH27@33208|Metazoa,3CXIK@33213|Bilateria,485PU@7711|Chordata,48Y7R@7742|Vertebrata,3JBRQ@40674|Mammalia,4J0UQ@91561|Cetartiodactyla	33208|Metazoa	S	Zinc finger protein	ZNF438	GO:0000981,GO:0003674,GO:0003700,GO:0005575,GO:0005622,GO:0005623,GO:0005634,GO:0005654,GO:0005737,GO:0005829,GO:0006355,GO:0006357,GO:0008150,GO:0009889,GO:0009890,GO:0009892,GO:0010468,GO:0010556,GO:0010558,GO:0010605,GO:0010629,GO:0019219,GO:0019222,GO:0031323,GO:0031324,GO:0031326,GO:0031327,GO:0031974,GO:0031981,GO:0043226,GO:0043227,GO:0043229,GO:0043231,GO:0043233,GO:0044422,GO:0044424,GO:…		zf-C2H2	XP_036698436.1
Chr02	BED02G000813.mRNA1									XP_036697509.1
Chr02	BED02G000814.mRNA1	KOG1450@1|root,KOG1450@2759|Eukaryota,38G3F@33154|Opisthokonta,3B9DF@33208|Metazoa,3CRSX@33213|Bilateria,482SE@7711|Chordata,48UZB@7742|Vertebrata,3J8XQ@40674|Mammalia,4J34T@91561|Cetartiodactyla	33208|Metazoa	T	Rho GTPase activating protein 12	ARHGAP12	GO:0001891,GO:0002009,GO:0002011,GO:0003674,GO:0005096,GO:0005575,GO:0005622,GO:0005623,GO:0005737,GO:0005829,GO:0005886,GO:0006810,GO:0006897,GO:0006909,GO:0006911,GO:0006996,GO:0007010,GO:0007015,GO:0008047,GO:0008150,GO:0009653,GO:0009888,GO:0009966,GO:0009968,GO:0009987,GO:0010324,GO:0010646,GO:0010648,GO:0016020,GO:0016043,GO:0016192,GO:0023051,GO:0023057,GO:0030029,GO:0030036,GO:0030234,GO:…	K20634,K20636,K20637	PH,RhoGAP,SH3-WW_linker,SH3_9,WW	tr|A0A452C5A0|A0A452C5A0_BALAS
Chr02	BED02G000817.mRNA1	COG5059@1|root,KOG0240@2759|Eukaryota,38BVM@33154|Opisthokonta,3BA44@33208|Metazoa,3CTF6@33213|Bilateria,486PG@7711|Chordata,493X6@7742|Vertebrata,3JFBM@40674|Mammalia,4J29N@91561|Cetartiodactyla	33208|Metazoa	Z	Kinesin family member 5B	KIF5B	GO:0000003,GO:0000226,GO:0000280,GO:0000578,GO:0000902,GO:0000904,GO:0000910,GO:0001654,GO:0001754,GO:0002028,GO:0002064,GO:0002065,GO:0002066,GO:0002376,GO:0002791,GO:0002793,GO:0003002,GO:0003006,GO:0003674,GO:0003774,GO:0003777,GO:0003824,GO:0005488,GO:0005515,GO:0005523,GO:0005575,GO:0005622,GO:0005623,GO:0005634,GO:0005635,GO:0005737,GO:0005815,GO:0005829,GO:0005856,GO:0005871,GO:0005874,GO:…	K10396	Kinesin	tr|A0A384BAC6|A0A384BAC6_BALAS
Chr02	BED02G000818.mRNA1	KOG2261@1|root,KOG2261@2759|Eukaryota,38FCW@33154|Opisthokonta,3BBG4@33208|Metazoa,3CRUV@33213|Bilateria,47ZK1@7711|Chordata,4923F@7742|Vertebrata,3J5HD@40674|Mammalia,4J42E@91561|Cetartiodactyla	33208|Metazoa	K	Enhancer of polycomb homolog 1	EPC1	GO:0000122,GO:0000123,GO:0000228,GO:0000785,GO:0000790,GO:0000792,GO:0000902,GO:0000904,GO:0005575,GO:0005622,GO:0005623,GO:0005634,GO:0005635,GO:0005654,GO:0005694,GO:0005700,GO:0005720,GO:0005725,GO:0006139,GO:0006325,GO:0006338,GO:0006351,GO:0006355,GO:0006357,GO:0006464,GO:0006473,GO:0006475,GO:0006725,GO:0006807,GO:0006928,GO:0006935,GO:0006996,GO:0007275,GO:0007399,GO:0008150,GO:0008152,GO:…	K11322	EPL1,E_Pc_C	XP_007196459.1
Chr02	BED02G000821.mRNA1	COG0428@1|root,KOG2693@2759|Eukaryota,38U95@33154|Opisthokonta,3BEG6@33208|Metazoa,3CTCQ@33213|Bilateria,482UM@7711|Chordata,48ZVE@7742|Vertebrata,3J68V@40674|Mammalia,4IYUA@91561|Cetartiodactyla	33208|Metazoa	P	zinc transporter	SLC39A12	GO:0000041,GO:0003674,GO:0005215,GO:0005385,GO:0005575,GO:0005622,GO:0005623,GO:0005737,GO:0005886,GO:0005887,GO:0006810,GO:0006811,GO:0006812,GO:0006829,GO:0006873,GO:0006875,GO:0006882,GO:0007154,GO:0007165,GO:0007275,GO:0007399,GO:0008150,GO:0008324,GO:0009987,GO:0010975,GO:0015075,GO:0015318,GO:0016020,GO:0016021,GO:0019725,GO:0022008,GO:0022857,GO:0022890,GO:0023052,GO:0030001,GO:0030003,GO:…	K14710,K14711,K14718	Zip	XP_059771245.1
Chr02	BED02G000822.mRNA1	KOG4297@1|root,KOG4297@2759|Eukaryota,38GR9@33154|Opisthokonta,3BBE1@33208|Metazoa,3CTZ0@33213|Bilateria,4803E@7711|Chordata,48X4Q@7742|Vertebrata,3J1QM@40674|Mammalia,4IXRK@91561|Cetartiodactyla	33208|Metazoa	TV	Mannose receptor	MRC1	GO:0002237,GO:0002376,GO:0003674,GO:0004888,GO:0005488,GO:0005537,GO:0005575,GO:0005622,GO:0005623,GO:0005737,GO:0005768,GO:0005886,GO:0005887,GO:0006810,GO:0006897,GO:0006898,GO:0006950,GO:0006952,GO:0006955,GO:0007154,GO:0007165,GO:0008150,GO:0009605,GO:0009607,GO:0009617,GO:0009986,GO:0009987,GO:0010008,GO:0010033,GO:0012505,GO:0016020,GO:0016021,GO:0016192,GO:0023052,GO:0030246,GO:0031090,GO:…	K06560	Lectin_C,Ricin_B_lectin,fn2	XP_007196468.2
Chr02	BED02G000823.mRNA1	28NVM@1|root,2QVFM@2759|Eukaryota,38CZS@33154|Opisthokonta,3BKE6@33208|Metazoa,3CX2N@33213|Bilateria,481CZ@7711|Chordata,48WSR@7742|Vertebrata,3J3GG@40674|Mammalia,4J3BR@91561|Cetartiodactyla	33208|Metazoa	S	Transmembrane protein 236	TMEM236				tr|A0A6A1QGV9|A0A6A1QGV9_BALPH
Chr02	BED02G000825.mRNA1	KOG2199@1|root,KOG2199@2759|Eukaryota,38HGY@33154|Opisthokonta,3BE6G@33208|Metazoa,3CVJP@33213|Bilateria,47ZPM@7711|Chordata,49319@7742|Vertebrata,3J3WB@40674|Mammalia,4J160@91561|Cetartiodactyla	33208|Metazoa	T	Signal transducing	STAM	GO:0000003,GO:0001505,GO:0001932,GO:0001933,GO:0003674,GO:0005070,GO:0005488,GO:0005515,GO:0005575,GO:0005622,GO:0005623,GO:0005737,GO:0005768,GO:0005769,GO:0005829,GO:0005929,GO:0006464,GO:0006508,GO:0006807,GO:0006810,GO:0006836,GO:0006897,GO:0006914,GO:0006950,GO:0006996,GO:0007032,GO:0007034,GO:0007041,GO:0007154,GO:0007165,GO:0007166,GO:0007167,GO:0007169,GO:0007267,GO:0007268,GO:0007269,GO:…	K04705	SH3_1,UIM,VHS	XP_007196471.2
Chr02	BED02G000826.mRNA1	KOG2692@1|root,KOG2692@2759|Eukaryota,39VFV@33154|Opisthokonta,3BJ9P@33208|Metazoa,3D09J@33213|Bilateria,48756@7711|Chordata,495M8@7742|Vertebrata,3JC20@40674|Mammalia,4JAZJ@91561|Cetartiodactyla	33208|Metazoa	G	ST8 alpha-N-acetyl-neuraminide alpha-2,8-sialyltransferase 6	ST8SIA6	GO:0000139,GO:0001573,GO:0001574,GO:0003674,GO:0003824,GO:0003828,GO:0005575,GO:0005622,GO:0005623,GO:0005737,GO:0005794,GO:0005975,GO:0006464,GO:0006486,GO:0006493,GO:0006629,GO:0006643,GO:0006664,GO:0006665,GO:0006672,GO:0006687,GO:0006688,GO:0006807,GO:0008150,GO:0008152,GO:0008373,GO:0008610,GO:0009058,GO:0009059,GO:0009100,GO:0009101,GO:0009247,GO:0009311,GO:0009987,GO:0012505,GO:0016020,GO:…	K03369,K03371,K06612,K06615	Glyco_transf_29	tr|A0A384BAQ5|A0A384BAQ5_BALAS
Chr02	BED02G000828.mRNA1	KOG0977@1|root,KOG0977@2759|Eukaryota,39RT4@33154|Opisthokonta,3BFG1@33208|Metazoa,3D1BS@33213|Bilateria,47YVK@7711|Chordata,493J8@7742|Vertebrata,3J270@40674|Mammalia,35HYI@314146|Euarchontoglires,4MA94@9443|Primates	33208|Metazoa	Z	Belongs to the intermediate filament family	VIM	GO:0000003,GO:0001654,GO:0001701,GO:0001890,GO:0001893,GO:0002064,GO:0002088,GO:0002376,GO:0003006,GO:0003008,GO:0003012,GO:0003674,GO:0003676,GO:0003723,GO:0003725,GO:0005198,GO:0005200,GO:0005212,GO:0005488,GO:0005515,GO:0005575,GO:0005622,GO:0005623,GO:0005634,GO:0005737,GO:0005777,GO:0005829,GO:0005844,GO:0005856,GO:0005882,GO:0005886,GO:0006417,GO:0006928,GO:0006936,GO:0006950,GO:0006952,GO:…	K04573,K07606,K07610	Filament,Filament_head	XP_007196584.3
Chr02	BED02G000829.mRNA1	COG0270@1|root,KOG0919@2759|Eukaryota,38EMY@33154|Opisthokonta,3BGXA@33208|Metazoa,3CS3R@33213|Bilateria,48507@7711|Chordata,497XQ@7742|Vertebrata,3JDC5@40674|Mammalia,4JABV@91561|Cetartiodactyla	33208|Metazoa	K	tRNA (cytosine-5-)-methyltransferase-like	TRDMT1	GO:0000723,GO:0001510,GO:0001975,GO:0002230,GO:0002682,GO:0002684,GO:0002697,GO:0002831,GO:0003674,GO:0003824,GO:0003886,GO:0005575,GO:0005622,GO:0005623,GO:0005634,GO:0005654,GO:0005737,GO:0006139,GO:0006259,GO:0006304,GO:0006305,GO:0006306,GO:0006396,GO:0006399,GO:0006400,GO:0006725,GO:0006807,GO:0006950,GO:0006979,GO:0006996,GO:0007275,GO:0007568,GO:0008033,GO:0008150,GO:0008152,GO:0008168,GO:…	K15336	DNA_methylase	XP_036699884.1
Chr02	BED02G000830.mRNA1	KOG4292@1|root,KOG4292@2759|Eukaryota,3949K@33154|Opisthokonta,3BGFY@33208|Metazoa,3CUBZ@33213|Bilateria,48A9K@7711|Chordata,48V7Q@7742|Vertebrata,3J8XN@40674|Mammalia,4IVNC@91561|Cetartiodactyla	33208|Metazoa	T	cubilin (intrinsic factor-cobalamin receptor)	CUBN	GO:0000323,GO:0001701,GO:0001894,GO:0003674,GO:0005215,GO:0005488,GO:0005515,GO:0005575,GO:0005576,GO:0005615,GO:0005622,GO:0005623,GO:0005737,GO:0005764,GO:0005768,GO:0005773,GO:0005775,GO:0005783,GO:0005794,GO:0005798,GO:0005829,GO:0005886,GO:0005903,GO:0005905,GO:0006629,GO:0006725,GO:0006766,GO:0006767,GO:0006775,GO:0006807,GO:0006810,GO:0006897,GO:0006898,GO:0007154,GO:0007165,GO:0007275,GO:…	K14616	CUB,EGF,EGF_3,EGF_CA,hEGF	XP_007196475.2
Chr02	BED02G000831.mRNA1	COG4886@1|root,KOG0617@2759|Eukaryota,38EQ6@33154|Opisthokonta,3BDU4@33208|Metazoa,3CTI1@33213|Bilateria,487HI@7711|Chordata,4934G@7742|Vertebrata,3J3GE@40674|Mammalia,4JAY9@91561|Cetartiodactyla	33208|Metazoa	T	Ras suppressor protein 1	RSU1	GO:0001932,GO:0001933,GO:0002009,GO:0002165,GO:0003674,GO:0005488,GO:0005515,GO:0005575,GO:0005622,GO:0005623,GO:0005737,GO:0005829,GO:0005912,GO:0005924,GO:0005925,GO:0006469,GO:0007154,GO:0007165,GO:0007166,GO:0007229,GO:0007264,GO:0007265,GO:0007275,GO:0007444,GO:0007472,GO:0007475,GO:0007476,GO:0007552,GO:0007560,GO:0008150,GO:0008284,GO:0008587,GO:0009653,GO:0009791,GO:0009886,GO:0009887,GO:…		LRR_8	XP_007196479.1
Chr02	BED02G000832.mRNA1	28K69@1|root,2QSKV@2759|Eukaryota,38G43@33154|Opisthokonta,3BHE4@33208|Metazoa,3CY9N@33213|Bilateria,47ZQN@7711|Chordata,4925C@7742|Vertebrata,3JET8@40674|Mammalia,359SB@314146|Euarchontoglires,4Q3PW@9989|Rodentia	33208|Metazoa	W	Complement C1q-like protein 3	C1QL3	GO:0003674,GO:0005488,GO:0005515,GO:0005575,GO:0005576,GO:0008150,GO:0042802,GO:0050789,GO:0050794,GO:0050803,GO:0050807,GO:0051128,GO:0065007,GO:0065008		C1q,Collagen	XP_007196585.2
Chr02	BED02G000833.mRNA1	COG1735@1|root,2QQQR@2759|Eukaryota,38DYH@33154|Opisthokonta,3BGDX@33208|Metazoa,3CUQN@33213|Bilateria,4884Q@7711|Chordata,48VKZ@7742|Vertebrata,3J368@40674|Mammalia,4J0B2@91561|Cetartiodactyla	33208|Metazoa	S	phosphotriesterase related	PTER	GO:0008150,GO:0009888,GO:0009987,GO:0030154,GO:0030855,GO:0032502,GO:0048856,GO:0048869,GO:0060429	K07048	PTE	XP_028351575.1
Chr02	BED02G000835.mRNA1	KOG2871@1|root,KOG2871@2759|Eukaryota,38DQK@33154|Opisthokonta,3B93X@33208|Metazoa,3D1MB@33213|Bilateria,488Z5@7711|Chordata,490DD@7742|Vertebrata,3JBAZ@40674|Mammalia,4J4EH@91561|Cetartiodactyla	33208|Metazoa	S	family with sequence similarity 188, member A	FAM188A	GO:0003674,GO:0003824,GO:0004180,GO:0005575,GO:0005622,GO:0005623,GO:0005634,GO:0005635,GO:0005654,GO:0006464,GO:0006508,GO:0006807,GO:0008150,GO:0008152,GO:0008233,GO:0008234,GO:0008238,GO:0009987,GO:0012505,GO:0016020,GO:0016579,GO:0016787,GO:0016807,GO:0019538,GO:0031090,GO:0031965,GO:0031967,GO:0031974,GO:0031975,GO:0031981,GO:0036211,GO:0043170,GO:0043226,GO:0043227,GO:0043229,GO:0043231,GO:…		DUF4205	XP_007196482.1
Chr02	BED02G000836.mRNA1	KOG3637@1|root,KOG3637@2759|Eukaryota,38CFX@33154|Opisthokonta,3B96W@33208|Metazoa,3CUDX@33213|Bilateria,486E4@7711|Chordata,48W2Z@7742|Vertebrata,3JC48@40674|Mammalia,4J04K@91561|Cetartiodactyla	33208|Metazoa	W	integrin	ITGA8	GO:0000003,GO:0000902,GO:0000904,GO:0001655,GO:0001656,GO:0001667,GO:0001704,GO:0001707,GO:0001708,GO:0001822,GO:0001894,GO:0002009,GO:0002064,GO:0002065,GO:0002066,GO:0002119,GO:0002164,GO:0002165,GO:0002376,GO:0002520,GO:0003006,GO:0003008,GO:0003674,GO:0004888,GO:0005488,GO:0005515,GO:0005575,GO:0005622,GO:0005623,GO:0005737,GO:0005783,GO:0005886,GO:0005887,GO:0005912,GO:0005924,GO:0005925,GO:…	K06484,K06487,K06584	FG-GAP,Integrin_alpha,Integrin_alpha2	XP_024605840.1
Chr02	BED02G000837.mRNA1	2BY9I@1|root,2QR89@2759|Eukaryota,39SWC@33154|Opisthokonta,3BE19@33208|Metazoa,3CVCX@33213|Bilateria,485AS@7711|Chordata,48X3A@7742|Vertebrata,3JDAK@40674|Mammalia,4J1ZI@91561|Cetartiodactyla	33208|Metazoa	S	family with sequence similarity 171, member A1	FAM171A1			UPF0560	XP_059766128.1
Chr02	BED02G000838.mRNA1	COG5092@1|root,KOG2779@2759|Eukaryota,38E8P@33154|Opisthokonta,3BCBH@33208|Metazoa,3CVZ4@33213|Bilateria,483TE@7711|Chordata,4944G@7742|Vertebrata,3J250@40674|Mammalia,4J78Z@91561|Cetartiodactyla	33208|Metazoa	I	Glycylpeptide N-tetradecanoyltransferase	NMT2	GO:0001700,GO:0002009,GO:0003674,GO:0003824,GO:0004379,GO:0005575,GO:0005622,GO:0005623,GO:0005737,GO:0005794,GO:0005829,GO:0005886,GO:0006464,GO:0006497,GO:0006498,GO:0006499,GO:0006807,GO:0006810,GO:0007275,GO:0007391,GO:0008150,GO:0008152,GO:0008277,GO:0009058,GO:0009059,GO:0009653,GO:0009790,GO:0009792,GO:0009888,GO:0009966,GO:0009987,GO:0010646,GO:0012505,GO:0016020,GO:0016032,GO:0016331,GO:…	K00671	NMT,NMT_C	XP_029093873.1
Chr02	BED02G000839.mRNA1	COG1358@1|root,KOG3387@2759|Eukaryota,39T7V@33154|Opisthokonta,3BG3D@33208|Metazoa,3D34R@33213|Bilateria,48207@7711|Chordata,48W25@7742|Vertebrata,3J73A@40674|Mammalia,4J8I9@91561|Cetartiodactyla	33208|Metazoa	AJ	Ribonuclease P protein subunit p38	RPP38	GO:0001650,GO:0003674,GO:0003824,GO:0004518,GO:0004519,GO:0004521,GO:0004526,GO:0004540,GO:0004549,GO:0005575,GO:0005622,GO:0005623,GO:0005634,GO:0005654,GO:0005655,GO:0005730,GO:0006139,GO:0006725,GO:0006807,GO:0008150,GO:0008152,GO:0009987,GO:0016070,GO:0016787,GO:0016788,GO:0016891,GO:0016893,GO:0030677,GO:0030681,GO:0031974,GO:0031981,GO:0032991,GO:0034641,GO:0043170,GO:0043226,GO:0043227,GO:…	K14523	Ribosomal_L7Ae	XP_036697843.1
Chr02	BED02G000841.mRNA1	COG1236@1|root,KOG1361@2759|Eukaryota,38GE1@33154|Opisthokonta,3BG2I@33208|Metazoa,3CVAZ@33213|Bilateria,485Q4@7711|Chordata,495YQ@7742|Vertebrata,3JAAZ@40674|Mammalia,4J0JS@91561|Cetartiodactyla	33208|Metazoa	L	DNA cross-link repair 1C	DCLRE1C	GO:0000014,GO:0000228,GO:0000723,GO:0000726,GO:0000781,GO:0000784,GO:0001775,GO:0002200,GO:0002376,GO:0002520,GO:0002521,GO:0002562,GO:0003674,GO:0003676,GO:0003677,GO:0003684,GO:0003824,GO:0004518,GO:0004519,GO:0004520,GO:0004527,GO:0004529,GO:0004536,GO:0005488,GO:0005575,GO:0005622,GO:0005623,GO:0005634,GO:0005654,GO:0005694,GO:0005737,GO:0005794,GO:0006139,GO:0006259,GO:0006281,GO:0006302,GO:…	K10887	DRMBL,Lactamase_B_2	XP_036697827.1
Chr02	BED02G000842.mRNA1	COG2940@1|root,KOG1082@2759|Eukaryota,38C0T@33154|Opisthokonta,3BBDM@33208|Metazoa,3CVXW@33213|Bilateria,48185@7711|Chordata,48YC4@7742|Vertebrata,3JCEZ@40674|Mammalia,4J88M@91561|Cetartiodactyla	33208|Metazoa	B	Suppressor of variegation 3-9 homolog 2	SUV39H2	GO:0000003,GO:0000122,GO:0000228,GO:0000280,GO:0000775,GO:0000785,GO:0000790,GO:0000792,GO:0000976,GO:0000977,GO:0001012,GO:0001067,GO:0001666,GO:0003006,GO:0003674,GO:0003676,GO:0003677,GO:0003682,GO:0003690,GO:0003824,GO:0005488,GO:0005575,GO:0005622,GO:0005623,GO:0005634,GO:0005654,GO:0005694,GO:0005700,GO:0005701,GO:0005720,GO:0006139,GO:0006259,GO:0006304,GO:0006305,GO:0006306,GO:0006323,GO:…	K02358,K11419	Chromo,Pre-SET,SET	XP_059862276.1
Chr02	BED02G000843.mRNA1	KOG4154@1|root,KOG4154@2759|Eukaryota,39XW1@33154|Opisthokonta,3BI8Y@33208|Metazoa,3D2Z7@33213|Bilateria,48BM7@7711|Chordata,49631@7742|Vertebrata,3JDDE@40674|Mammalia,4IWX8@91561|Cetartiodactyla	33208|Metazoa	S	Cerebral dopamine neurotrophic factor	CDNF	GO:0005575,GO:0005576,GO:0005615,GO:0005622,GO:0005623,GO:0005737,GO:0005783,GO:0007275,GO:0007399,GO:0008150,GO:0009987,GO:0012505,GO:0016043,GO:0022008,GO:0030030,GO:0030154,GO:0030182,GO:0031175,GO:0032501,GO:0032502,GO:0043226,GO:0043227,GO:0043229,GO:0043231,GO:0044421,GO:0044424,GO:0044444,GO:0044464,GO:0048468,GO:0048666,GO:0048699,GO:0048731,GO:0048856,GO:0048869,GO:0071542,GO:0071840,GO:…		Armet	XP_007196504.1
Chr02	BED02G000845.mRNA1	2A37Z@1|root,2RY4N@2759|Eukaryota,3A05H@33154|Opisthokonta,3BPW0@33208|Metazoa,3D6N4@33213|Bilateria,488ZP@7711|Chordata,495XD@7742|Vertebrata,3JEU9@40674|Mammalia,4JB6U@91561|Cetartiodactyla	33208|Metazoa	S	Family with sequence similarity 107, member B	FAM107B	GO:0003008,GO:0007600,GO:0007605,GO:0008150,GO:0032501,GO:0050877,GO:0050954		DUF1151	XP_028350959.1
Chr02	BED02G000848.mRNA1	KOG3529@1|root,KOG3529@2759|Eukaryota,38EVQ@33154|Opisthokonta,3BGX0@33208|Metazoa,3CTA0@33213|Bilateria,489I7@7711|Chordata,4931K@7742|Vertebrata,3J6MM@40674|Mammalia,4J7NW@91561|Cetartiodactyla	33208|Metazoa	S	FERM domain containing 4A	FRMD4A	GO:0003674,GO:0005488,GO:0005515,GO:0005575,GO:0005622,GO:0005623,GO:0005813,GO:0005815,GO:0005856,GO:0005886,GO:0005911,GO:0005923,GO:0007163,GO:0008150,GO:0009987,GO:0015630,GO:0016020,GO:0030010,GO:0030054,GO:0030674,GO:0032153,GO:0032154,GO:0032155,GO:0033043,GO:0043226,GO:0043228,GO:0043229,GO:0043232,GO:0043296,GO:0044422,GO:0044424,GO:0044425,GO:0044430,GO:0044446,GO:0044459,GO:0044464,GO:…		DUF3338,FERM_C,FERM_M,FERM_N	XP_033259317.1
Chr02	BED02G000849.mRNA1	KOG2808@1|root,KOG2808@2759|Eukaryota,38C8S@33154|Opisthokonta,3BG7G@33208|Metazoa,3CUDZ@33213|Bilateria,4873P@7711|Chordata,48X5S@7742|Vertebrata,3J49F@40674|Mammalia,35RMA@314146|Euarchontoglires,4MADZ@9443|Primates,35XFQ@314294|Cercopithecoidea	33208|Metazoa	A	pre-mRNA processing factor 18	PRPF18	GO:0000350,GO:0000375,GO:0000377,GO:0000393,GO:0000398,GO:0000956,GO:0005575,GO:0005622,GO:0005623,GO:0005634,GO:0005681,GO:0005682,GO:0005684,GO:0006139,GO:0006396,GO:0006397,GO:0006401,GO:0006402,GO:0006403,GO:0006725,GO:0006807,GO:0008150,GO:0008152,GO:0008298,GO:0008380,GO:0009056,GO:0009057,GO:0009892,GO:0009987,GO:0010467,GO:0010468,GO:0010605,GO:0010629,GO:0016020,GO:0016043,GO:0016070,GO:…	K12817	PRP4,Prp18	XP_057400400.1
Chr02	BED02G000851.mRNA1	2BWF9@1|root,2QQVD@2759|Eukaryota,38FTC@33154|Opisthokonta,3BFV3@33208|Metazoa,3D183@33213|Bilateria,483WJ@7711|Chordata,497GB@7742|Vertebrata,3J99W@40674|Mammalia,4J8Z5@91561|Cetartiodactyla	33208|Metazoa	S	BEN domain containing 7	BEND7			BEN	XP_057398077.1
Chr02	BED02G000852.mRNA1	COG0709@1|root,KOG3939@2759|Eukaryota,38DV8@33154|Opisthokonta,3BA8C@33208|Metazoa,3CU7W@33213|Bilateria,47ZN7@7711|Chordata,490TH@7742|Vertebrata,4CCIM@8459|Testudines	33208|Metazoa	T	Selenophosphate synthetase 1	SEPHS1	GO:0003674,GO:0005488,GO:0005515,GO:0005575,GO:0005622,GO:0005623,GO:0005634,GO:0005635,GO:0005737,GO:0005886,GO:0006082,GO:0006520,GO:0006541,GO:0006807,GO:0006996,GO:0007005,GO:0007275,GO:0007444,GO:0008150,GO:0008152,GO:0008283,GO:0008284,GO:0008652,GO:0009058,GO:0009064,GO:0009069,GO:0009070,GO:0009888,GO:0009892,GO:0009987,GO:0012505,GO:0016020,GO:0016043,GO:0016053,GO:0016259,GO:0016260,GO:…	K01008	AIRS,AIRS_C	XP_036699061.1
Chr02	BED02G000853.mRNA1	COG5285@1|root,KOG3290@2759|Eukaryota,38EX9@33154|Opisthokonta,3B9VM@33208|Metazoa,3CV1M@33213|Bilateria,488Y9@7711|Chordata,49009@7742|Vertebrata,3J3FC@40674|Mammalia,4J1JY@91561|Cetartiodactyla	33208|Metazoa	I	phytanoyl-CoA	PHYH	GO:0001561,GO:0003674,GO:0003824,GO:0005488,GO:0005506,GO:0005575,GO:0005622,GO:0005623,GO:0005737,GO:0005777,GO:0005782,GO:0005829,GO:0006082,GO:0006103,GO:0006605,GO:0006625,GO:0006629,GO:0006631,GO:0006720,GO:0006810,GO:0006886,GO:0006996,GO:0007031,GO:0008104,GO:0008150,GO:0008152,GO:0008198,GO:0009056,GO:0009062,GO:0009987,GO:0015031,GO:0015833,GO:0016042,GO:0016043,GO:0016054,GO:0016491,GO:…	K00477	PhyH	XP_007189969.1
Chr02	BED02G000854.mRNA1	2CETS@1|root,2S1J9@2759|Eukaryota,3A1JX@33154|Opisthokonta,3BQFI@33208|Metazoa,3D778@33213|Bilateria,48EQE@7711|Chordata,49AX3@7742|Vertebrata,3JGTW@40674|Mammalia,4JBQH@91561|Cetartiodactyla	33208|Metazoa	T	Unique cartilage matrix-associated protein	UCMA	GO:0001501,GO:0005575,GO:0005576,GO:0005615,GO:0005622,GO:0005623,GO:0005737,GO:0005794,GO:0007275,GO:0008150,GO:0009790,GO:0009792,GO:0012505,GO:0016234,GO:0016235,GO:0030278,GO:0030279,GO:0031012,GO:0032501,GO:0032502,GO:0043009,GO:0043226,GO:0043227,GO:0043229,GO:0043231,GO:0044421,GO:0044424,GO:0044444,GO:0044464,GO:0045595,GO:0045596,GO:0045667,GO:0045668,GO:0048471,GO:0048519,GO:0048523,GO:…		UCMA	tr|A0A6A1QHS5|A0A6A1QHS5_BALPH
Chr02	BED02G000855.mRNA1	KOG3056@1|root,KOG3056@2759|Eukaryota,38HKH@33154|Opisthokonta,3BE8H@33208|Metazoa,3CRHW@33213|Bilateria,488SP@7711|Chordata,48X9H@7742|Vertebrata,3J1SQ@40674|Mammalia,4IZ8M@91561|Cetartiodactyla	33208|Metazoa	D	Minichromosome maintenance 10 replication initiation factor	MCM10	GO:0000082,GO:0000228,GO:0000278,GO:0003674,GO:0003676,GO:0003677,GO:0003688,GO:0003690,GO:0003697,GO:0005488,GO:0005515,GO:0005575,GO:0005622,GO:0005623,GO:0005634,GO:0005654,GO:0005657,GO:0005694,GO:0005730,GO:0006139,GO:0006259,GO:0006260,GO:0006261,GO:0006270,GO:0006323,GO:0006325,GO:0006342,GO:0006355,GO:0006725,GO:0006807,GO:0006950,GO:0006974,GO:0006996,GO:0007049,GO:0007275,GO:0007346,GO:…	K10736	Mcm10,zf-primase	XP_057400402.1
Chr02	BED02G000856.mRNA1	28KZ6@1|root,2QTG2@2759|Eukaryota,39T4S@33154|Opisthokonta,3BJPG@33208|Metazoa,3CVFK@33213|Bilateria,484HQ@7711|Chordata,48XB9@7742|Vertebrata,3JD5V@40674|Mammalia,4J3FB@91561|Cetartiodactyla	33208|Metazoa	T	Optineurin	OPTN	GO:0000086,GO:0000139,GO:0000278,GO:0000302,GO:0000902,GO:0000904,GO:0001025,GO:0001101,GO:0001155,GO:0001654,GO:0001816,GO:0001817,GO:0001819,GO:0001919,GO:0001920,GO:0002790,GO:0002831,GO:0002833,GO:0003407,GO:0003674,GO:0005488,GO:0005515,GO:0005575,GO:0005622,GO:0005623,GO:0005634,GO:0005654,GO:0005737,GO:0005768,GO:0005773,GO:0005776,GO:0005794,GO:0005802,GO:0005829,GO:0006810,GO:0006892,GO:…	K19946	CC2-LZ,NEMO	XP_029093884.1
Chr02	BED02G000857.mRNA1	KOG3577@1|root,KOG3577@2759|Eukaryota,38C7N@33154|Opisthokonta,3BBTS@33208|Metazoa,3CRBX@33213|Bilateria,484DG@7711|Chordata,48Y6B@7742|Vertebrata,3J2TY@40674|Mammalia,35MEJ@314146|Euarchontoglires,4Q8E1@9989|Rodentia	33208|Metazoa	T	kinase, nuclear accumulation of beta-catenin and activation of Wnt target genes. A second signaling pathway involving PKC and calcium fluxes has been seen for some family members, but it is not yet clear if it represents a distinct pathway or if it can be integrated in the canonical pathway, as PKC seems to be required for Wnt-mediated inactivation of GSK-3 kinase. Both pathways seem to involve i…	FZD8	GO:0000003,GO:0000122,GO:0000902,GO:0000904,GO:0001525,GO:0001568,GO:0001775,GO:0001932,GO:0001934,GO:0001944,GO:0002164,GO:0002165,GO:0002168,GO:0002376,GO:0002520,GO:0002521,GO:0002682,GO:0003002,GO:0003006,GO:0003674,GO:0004888,GO:0004930,GO:0005102,GO:0005488,GO:0005515,GO:0005575,GO:0005576,GO:0005622,GO:0005623,GO:0005634,GO:0005737,GO:0005794,GO:0005886,GO:0005887,GO:0006355,GO:0006357,GO:…	K02375	Frizzled,Fz	XP_023985481.1
Chr02	BED02G000858.mRNA1	28NGW@1|root,2QWIV@2759|Eukaryota,39R6K@33154|Opisthokonta,3BD5D@33208|Metazoa,3D4BE@33213|Bilateria,481F9@7711|Chordata,492TW@7742|Vertebrata,3J83X@40674|Mammalia,4J2ZT@91561|Cetartiodactyla	33208|Metazoa	S	Gap junction delta-4 protein	GJD4	GO:0005575,GO:0005623,GO:0005886,GO:0008150,GO:0014717,GO:0016020,GO:0032101,GO:0040008,GO:0043416,GO:0044464,GO:0048583,GO:0048638,GO:0050789,GO:0050793,GO:0050794,GO:0050865,GO:0051239,GO:0061041,GO:0065007,GO:0071944,GO:0080134,GO:1903034,GO:2000026	K07630	Connexin	XP_007189988.2
Chr02	BED02G000860.mRNA1	COG0076@1|root,KOG0629@2759|Eukaryota,38CT3@33154|Opisthokonta,3BB5R@33208|Metazoa,3CZI1@33213|Bilateria,483GZ@7711|Chordata,4902I@7742|Vertebrata,3JDRN@40674|Mammalia,4J3P4@91561|Cetartiodactyla	33208|Metazoa	E	glutamate decarboxylase 2	GAD2	GO:0003674,GO:0003824,GO:0004351,GO:0005488,GO:0005515,GO:0005575,GO:0005622,GO:0005623,GO:0005737,GO:0005829,GO:0005886,GO:0006082,GO:0006105,GO:0006520,GO:0006536,GO:0006538,GO:0006540,GO:0006807,GO:0007154,GO:0007267,GO:0007268,GO:0008021,GO:0008144,GO:0008150,GO:0008152,GO:0009056,GO:0009063,GO:0009064,GO:0009065,GO:0009987,GO:0012505,GO:0012506,GO:0016020,GO:0016054,GO:0016595,GO:0016597,GO:…	K01580	Pyridoxal_deC	XP_007189960.1
Chr02	BED02G000861.mRNA1	COG5022@1|root,KOG0587@1|root,KOG0587@2759|Eukaryota,KOG4229@2759|Eukaryota,38FVQ@33154|Opisthokonta,3BDUB@33208|Metazoa,3CTXA@33213|Bilateria,4835B@7711|Chordata,4989W@7742|Vertebrata,3J5PK@40674|Mammalia,4IZBP@91561|Cetartiodactyla	33208|Metazoa	NT	Belongs to the TRAFAC class myosin-kinesin ATPase superfamily. Myosin family	MYO3A	GO:0000146,GO:0000166,GO:0000902,GO:0000904,GO:0001894,GO:0001895,GO:0001917,GO:0002064,GO:0002065,GO:0002066,GO:0002093,GO:0003008,GO:0003674,GO:0003774,GO:0003779,GO:0003824,GO:0004672,GO:0004674,GO:0005488,GO:0005515,GO:0005516,GO:0005543,GO:0005575,GO:0005622,GO:0005623,GO:0005634,GO:0005737,GO:0005856,GO:0005884,GO:0005886,GO:0006403,GO:0006464,GO:0006468,GO:0006793,GO:0006796,GO:0006807,GO:…	K08834,K17481	IQ,Myosin_head,Pkinase,Pkinase_Tyr	XP_028351088.1
Chr02	BED02G000863.mRNA1	KOG4418@1|root,KOG4418@2759|Eukaryota,38DVM@33154|Opisthokonta,3BCTJ@33208|Metazoa,3CRX0@33213|Bilateria,480M5@7711|Chordata,490D6@7742|Vertebrata,3J83D@40674|Mammalia,4J2TR@91561|Cetartiodactyla	33208|Metazoa	S	receptor 158	GPR158	GO:0005575,GO:0005623,GO:0005886,GO:0007154,GO:0007165,GO:0007186,GO:0008150,GO:0009987,GO:0016020,GO:0023052,GO:0044464,GO:0050789,GO:0050794,GO:0050896,GO:0051716,GO:0065007,GO:0071944	K08469	7tm_3	tr|A0A8C0CDX2|A0A8C0CDX2_BALMU
Chr02	BED02G000864.mRNA1	KOG3215@1|root,KOG3215@2759|Eukaryota,39VA2@33154|Opisthokonta,3BA8P@33208|Metazoa,3CY0I@33213|Bilateria,481KX@7711|Chordata,48VVU@7742|Vertebrata,3J3YC@40674|Mammalia	33208|Metazoa	S	THO complex subunit 7 homolog	THOC7	GO:0000346,GO:0000347,GO:0000445,GO:0000781,GO:0005575,GO:0005622,GO:0005623,GO:0005634,GO:0005654,GO:0005694,GO:0005737,GO:0005829,GO:0006139,GO:0006396,GO:0006397,GO:0006403,GO:0006405,GO:0006406,GO:0006611,GO:0006725,GO:0006807,GO:0006810,GO:0006886,GO:0006913,GO:0006950,GO:0008104,GO:0008150,GO:0008152,GO:0008283,GO:0009266,GO:0009408,GO:0009628,GO:0009987,GO:0010467,GO:0015031,GO:0015833,GO:…	K13176	THOC7	XP_057400495.1
Chr02	BED02G000866.mRNA1	COG0498@1|root,KOG2616@2759|Eukaryota,38DB9@33154|Opisthokonta,3BBKZ@33208|Metazoa,3CWV4@33213|Bilateria,48A2V@7711|Chordata,49564@7742|Vertebrata,3J9KY@40674|Mammalia,4J0EH@91561|Cetartiodactyla	33208|Metazoa	E	Threonine synthase-like 1	THNSL1			SKI,Thr_synth_N	XP_036700673.1
Chr02	BED02G000867.mRNA1	28KS9@1|root,2QT8E@2759|Eukaryota,38BHH@33154|Opisthokonta,3BIXD@33208|Metazoa,3D0PP@33213|Bilateria,4883D@7711|Chordata,498RS@7742|Vertebrata,3J5VU@40674|Mammalia,4JAK6@91561|Cetartiodactyla	33208|Metazoa	S	Enkurin, TRPC channel interacting protein	ENKUR	GO:0001669,GO:0003674,GO:0005488,GO:0005515,GO:0005516,GO:0005575,GO:0005622,GO:0005623,GO:0005737,GO:0005929,GO:0012505,GO:0030141,GO:0031410,GO:0031514,GO:0031982,GO:0036126,GO:0042995,GO:0043226,GO:0043227,GO:0043229,GO:0044422,GO:0044424,GO:0044441,GO:0044444,GO:0044463,GO:0044464,GO:0097223,GO:0097228,GO:0097708,GO:0097729,GO:0099503,GO:0120025,GO:0120038		Enkurin	XP_036700676.1
Chr02	BED02G000869.mRNA1	COG0634@1|root,KOG3367@2759|Eukaryota,395HV@33154|Opisthokonta,3BJRD@33208|Metazoa,3CZEW@33213|Bilateria,481MQ@7711|Chordata,497HQ@7742|Vertebrata,3JACQ@40674|Mammalia,4JAUS@91561|Cetartiodactyla	33208|Metazoa	F	Phosphoribosyl transferase domain containing 1	PRTFDC1	GO:0000287,GO:0003674,GO:0005488,GO:0005515,GO:0042802,GO:0042803,GO:0043167,GO:0043169,GO:0046872,GO:0046983	K00760	Pribosyltran	XP_033708347.1
Chr02	BED02G000870.mRNA1	KOG4407@1|root,KOG4407@2759|Eukaryota,38HAS@33154|Opisthokonta,3BB7A@33208|Metazoa,3CSDS@33213|Bilateria,482QX@7711|Chordata,4903E@7742|Vertebrata,3JG07@40674|Mammalia,4IZA2@91561|Cetartiodactyla	33208|Metazoa	T	Rho GTPase activating protein 21	ARHGAP21	GO:0000139,GO:0002009,GO:0002165,GO:0003674,GO:0005096,GO:0005488,GO:0005515,GO:0005575,GO:0005622,GO:0005623,GO:0005737,GO:0005794,GO:0005829,GO:0005856,GO:0005886,GO:0006810,GO:0006928,GO:0006996,GO:0007017,GO:0007018,GO:0007030,GO:0007154,GO:0007165,GO:0007264,GO:0007265,GO:0007266,GO:0007275,GO:0007444,GO:0007478,GO:0007480,GO:0007552,GO:0007560,GO:0008047,GO:0008104,GO:0008150,GO:0009653,GO:…	K20315	PDZ,PH,PH_9,RhoGAP	XP_057398298.1
Chr02	BED02G000871.mRNA1	2CI44@1|root,2QQCT@2759|Eukaryota,39UHT@33154|Opisthokonta,3BFUK@33208|Metazoa,3CV0N@33213|Bilateria,47Z2K@7711|Chordata,48ZGW@7742|Vertebrata,3J4FH@40674|Mammalia,4J1ZC@91561|Cetartiodactyla	33208|Metazoa	S	Sickle tail protein homolog	KIAA1217	GO:0001501,GO:0005575,GO:0005622,GO:0005623,GO:0005737,GO:0007275,GO:0008150,GO:0009790,GO:0009792,GO:0032501,GO:0032502,GO:0043009,GO:0044424,GO:0044464,GO:0048706,GO:0048731,GO:0048856	K19930	AIP3	XP_059766878.1
Chr02	BED02G000873.mRNA1									XP_036700316.1
Chr02	BED02G000874.mRNA1	KOG1721@1|root,KOG1721@2759|Eukaryota,38F9D@33154|Opisthokonta,3BGX1@33208|Metazoa,3CZVB@33213|Bilateria,48AG0@7711|Chordata,4958S@7742|Vertebrata,3JEFM@40674|Mammalia	33208|Metazoa	K	negative regulation of erythrocyte differentiation	KLF13	GO:0000981,GO:0003674,GO:0003700,GO:0005575,GO:0005622,GO:0005623,GO:0005634,GO:0006139,GO:0006351,GO:0006355,GO:0006357,GO:0006366,GO:0006725,GO:0006807,GO:0008150,GO:0008152,GO:0009058,GO:0009059,GO:0009889,GO:0009987,GO:0010467,GO:0010468,GO:0010556,GO:0016070,GO:0018130,GO:0019219,GO:0019222,GO:0019438,GO:0031323,GO:0031326,GO:0032774,GO:0034641,GO:0034645,GO:0034654,GO:0043170,GO:0043226,GO:…	K09208	zf-C2H2	XP_036699912.1
Chr02	BED02G000875.mRNA1	KOG2605@1|root,KOG2605@2759|Eukaryota,38VA9@33154|Opisthokonta,3B94H@33208|Metazoa,3D453@33213|Bilateria,481V7@7711|Chordata,48YH5@7742|Vertebrata,3JF6N@40674|Mammalia,4J7W7@91561|Cetartiodactyla	33208|Metazoa	OT	OTU-like cysteine protease	OTUD1	GO:0003674,GO:0003824,GO:0004843,GO:0006464,GO:0006508,GO:0006807,GO:0008150,GO:0008152,GO:0008233,GO:0008234,GO:0009987,GO:0016579,GO:0016787,GO:0019538,GO:0019783,GO:0036211,GO:0036459,GO:0043170,GO:0043412,GO:0044237,GO:0044238,GO:0044260,GO:0044267,GO:0070011,GO:0070536,GO:0070646,GO:0070647,GO:0071704,GO:0101005,GO:0140096,GO:1901564	K13716	OTU	XP_059951437.1
Chr02	BED02G000876.mRNA1	KOG4029@1|root,KOG4029@2759|Eukaryota,38HHV@33154|Opisthokonta,3BH3S@33208|Metazoa,3CVKT@33213|Bilateria,4802Z@7711|Chordata,49854@7742|Vertebrata,3JF8I@40674|Mammalia,4IZRT@91561|Cetartiodactyla	33208|Metazoa	K	Pancreas specific transcription factor, 1a	PTF1A	GO:0000976,GO:0000977,GO:0000978,GO:0000980,GO:0000981,GO:0000982,GO:0000987,GO:0001012,GO:0001067,GO:0001077,GO:0001158,GO:0001228,GO:0001654,GO:0003407,GO:0003674,GO:0003676,GO:0003677,GO:0003682,GO:0003690,GO:0003700,GO:0005488,GO:0005575,GO:0005622,GO:0005623,GO:0005634,GO:0005654,GO:0005667,GO:0005737,GO:0005829,GO:0006139,GO:0006351,GO:0006355,GO:0006357,GO:0006366,GO:0006725,GO:0006807,GO:…	K09073	HLH	XP_036697493.1
Chr02	BED02G000877.mRNA1	COG0229@1|root,KOG0856@2759|Eukaryota,39VK2@33154|Opisthokonta,3BKIA@33208|Metazoa,3E4XF@33213|Bilateria,48RH8@7711|Chordata,49N32@7742|Vertebrata,3JNQH@40674|Mammalia,4JC65@91561|Cetartiodactyla	33208|Metazoa	O	reductase B2	MSRB2	GO:0003674,GO:0003700,GO:0003779,GO:0003824,GO:0005488,GO:0005515,GO:0005575,GO:0005622,GO:0005623,GO:0005737,GO:0005739,GO:0005829,GO:0006355,GO:0006807,GO:0006996,GO:0007010,GO:0007015,GO:0008092,GO:0008150,GO:0008152,GO:0008154,GO:0008270,GO:0009889,GO:0009987,GO:0010468,GO:0010556,GO:0016043,GO:0016491,GO:0016667,GO:0016671,GO:0019219,GO:0019222,GO:0019538,GO:0022607,GO:0030029,GO:0030036,GO:…	K07305	SelR	XP_032480099.1
Chr02	BED02G000878.mRNA1	KOG0167@1|root,KOG0167@2759|Eukaryota,38BE5@33154|Opisthokonta,3BBKT@33208|Metazoa,3CS2W@33213|Bilateria,482CW@7711|Chordata,49644@7742|Vertebrata,3JCDR@40674|Mammalia,4IY5A@91561|Cetartiodactyla	33208|Metazoa	S	armadillo repeat-containing protein	ARMC3	GO:0005575,GO:0005622,GO:0005623,GO:0005634,GO:0005737,GO:0043226,GO:0043227,GO:0043229,GO:0043231,GO:0044424,GO:0044464		Arm,EDR1,HEAT_2	XP_007189942.1
Chr02	BED02G000879.mRNA1	COG5253@1|root,KOG0229@2759|Eukaryota,38FR1@33154|Opisthokonta,3BETP@33208|Metazoa,3CTD7@33213|Bilateria,47Z91@7711|Chordata,491QJ@7742|Vertebrata,3J291@40674|Mammalia,35FNF@314146|Euarchontoglires,4M937@9443|Primates,35W56@314294|Cercopithecoidea	33208|Metazoa	T	Phosphatidylinositol-5-phosphate 4-kinase type	PIP4K2A	GO:0001501,GO:0002376,GO:0002520,GO:0003674,GO:0003824,GO:0005575,GO:0005622,GO:0005623,GO:0005634,GO:0005654,GO:0005737,GO:0005773,GO:0005776,GO:0005829,GO:0005886,GO:0006629,GO:0006644,GO:0006650,GO:0006661,GO:0006793,GO:0006796,GO:0007275,GO:0008150,GO:0008152,GO:0008610,GO:0008654,GO:0009058,GO:0009893,GO:0009894,GO:0009896,GO:0009966,GO:0009987,GO:0010506,GO:0010508,GO:0010638,GO:0010646,GO:…	K00920	PIP5K	XP_007189941.1
Chr02	BED02G000880.mRNA1	COG5064@1|root,KOG0166@2759|Eukaryota,38BV1@33154|Opisthokonta,3BC5X@33208|Metazoa,3CT8V@33213|Bilateria,48B7W@7711|Chordata,4947E@7742|Vertebrata,3J263@40674|Mammalia,4J0FI@91561|Cetartiodactyla	33208|Metazoa	U	antigen 6	SPAG6	GO:0000003,GO:0000226,GO:0001578,GO:0003006,GO:0005575,GO:0005622,GO:0005623,GO:0005737,GO:0005856,GO:0005929,GO:0005930,GO:0006928,GO:0006996,GO:0007010,GO:0007017,GO:0007275,GO:0007276,GO:0007281,GO:0007283,GO:0007286,GO:0007288,GO:0007399,GO:0007417,GO:0007420,GO:0008150,GO:0009987,GO:0015630,GO:0016043,GO:0019953,GO:0021591,GO:0022412,GO:0022414,GO:0022607,GO:0030030,GO:0030031,GO:0030154,GO:…		Arm,HEAT	XP_057399776.1
Chr02	BED02G000881.mRNA1	KOG2660@1|root,KOG2660@2759|Eukaryota,38D4I@33154|Opisthokonta,3BJ4N@33208|Metazoa,3CRWB@33213|Bilateria,483WW@7711|Chordata,4928K@7742|Vertebrata,3J7XX@40674|Mammalia,4J6QM@91561|Cetartiodactyla	33208|Metazoa	K	polycomb ring finger	BMI1	GO:0000122,GO:0000151,GO:0000152,GO:0000785,GO:0000792,GO:0000976,GO:0000977,GO:0000978,GO:0000987,GO:0001012,GO:0001067,GO:0001501,GO:0001701,GO:0002376,GO:0002520,GO:0002682,GO:0002684,GO:0002694,GO:0002696,GO:0003002,GO:0003674,GO:0003676,GO:0003677,GO:0003682,GO:0003690,GO:0005488,GO:0005515,GO:0005575,GO:0005622,GO:0005623,GO:0005634,GO:0005654,GO:0005694,GO:0005737,GO:0005829,GO:0006139,GO:…	K11459	RAWUL,zf-C3HC4_2	XP_054943766.1
Chr02	BED02G000882.mRNA1	290EG@1|root,2R79J@2759|Eukaryota,39XHS@33154|Opisthokonta,3BGHE@33208|Metazoa,3CX2T@33213|Bilateria,47Z1W@7711|Chordata,49315@7742|Vertebrata,3J84J@40674|Mammalia,4J1UH@91561|Cetartiodactyla	33208|Metazoa	K	COMM domain containing 3	COMMD3	GO:0001775,GO:0002252,GO:0002263,GO:0002274,GO:0002275,GO:0002283,GO:0002366,GO:0002376,GO:0002443,GO:0002444,GO:0002446,GO:0005575,GO:0005576,GO:0005622,GO:0005623,GO:0005737,GO:0006810,GO:0006887,GO:0006955,GO:0008150,GO:0009987,GO:0012505,GO:0016192,GO:0030141,GO:0031410,GO:0031974,GO:0031982,GO:0032940,GO:0036230,GO:0042119,GO:0043226,GO:0043227,GO:0043229,GO:0043233,GO:0043299,GO:0043312,GO:…	K11459	COMM_domain	XP_007189936.1
Chr02	BED02G000884.mRNA1	KOG0724@1|root,KOG0724@2759|Eukaryota,38ECV@33154|Opisthokonta,3BDW9@33208|Metazoa,3CRQ8@33213|Bilateria,489DN@7711|Chordata,48XHP@7742|Vertebrata,3J6MF@40674|Mammalia,4J3MK@91561|Cetartiodactyla	33208|Metazoa	O	homolog subfamily C member	DNAJC1	GO:0000981,GO:0001671,GO:0002791,GO:0003674,GO:0003700,GO:0005488,GO:0005515,GO:0005575,GO:0005622,GO:0005623,GO:0005634,GO:0005635,GO:0005737,GO:0005783,GO:0005788,GO:0005789,GO:0005886,GO:0006355,GO:0006357,GO:0006417,GO:0006457,GO:0008047,GO:0008150,GO:0009889,GO:0009892,GO:0009987,GO:0010468,GO:0010556,GO:0010605,GO:0010608,GO:0012505,GO:0016020,GO:0016021,GO:0019219,GO:0019222,GO:0030162,GO:…	K02932,K09521	DnaJ,Myb_DNA-binding	XP_036698123.1
Chr02	BED02G000885.mRNA1	COG5141@1|root,KOG0956@2759|Eukaryota,39G1J@33154|Opisthokonta,3BDCC@33208|Metazoa,3CUF6@33213|Bilateria,4846Y@7711|Chordata,491B9@7742|Vertebrata,3J32W@40674|Mammalia,4J8MQ@91561|Cetartiodactyla	33208|Metazoa	S	Myeloid lymphoid or mixed-lineage leukemia (trithorax homolog, Drosophila)	MLLT10	GO:0000003,GO:0000785,GO:0000793,GO:0002164,GO:0002165,GO:0002168,GO:0003674,GO:0003682,GO:0003700,GO:0005488,GO:0005515,GO:0005575,GO:0005622,GO:0005623,GO:0005634,GO:0005654,GO:0005694,GO:0005737,GO:0005829,GO:0006355,GO:0006357,GO:0007275,GO:0007444,GO:0007482,GO:0007525,GO:0007526,GO:0007591,GO:0007610,GO:0007617,GO:0007618,GO:0007619,GO:0008049,GO:0008150,GO:0009791,GO:0009888,GO:0009889,GO:…		PHD_2,zf-HC5HC2H,zf-HC5HC2H_2	XP_029095064.1
Chr02	BED02G000886.mRNA1	KOG3915@1|root,KOG3915@2759|Eukaryota,38T4C@33154|Opisthokonta,3BDK2@33208|Metazoa,3D0D8@33213|Bilateria,47YTZ@7711|Chordata,4901T@7742|Vertebrata,3J3TW@40674|Mammalia,4J0KE@91561|Cetartiodactyla	33208|Metazoa	K	ski dach	SKIDA1			DUF4584,Ski_Sno	XP_057399845.1
Chr02	BED02G000887.mRNA1									XP_036697068.1
Chr02	BED02G000889.mRNA1	KOG1702@1|root,KOG1702@2759|Eukaryota,38E8J@33154|Opisthokonta,3BE0T@33208|Metazoa,3CWR0@33213|Bilateria,484J2@7711|Chordata,495Q0@7742|Vertebrata,3JDA8@40674|Mammalia,4IVNB@91561|Cetartiodactyla	33208|Metazoa	T	nebulette	NEBL	GO:0001725,GO:0003674,GO:0003779,GO:0005198,GO:0005488,GO:0005515,GO:0005523,GO:0005575,GO:0005622,GO:0005623,GO:0005737,GO:0005856,GO:0006996,GO:0007010,GO:0007015,GO:0007275,GO:0007507,GO:0008092,GO:0008150,GO:0008307,GO:0009653,GO:0009888,GO:0009987,GO:0010927,GO:0014706,GO:0015629,GO:0016043,GO:0022607,GO:0030016,GO:0030017,GO:0030018,GO:0030029,GO:0030036,GO:0030154,GO:0030239,GO:0031005,GO:…	K18267	Nebulin,SH3_9	XP_007189924.2
Chr02	BED02G000890.mRNA1	KOG3848@1|root,KOG3848@2759|Eukaryota,38JUB@33154|Opisthokonta,3BH36@33208|Metazoa,3CUQ2@33213|Bilateria,485N4@7711|Chordata,491U4@7742|Vertebrata,3J9PS@40674|Mammalia,4JA2W@91561|Cetartiodactyla	33208|Metazoa	W	Plexin domain-containing protein	PLXDC2	GO:0005575,GO:0005623,GO:0005886,GO:0016020,GO:0044464,GO:0071944		PSI	XP_007189920.2
Chr02	BED02G000891.mRNA1	COG0515@1|root,KOG1095@2759|Eukaryota,38GM4@33154|Opisthokonta,3BCUM@33208|Metazoa,3CYSX@33213|Bilateria,481EI@7711|Chordata,495RZ@7742|Vertebrata,3JG0B@40674|Mammalia,4J82Z@91561|Cetartiodactyla	33208|Metazoa	T	MAM and LDL-receptor class A domain-containing protein	MALRD1	GO:0005575,GO:0005622,GO:0005623,GO:0005737,GO:0005794,GO:0008150,GO:0009889,GO:0009890,GO:0009892,GO:0010565,GO:0010894,GO:0012505,GO:0019216,GO:0019218,GO:0019222,GO:0031323,GO:0031324,GO:0031326,GO:0031327,GO:0042592,GO:0042632,GO:0043226,GO:0043227,GO:0043229,GO:0043231,GO:0044424,GO:0044444,GO:0044464,GO:0045833,GO:0045939,GO:0046890,GO:0048519,GO:0048523,GO:0048878,GO:0050789,GO:0050794,GO:…		EGF,Ldl_recept_a,MAM	tr|A0A384AS08|A0A384AS08_BALAS
Chr02	BED02G000894.mRNA1	KOG1226@1|root,KOG1226@2759|Eukaryota,38DSI@33154|Opisthokonta,3BA6T@33208|Metazoa,3CTSN@33213|Bilateria,482HT@7711|Chordata,48V0U@7742|Vertebrata,3J3BX@40674|Mammalia,4J4Q1@91561|Cetartiodactyla	33208|Metazoa	W	Integrins alpha-1 beta-1, alpha-2 beta-1, alpha-10 beta- 1 and alpha-11 beta-1 are receptors for collagen. Integrins alpha- 1 beta-1 and alpha-2 beta-2 recognize the proline-hydroxylated sequence G-F-P-G-E-R in collagen. Integrins alpha-2 beta-1, alpha- 3 beta-1, alpha-4 beta-1, alpha-5 beta-1, alpha-8 beta-1, alpha- 10 beta-1, alpha-11 beta-1 and alpha-V beta-1 are receptors for fibronectin. Alp…	ITGB1	GO:0000003,GO:0000082,GO:0000278,GO:0000902,GO:0000904,GO:0001525,GO:0001568,GO:0001667,GO:0001669,GO:0001700,GO:0001701,GO:0001703,GO:0001704,GO:0001707,GO:0001708,GO:0001726,GO:0001775,GO:0001894,GO:0001932,GO:0001934,GO:0001944,GO:0001968,GO:0002009,GO:0002011,GO:0002020,GO:0002040,GO:0002042,GO:0002064,GO:0002065,GO:0002066,GO:0002119,GO:0002164,GO:0002165,GO:0002376,GO:0002520,GO:0002521,GO:…	K05719,K06464,K06493	EGF_2,Integrin_B_tail,Integrin_b_cyt,Integrin_beta,PSI_integrin	tr|A0A6A1Q410|A0A6A1Q410_BALPH
Chr02	BED02G000897.mRNA1	KOG3528@1|root,KOG3528@2759|Eukaryota,38HPQ@33154|Opisthokonta,3BE0C@33208|Metazoa,3CRMZ@33213|Bilateria,4808D@7711|Chordata,4961U@7742|Vertebrata,3JD26@40674|Mammalia,4IW4A@91561|Cetartiodactyla	33208|Metazoa	S	Par-3 family cell polarity regulator	PARD3	GO:0000003,GO:0000132,GO:0000226,GO:0000278,GO:0000578,GO:0000902,GO:0000904,GO:0001655,GO:0001667,GO:0001703,GO:0001709,GO:0001736,GO:0001738,GO:0001763,GO:0001932,GO:0001933,GO:0002009,GO:0002011,GO:0002064,GO:0002065,GO:0002066,GO:0002090,GO:0002092,GO:0003002,GO:0003006,GO:0003382,GO:0003383,GO:0003401,GO:0003674,GO:0005080,GO:0005488,GO:0005515,GO:0005543,GO:0005546,GO:0005547,GO:0005575,GO:…	K04237	DUF3534,PDZ	XP_023985513.1
Chr02	BED02G000900.mRNA1	COG5647@1|root,KOG2284@2759|Eukaryota,38GVB@33154|Opisthokonta,3BFNM@33208|Metazoa,3CR4W@33213|Bilateria,48A8G@7711|Chordata,48YND@7742|Vertebrata,3J47Y@40674|Mammalia,4IW30@91561|Cetartiodactyla	33208|Metazoa	O	Cullin 2	CUL2	GO:0000003,GO:0000151,GO:0000153,GO:0000212,GO:0000226,GO:0000280,GO:0000578,GO:0000819,GO:0002009,GO:0003002,GO:0003006,GO:0003674,GO:0005488,GO:0005515,GO:0005575,GO:0005622,GO:0005623,GO:0005634,GO:0005654,GO:0005730,GO:0005737,GO:0006355,GO:0006357,GO:0006464,GO:0006508,GO:0006511,GO:0006807,GO:0006928,GO:0006996,GO:0007010,GO:0007017,GO:0007018,GO:0007049,GO:0007051,GO:0007059,GO:0007135,GO:…	K03870	Cullin,Cullin_Nedd8	XP_007189897.1
Chr02	BED02G000902.mRNA1	KOG3584@1|root,KOG3584@2759|Eukaryota,39V88@33154|Opisthokonta,3BGVQ@33208|Metazoa,3CSHD@33213|Bilateria,489EG@7711|Chordata,493SP@7742|Vertebrata,3J3NS@40674|Mammalia,4J8YQ@91561|Cetartiodactyla	33208|Metazoa	K	cAMP responsive element modulator	CREM	GO:0000003,GO:0000122,GO:0000976,GO:0000977,GO:0000978,GO:0000981,GO:0000987,GO:0001012,GO:0001067,GO:0001221,GO:0001223,GO:0001227,GO:0003008,GO:0003674,GO:0003676,GO:0003677,GO:0003690,GO:0003700,GO:0005488,GO:0005515,GO:0005575,GO:0005622,GO:0005623,GO:0005634,GO:0005667,GO:0005737,GO:0005975,GO:0005996,GO:0006006,GO:0006082,GO:0006355,GO:0006357,GO:0006629,GO:0006631,GO:0006643,GO:0006664,GO:…	K05870,K09050,K09052	bZIP_1,pKID	XP_057398305.1
Chr02	BED02G000904.mRNA1	KOG2192@1|root,KOG2192@2759|Eukaryota,39RQR@33154|Opisthokonta,3BEJ2@33208|Metazoa,3CWQZ@33213|Bilateria,489BY@7711|Chordata,492IQ@7742|Vertebrata,3J4E1@40674|Mammalia,35P8P@314146|Euarchontoglires	33208|Metazoa	K	heterogeneous nuclear ribonucleoprotein K	HNRNPK	GO:0000003,GO:0000122,GO:0000228,GO:0000785,GO:0000790,GO:0000976,GO:0000977,GO:0000978,GO:0000981,GO:0000982,GO:0000987,GO:0001012,GO:0001067,GO:0001077,GO:0001228,GO:0001541,GO:0001558,GO:0003006,GO:0003674,GO:0003676,GO:0003677,GO:0003690,GO:0003697,GO:0003700,GO:0003723,GO:0003729,GO:0003730,GO:0005488,GO:0005515,GO:0005521,GO:0005575,GO:0005622,GO:0005623,GO:0005634,GO:0005654,GO:0005681,GO:…	K00733,K12886	KH_1,ROKNT	tr|A0A643CIZ5|A0A643CIZ5_BALPH
Chr02	BED02G000905.mRNA1	2D06F@1|root,2SD08@2759|Eukaryota,3ACBN@33154|Opisthokonta,3BWJ9@33208|Metazoa,3DBAX@33213|Bilateria,48ESK@7711|Chordata,49BZ3@7742|Vertebrata,3JH5V@40674|Mammalia	33208|Metazoa	S	HERV-V_19q13.41 provirus ancestral Env polyprotein	ERVV-2			TLV_coat	XP_057398325.1
Chr02	BED02G000906.mRNA1	KOG1675@1|root,KOG1675@2759|Eukaryota,38CAR@33154|Opisthokonta,3BE62@33208|Metazoa,3CTWC@33213|Bilateria,482GU@7711|Chordata,48YH3@7742|Vertebrata,3JB65@40674|Mammalia,359QV@314146|Euarchontoglires,4Q1S8@9989|Rodentia	33208|Metazoa	S	Belongs to the cyclin family	CCNY	GO:0000079,GO:0000086,GO:0000278,GO:0000307,GO:0000308,GO:0001932,GO:0001934,GO:0003674,GO:0005488,GO:0005515,GO:0005575,GO:0005622,GO:0005623,GO:0005634,GO:0005737,GO:0005886,GO:0007049,GO:0007275,GO:0007399,GO:0008150,GO:0009893,GO:0009966,GO:0009987,GO:0010562,GO:0010604,GO:0010646,GO:0014041,GO:0016020,GO:0016538,GO:0019207,GO:0019220,GO:0019222,GO:0019887,GO:0022008,GO:0022402,GO:0023051,GO:…		Cyclin_N	XP_057398946.1
Chr02	BED02G000907.mRNA1	COG0120@1|root,KOG3075@2759|Eukaryota,38HSY@33154|Opisthokonta,3B9BN@33208|Metazoa,3CSJ5@33213|Bilateria,480BT@7711|Chordata,490ZY@7742|Vertebrata,3J87M@40674|Mammalia,4J17E@91561|Cetartiodactyla	33208|Metazoa	G	Ribose-5-phosphate	RPIA	GO:0000302,GO:0001306,GO:0001315,GO:0003674,GO:0003824,GO:0004751,GO:0005488,GO:0005515,GO:0005575,GO:0005622,GO:0005623,GO:0005737,GO:0005829,GO:0005975,GO:0005996,GO:0006014,GO:0006081,GO:0006098,GO:0006139,GO:0006725,GO:0006732,GO:0006733,GO:0006739,GO:0006753,GO:0006793,GO:0006796,GO:0006807,GO:0006950,GO:0006979,GO:0007568,GO:0007571,GO:0008150,GO:0008152,GO:0009052,GO:0009117,GO:0009987,GO:…	K01807	Rib_5-P_isom_A	tr|A0A383ZKP4|A0A383ZKP4_BALAS
Chr02	BED02G000908.mRNA1	KOG3751@1|root,KOG3751@2759|Eukaryota,38D8K@33154|Opisthokonta,3BCKP@33208|Metazoa,3CX3K@33213|Bilateria,485Z3@7711|Chordata,48XR7@7742|Vertebrata,3JEZ3@40674|Mammalia,4J8X5@91561|Cetartiodactyla	33208|Metazoa	T	amyloid beta (A4) precursor protein-binding, family B, member	APBB1IP	GO:0000003,GO:0000902,GO:0001667,GO:0001764,GO:0001775,GO:0002119,GO:0002164,GO:0002252,GO:0002263,GO:0002285,GO:0002286,GO:0002291,GO:0002366,GO:0002376,GO:0003674,GO:0005488,GO:0005515,GO:0005575,GO:0005622,GO:0005623,GO:0005737,GO:0005829,GO:0005886,GO:0006928,GO:0006950,GO:0006955,GO:0006996,GO:0007010,GO:0007015,GO:0007275,GO:0007399,GO:0007444,GO:0007610,GO:0008078,GO:0008150,GO:0008157,GO:…	K17704	PH,RA	tr|A0A8C0CN78|A0A8C0CN78_BALMU
Chr02	BED02G000909.mRNA1	COG0142@1|root,KOG0776@2759|Eukaryota,38FKG@33154|Opisthokonta,3BEZH@33208|Metazoa,3CRGN@33213|Bilateria,489X1@7711|Chordata,492NM@7742|Vertebrata,3J7WJ@40674|Mammalia,4J0WW@91561|Cetartiodactyla	33208|Metazoa	H	synthase, subunit 1	PDSS1	GO:0003674,GO:0003824,GO:0005488,GO:0005515,GO:0005575,GO:0005622,GO:0005623,GO:0005737,GO:0005739,GO:0005740,GO:0005743,GO:0005759,GO:0006629,GO:0006720,GO:0006732,GO:0006733,GO:0006743,GO:0006744,GO:0006950,GO:0007275,GO:0007399,GO:0008150,GO:0008152,GO:0008299,GO:0008610,GO:0009058,GO:0009108,GO:0009987,GO:0010941,GO:0014016,GO:0014019,GO:0016020,GO:0016043,GO:0016740,GO:0016765,GO:0019866,GO:…	K12504	polyprenyl_synt	XP_024598054.1
Chr02	BED02G000911.mRNA1	KOG2546@1|root,KOG2546@2759|Eukaryota,39RBS@33154|Opisthokonta,3BB23@33208|Metazoa,3CR6M@33213|Bilateria,4869J@7711|Chordata,48WER@7742|Vertebrata,3J85N@40674|Mammalia	33208|Metazoa	T	protein tyrosine kinase activator activity	ABI1	GO:0000003,GO:0000902,GO:0000904,GO:0001501,GO:0001667,GO:0001736,GO:0001738,GO:0001756,GO:0001764,GO:0001932,GO:0001934,GO:0002009,GO:0002064,GO:0002065,GO:0002066,GO:0002252,GO:0002253,GO:0002376,GO:0002429,GO:0002431,GO:0002433,GO:0002520,GO:0002682,GO:0002684,GO:0002757,GO:0002764,GO:0002768,GO:0003002,GO:0003006,GO:0003674,GO:0005488,GO:0005515,GO:0005575,GO:0005622,GO:0005623,GO:0005737,GO:…	K05751	Abi_HHR,SH3_1,SH3_9	XP_007167434.1
Chr02	BED02G000912.mRNA1	COG4281@1|root,KOG0817@2759|Eukaryota,393R9@33154|Opisthokonta,3BEYJ@33208|Metazoa,3D0MI@33213|Bilateria,485G8@7711|Chordata,48X2W@7742|Vertebrata,3J46G@40674|Mammalia,4J2EY@91561|Cetartiodactyla	33208|Metazoa	I	acyl-CoA-binding domain-containing protein 5	ACBD5	GO:0005575,GO:0005622,GO:0005623,GO:0005634,GO:0005654,GO:0005737,GO:0005777,GO:0005778,GO:0006082,GO:0006629,GO:0006631,GO:0006914,GO:0008150,GO:0008152,GO:0009056,GO:0009062,GO:0009987,GO:0010876,GO:0016020,GO:0016042,GO:0016054,GO:0019752,GO:0019915,GO:0030242,GO:0031090,GO:0031903,GO:0031974,GO:0031981,GO:0032787,GO:0033036,GO:0042579,GO:0043226,GO:0043227,GO:0043229,GO:0043231,GO:0043233,GO:…		ACBP	tr|A0A6A1QDY1|A0A6A1QDY1_BALPH
Chr02	BED02G000913.mRNA1	KOG0606@1|root,KOG0606@2759|Eukaryota,38D7M@33154|Opisthokonta,3BI46@33208|Metazoa,3CTE3@33213|Bilateria,48315@7711|Chordata,494EB@7742|Vertebrata,3J8U1@40674|Mammalia,4IYIK@91561|Cetartiodactyla	33208|Metazoa	T	microtubule associated serine threonine	MASTL	GO:0000003,GO:0000086,GO:0000278,GO:0000280,GO:0002376,GO:0002520,GO:0002574,GO:0003674,GO:0003824,GO:0004672,GO:0004674,GO:0005488,GO:0005515,GO:0005575,GO:0005622,GO:0005623,GO:0005634,GO:0005635,GO:0005654,GO:0005737,GO:0005813,GO:0005815,GO:0005856,GO:0005886,GO:0006323,GO:0006464,GO:0006468,GO:0006793,GO:0006796,GO:0006807,GO:0006950,GO:0006974,GO:0006996,GO:0007049,GO:0007088,GO:0007127,GO:…	K08789,K16309	Pkinase	XP_059771296.1
Chr02	BED02G000914.mRNA1	COG0465@1|root,KOG0734@2759|Eukaryota,38BJT@33154|Opisthokonta,3BDKJ@33208|Metazoa,3CX5P@33213|Bilateria,4809R@7711|Chordata,491DD@7742|Vertebrata,3J7H7@40674|Mammalia,4IWCY@91561|Cetartiodactyla	33208|Metazoa	O	1 ATPase	YME1L1	GO:0003674,GO:0003824,GO:0004176,GO:0005575,GO:0005622,GO:0005623,GO:0005634,GO:0005654,GO:0005737,GO:0005739,GO:0005740,GO:0005743,GO:0006508,GO:0006515,GO:0006807,GO:0006996,GO:0007005,GO:0008150,GO:0008152,GO:0008233,GO:0008237,GO:0008283,GO:0009056,GO:0009057,GO:0009987,GO:0010467,GO:0010941,GO:0016020,GO:0016043,GO:0016462,GO:0016485,GO:0016604,GO:0016787,GO:0016817,GO:0016818,GO:0016887,GO:…	K08955	AAA,Peptidase_M41	XP_032478218.1
Chr02	BED02G000915.mRNA1	COG0666@1|root,2QR0R@2759|Eukaryota,39NEU@33154|Opisthokonta,3CPZ9@33208|Metazoa,3E64M@33213|Bilateria,48RN9@7711|Chordata,49N8V@7742|Vertebrata,3JNSG@40674|Mammalia,4JC77@91561|Cetartiodactyla	33208|Metazoa	S	Domain of unknown function (DUF3496)	ANKRD26	GO:0001932,GO:0001933,GO:0005575,GO:0005622,GO:0005623,GO:0005813,GO:0005815,GO:0005856,GO:0008150,GO:0009892,GO:0009966,GO:0009968,GO:0010563,GO:0010565,GO:0010605,GO:0010646,GO:0010648,GO:0015630,GO:0019216,GO:0019217,GO:0019220,GO:0019222,GO:0023051,GO:0023057,GO:0031323,GO:0031324,GO:0031399,GO:0031400,GO:0032268,GO:0032269,GO:0033500,GO:0040008,GO:0040014,GO:0040015,GO:0042325,GO:0042326,GO:…	K17299	Ank,Ank_2,Ank_4,Ank_5,CCDC144C,DUF3496	XP_059862044.1
Chr02	BED02G000916.mRNA1	28H9H@1|root,2QPN3@2759|Eukaryota,39UXR@33154|Opisthokonta,3BA5D@33208|Metazoa,3CX0E@33213|Bilateria,482BT@7711|Chordata,49638@7742|Vertebrata,3J3WV@40674|Mammalia,4IWV6@91561|Cetartiodactyla	33208|Metazoa	S	Coiled-coil domain containing 3	CCDC3	GO:0001959,GO:0001960,GO:0005575,GO:0005576,GO:0005622,GO:0005623,GO:0005737,GO:0005783,GO:0008150,GO:0009889,GO:0009891,GO:0009893,GO:0009966,GO:0009968,GO:0010646,GO:0010648,GO:0010803,GO:0010804,GO:0012505,GO:0019216,GO:0019222,GO:0023051,GO:0023057,GO:0043226,GO:0043227,GO:0043229,GO:0043231,GO:0044424,GO:0044444,GO:0044464,GO:0045595,GO:0045597,GO:0045598,GO:0045600,GO:0045834,GO:0046889,GO:…			XP_057400332.1
Chr02	BED02G000917.mRNA1	COG5137@1|root,KOG3265@2759|Eukaryota,3991X@33154|Opisthokonta,3BEHI@33208|Metazoa,3CSSP@33213|Bilateria,485JG@7711|Chordata,494TP@7742|Vertebrata,3JFFF@40674|Mammalia,35DY4@314146|Euarchontoglires,4PV5M@9989|Rodentia	33208|Metazoa	K	Histone chaperone	ASF1A	GO:0000003,GO:0000122,GO:0000228,GO:0000785,GO:0000790,GO:0001085,GO:0001103,GO:0001503,GO:0001649,GO:0003006,GO:0003674,GO:0003682,GO:0005488,GO:0005515,GO:0005575,GO:0005622,GO:0005623,GO:0005634,GO:0005654,GO:0005694,GO:0005700,GO:0006139,GO:0006259,GO:0006260,GO:0006281,GO:0006323,GO:0006325,GO:0006333,GO:0006334,GO:0006335,GO:0006336,GO:0006355,GO:0006357,GO:0006725,GO:0006807,GO:0006950,GO:…	K10753	ASF1_hist_chap	XP_036727277.1
Chr02	BED02G000918.mRNA1	KOG2983@1|root,KOG2983@2759|Eukaryota,38FHE@33154|Opisthokonta,3BB8X@33208|Metazoa,3CZXI@33213|Bilateria,487JD@7711|Chordata,4917I@7742|Vertebrata,3JDCY@40674|Mammalia,4J2N0@91561|Cetartiodactyla	33208|Metazoa	S	Cell division cycle	CDC123	GO:0005575,GO:0005622,GO:0005623,GO:0005737,GO:0006417,GO:0006446,GO:0007049,GO:0007050,GO:0008150,GO:0008284,GO:0009889,GO:0009891,GO:0009893,GO:0009987,GO:0010468,GO:0010556,GO:0010557,GO:0010604,GO:0010608,GO:0010628,GO:0016043,GO:0019222,GO:0022402,GO:0022607,GO:0031323,GO:0031325,GO:0031326,GO:0031328,GO:0032268,GO:0032270,GO:0034248,GO:0034250,GO:0042127,GO:0043933,GO:0044085,GO:0044424,GO:…		D123	XP_007167469.2
Chr02	BED02G000920.mRNA1	COG0567@1|root,KOG0451@2759|Eukaryota,39KPS@33154|Opisthokonta,3BHJF@33208|Metazoa,3CY43@33213|Bilateria,488BU@7711|Chordata,493MW@7742|Vertebrata,3J9IJ@40674|Mammalia,4J892@91561|Cetartiodactyla	33208|Metazoa	G	dehydrogenase E1 and transketolase domain containing 1	DHTKD1	GO:0002244,GO:0002376,GO:0002520,GO:0003674,GO:0003824,GO:0004591,GO:0005575,GO:0005622,GO:0005623,GO:0005737,GO:0005739,GO:0005740,GO:0005759,GO:0006082,GO:0006091,GO:0006099,GO:0006101,GO:0007275,GO:0008150,GO:0008152,GO:0009060,GO:0009987,GO:0015980,GO:0016020,GO:0016491,GO:0016624,GO:0016903,GO:0016999,GO:0017144,GO:0019752,GO:0030097,GO:0030154,GO:0031090,GO:0031966,GO:0031967,GO:0031974,GO:…	K15791	E1_dh,OxoGdeHyase_C,Transket_pyr	XP_059951404.1
Chr02	BED02G000921.mRNA1	KOG2051@1|root,KOG2051@2759|Eukaryota,38D36@33154|Opisthokonta,3BFJY@33208|Metazoa,3CSCZ@33213|Bilateria,484TT@7711|Chordata,494U5@7742|Vertebrata,3JBRN@40674|Mammalia,3EP04@33554|Carnivora	33208|Metazoa	A	regulator of nonsense transcripts	UPF2	GO:0000184,GO:0000956,GO:0003674,GO:0003676,GO:0003677,GO:0005488,GO:0005515,GO:0005575,GO:0005622,GO:0005623,GO:0005634,GO:0005737,GO:0005829,GO:0005844,GO:0006139,GO:0006401,GO:0006402,GO:0006403,GO:0006405,GO:0006406,GO:0006611,GO:0006725,GO:0006807,GO:0006810,GO:0006886,GO:0006913,GO:0007154,GO:0007267,GO:0007268,GO:0007274,GO:0008104,GO:0008150,GO:0008152,GO:0009056,GO:0009057,GO:0009892,GO:…	K14327	MIF4G,Upf2	tr|A0A383YX77|A0A383YX77_BALAS
Chr02	BED02G000922.mRNA1	28Q1I@1|root,2QWQ9@2759|Eukaryota,39Y7I@33154|Opisthokonta,3BMTW@33208|Metazoa,3CUJI@33213|Bilateria,487ZF@7711|Chordata,497SH@7742|Vertebrata,3J1K2@40674|Mammalia,4IY22@91561|Cetartiodactyla	33208|Metazoa	S	Proline and serine-rich protein 2	PROSER2			SARG	XP_007167479.2
Chr02	BED02G000923.mRNA1	KOG1682@1|root,KOG1682@2759|Eukaryota,39M8G@33154|Opisthokonta,3B9EW@33208|Metazoa,3CW99@33213|Bilateria,47Z3A@7711|Chordata,490GV@7742|Vertebrata,3J8E1@40674|Mammalia,4JA1U@91561|Cetartiodactyla	33208|Metazoa	I	enoyl-CoA hydratase domain-containing protein 3	ECHDC3			ECH_1	tr|A0A8C0CIZ9|A0A8C0CIZ9_BALMU
Chr02	BED02G000925.mRNA1	COG5210@1|root,KOG1102@2759|Eukaryota,38E96@33154|Opisthokonta,3BENK@33208|Metazoa,3CVW7@33213|Bilateria,47Z2Z@7711|Chordata,48YWW@7742|Vertebrata,3JN7R@40674|Mammalia,4J08N@91561|Cetartiodactyla	33208|Metazoa	S	USP6 N-terminal-like protein	USP6NL	GO:0000139,GO:0003674,GO:0005096,GO:0005488,GO:0005515,GO:0005575,GO:0005622,GO:0005623,GO:0005737,GO:0005794,GO:0005802,GO:0005829,GO:0005886,GO:0006810,GO:0006886,GO:0006996,GO:0007030,GO:0008047,GO:0008104,GO:0008150,GO:0009987,GO:0010256,GO:0012505,GO:0015031,GO:0015833,GO:0016020,GO:0016032,GO:0016043,GO:0016192,GO:0017016,GO:0017137,GO:0019058,GO:0019068,GO:0019899,GO:0030234,GO:0030695,GO:…	K20133	RabGAP-TBC	XP_036698655.1
Chr02	BED02G000927.mRNA1	COG5641@1|root,KOG1601@2759|Eukaryota,38D41@33154|Opisthokonta,3BC4M@33208|Metazoa,3CX72@33213|Bilateria,480JM@7711|Chordata,4920H@7742|Vertebrata,3J1QT@40674|Mammalia,4J3QM@91561|Cetartiodactyla	33208|Metazoa	K	Trans-acting T-cell-specific transcription factor GATA-3	GATA3	GO:0000003,GO:0000122,GO:0000228,GO:0000785,GO:0000790,GO:0000902,GO:0000904,GO:0000976,GO:0000977,GO:0000978,GO:0000981,GO:0000982,GO:0000987,GO:0001012,GO:0001046,GO:0001047,GO:0001067,GO:0001077,GO:0001078,GO:0001085,GO:0001158,GO:0001161,GO:0001162,GO:0001227,GO:0001228,GO:0001501,GO:0001654,GO:0001655,GO:0001656,GO:0001657,GO:0001701,GO:0001708,GO:0001709,GO:0001764,GO:0001775,GO:0001816,GO:…	K09182,K17894,K17895	GATA	XP_007167483.1
Chr02	BED02G000929.mRNA1	COG5034@1|root,KOG2389@1|root,KOG1973@2759|Eukaryota,KOG2389@2759|Eukaryota,39R25@33154|Opisthokonta,3BJ28@33208|Metazoa,3CYWY@33213|Bilateria,4800I@7711|Chordata,48YK9@7742|Vertebrata,3JBYT@40674|Mammalia,4IWSD@91561|Cetartiodactyla	33208|Metazoa	BK	TATA-box binding protein associated factor 3	TAF3	GO:0000122,GO:0000428,GO:0002039,GO:0003674,GO:0003682,GO:0005488,GO:0005515,GO:0005575,GO:0005622,GO:0005623,GO:0005634,GO:0005635,GO:0005654,GO:0005667,GO:0005669,GO:0006139,GO:0006351,GO:0006352,GO:0006355,GO:0006357,GO:0006366,GO:0006367,GO:0006725,GO:0006807,GO:0008104,GO:0008134,GO:0008150,GO:0008152,GO:0009058,GO:0009059,GO:0009889,GO:0009890,GO:0009891,GO:0009892,GO:0009893,GO:0009966,GO:…	K13154,K14650	Bromo_TP,PHD	XP_007167485.1
Chr02	BED02G000931.mRNA1	COG0224@1|root,KOG1531@2759|Eukaryota,38C4S@33154|Opisthokonta,3BBJU@33208|Metazoa,3CYZ3@33213|Bilateria,4885D@7711|Chordata,492NC@7742|Vertebrata,3J2UP@40674|Mammalia,4J66V@91561|Cetartiodactyla	33208|Metazoa	C	ATP synthase subunit gamma, mitochondrial	ATP5C1	GO:0000275,GO:0003674,GO:0003824,GO:0005215,GO:0005575,GO:0005622,GO:0005623,GO:0005737,GO:0005739,GO:0005740,GO:0005743,GO:0005753,GO:0005759,GO:0006091,GO:0006119,GO:0006139,GO:0006163,GO:0006164,GO:0006725,GO:0006753,GO:0006754,GO:0006793,GO:0006796,GO:0006807,GO:0006810,GO:0006811,GO:0006812,GO:0006839,GO:0006996,GO:0007005,GO:0007006,GO:0007007,GO:0008150,GO:0008152,GO:0009058,GO:0009117,GO:…	K02136	ATP-synt	XP_007167486.1
Chr02	BED02G000932.mRNA1	KOG2837@1|root,KOG2837@2759|Eukaryota,38HD9@33154|Opisthokonta,3B9UV@33208|Metazoa,3CZQ6@33213|Bilateria,484ZX@7711|Chordata,48VJA@7742|Vertebrata,3JF7Z@40674|Mammalia	33208|Metazoa	A	DNA replication	KIN	GO:0000375,GO:0000377,GO:0000398,GO:0003674,GO:0003676,GO:0003677,GO:0003690,GO:0003723,GO:0005488,GO:0005575,GO:0005622,GO:0005623,GO:0005634,GO:0005654,GO:0006139,GO:0006259,GO:0006260,GO:0006396,GO:0006397,GO:0006725,GO:0006807,GO:0006950,GO:0006974,GO:0008150,GO:0008152,GO:0008380,GO:0009058,GO:0009059,GO:0009987,GO:0010467,GO:0016070,GO:0016071,GO:0016363,GO:0031974,GO:0031981,GO:0032991,GO:…	K13102	Kin17_mid	tr|A0A6A1QGK9|A0A6A1QGK9_BALPH
Chr02	BED02G000934.mRNA1	COG2304@1|root,2QPS2@2759|Eukaryota,38C6V@33154|Opisthokonta,3BE0X@33208|Metazoa,3CW49@33213|Bilateria,48A1Z@7711|Chordata,49623@7742|Vertebrata,3J7IP@40674|Mammalia,4IZUJ@91561|Cetartiodactyla	33208|Metazoa	T	inter-alpha-trypsin inhibitor heavy chain	ITIH2	GO:0003674,GO:0004857,GO:0004866,GO:0005575,GO:0005576,GO:0005622,GO:0005623,GO:0005737,GO:0005783,GO:0005788,GO:0006464,GO:0006807,GO:0008150,GO:0008152,GO:0009892,GO:0009987,GO:0010466,GO:0010605,GO:0010951,GO:0012505,GO:0019222,GO:0019538,GO:0030162,GO:0030234,GO:0030414,GO:0031323,GO:0031324,GO:0031974,GO:0032268,GO:0032269,GO:0036211,GO:0043086,GO:0043170,GO:0043226,GO:0043227,GO:0043229,GO:…	K19015	ITI_HC_C,VIT,VWA	XP_007167493.1
Chr02	BED02G000936.mRNA1	KOG3766@1|root,KOG3766@2759|Eukaryota,38CM5@33154|Opisthokonta,3BDDT@33208|Metazoa,3CW9X@33213|Bilateria,480SV@7711|Chordata,48WCF@7742|Vertebrata,3J7IQ@40674|Mammalia,4JAQ6@91561|Cetartiodactyla	33208|Metazoa	K	Scm-like with four mbt domains	SFMBT2	GO:0003674,GO:0005488,GO:0005515,GO:0005575,GO:0005622,GO:0005623,GO:0005634,GO:0005654,GO:0008150,GO:0009892,GO:0010468,GO:0010605,GO:0010629,GO:0016234,GO:0016235,GO:0016604,GO:0016607,GO:0019222,GO:0031974,GO:0031981,GO:0042393,GO:0043226,GO:0043227,GO:0043229,GO:0043231,GO:0043233,GO:0044422,GO:0044424,GO:0044428,GO:0044446,GO:0044451,GO:0044464,GO:0048519,GO:0050789,GO:0060255,GO:0065007,GO:…		MBT,SAM_1,SLED	tr|A0A383YX94|A0A383YX94_BALAS
Chr02	BED02G000937.mRNA1	KOG0694@1|root,KOG0694@2759|Eukaryota,38B5Z@33154|Opisthokonta,3BDW7@33208|Metazoa,3CRM6@33213|Bilateria,482SP@7711|Chordata,48XHN@7742|Vertebrata,3J20G@40674|Mammalia,4IZ52@91561|Cetartiodactyla	33208|Metazoa	T	Protein kinase C, theta	PRKCQ	GO:0000902,GO:0000904,GO:0001558,GO:0001666,GO:0001772,GO:0001775,GO:0001817,GO:0001819,GO:0001932,GO:0001934,GO:0002225,GO:0002253,GO:0002376,GO:0002429,GO:0002682,GO:0002684,GO:0002694,GO:0002696,GO:0002697,GO:0002699,GO:0002700,GO:0002702,GO:0002757,GO:0002759,GO:0002760,GO:0002764,GO:0002768,GO:0002784,GO:0002791,GO:0002793,GO:0002819,GO:0002821,GO:0002822,GO:0002824,GO:0002831,GO:0002833,GO:…	K06068,K18050,K18052	C1_1,Pkinase,Pkinase_C	tr|A0A6A1QDD1|A0A6A1QDD1_BALPH
Chr02	BED02G000939.mRNA1	KOG1003@1|root,KOG1003@2759|Eukaryota,39YF6@33154|Opisthokonta,3BEAG@33208|Metazoa,3D3CN@33213|Bilateria,486BE@7711|Chordata,496ET@7742|Vertebrata,3J7SA@40674|Mammalia,35HRJ@314146|Euarchontoglires,4Q884@9989|Rodentia	33208|Metazoa	Z	Tropomyosin alpha-3	-	GO:0003008,GO:0003012,GO:0003674,GO:0003779,GO:0005198,GO:0005488,GO:0005515,GO:0005575,GO:0005622,GO:0005623,GO:0005737,GO:0005856,GO:0005862,GO:0005865,GO:0005884,GO:0005903,GO:0006936,GO:0006996,GO:0007010,GO:0007015,GO:0007275,GO:0007399,GO:0007417,GO:0007420,GO:0008092,GO:0008150,GO:0008307,GO:0009987,GO:0015629,GO:0016043,GO:0030016,GO:0030017,GO:0030029,GO:0030036,GO:0032501,GO:0032502,GO:…	K09290	Tropomyosin	XP_036697284.1
Chr02	BED02G000940.mRNA1	COG0406@1|root,KOG0234@2759|Eukaryota,38C8I@33154|Opisthokonta,3BE9G@33208|Metazoa,3CUJR@33213|Bilateria,48164@7711|Chordata,48YS1@7742|Vertebrata,3JDMX@40674|Mammalia,35DST@314146|Euarchontoglires	33208|Metazoa	G	6-phosphofructo-2-kinase activity	PFKFB3	GO:0003674,GO:0003824,GO:0003873,GO:0004331,GO:0005575,GO:0005622,GO:0005623,GO:0005634,GO:0005654,GO:0005737,GO:0005829,GO:0005975,GO:0006003,GO:0006082,GO:0006090,GO:0006091,GO:0006096,GO:0006109,GO:0006110,GO:0006139,GO:0006140,GO:0006163,GO:0006164,GO:0006165,GO:0006725,GO:0006732,GO:0006733,GO:0006753,GO:0006754,GO:0006757,GO:0006793,GO:0006796,GO:0006807,GO:0007275,GO:0007399,GO:0007417,GO:…	K01103,K19028,K19029,K19030	6PF2K,His_Phos_1	XP_057399838.1
Chr02	BED02G000941.mRNA1	KOG1996@1|root,KOG1996@2759|Eukaryota,39S6X@33154|Opisthokonta,3BBW5@33208|Metazoa,3CXBW@33213|Bilateria,481RC@7711|Chordata,492GG@7742|Vertebrata,3JAB6@40674|Mammalia,4JAWE@91561|Cetartiodactyla	33208|Metazoa	A	G-patch domain	RBM17	GO:0000375,GO:0000377,GO:0000380,GO:0000381,GO:0000398,GO:0001654,GO:0001745,GO:0005575,GO:0005622,GO:0005623,GO:0005634,GO:0005654,GO:0006139,GO:0006259,GO:0006281,GO:0006396,GO:0006397,GO:0006725,GO:0006807,GO:0006950,GO:0006974,GO:0007275,GO:0007423,GO:0008150,GO:0008152,GO:0008380,GO:0009653,GO:0009887,GO:0009987,GO:0010467,GO:0010468,GO:0016070,GO:0016071,GO:0019219,GO:0019222,GO:0031323,GO:…	K12840	G-patch,RRM_1	sp|Q8JZX4|SPF45_MOUSE
Chr02	BED02G000942.mRNA1	2D48Y@1|root,2SUAG@2759|Eukaryota,38CV8@33154|Opisthokonta,3BJ75@33208|Metazoa,3D152@33213|Bilateria,48BWF@7711|Chordata,4981I@7742|Vertebrata,3J44A@40674|Mammalia,4JAH2@91561|Cetartiodactyla	33208|Metazoa	T	Interleukin-2 receptor subunit alpha	IL2RA	GO:0000165,GO:0001776,GO:0002260,GO:0002376,GO:0002437,GO:0002643,GO:0002664,GO:0002682,GO:0002683,GO:0002684,GO:0002694,GO:0002695,GO:0002696,GO:0002697,GO:0002698,GO:0002831,GO:0002832,GO:0003674,GO:0004888,GO:0004896,GO:0004911,GO:0005085,GO:0005088,GO:0005488,GO:0005515,GO:0005575,GO:0005623,GO:0005886,GO:0006464,GO:0006468,GO:0006793,GO:0006796,GO:0006807,GO:0006915,GO:0006924,GO:0006950,GO:…	K05068	Sushi	XP_059859739.1
Chr02	BED02G000945.mRNA1	2C91G@1|root,2SG86@2759|Eukaryota,3A7AM@33154|Opisthokonta,3BPEC@33208|Metazoa,3D1C6@33213|Bilateria,48CUE@7711|Chordata,497MG@7742|Vertebrata,3JGCG@40674|Mammalia,4J61B@91561|Cetartiodactyla	33208|Metazoa	T	receptor subunit alpha	IL15RA	GO:0000139,GO:0002682,GO:0002684,GO:0002694,GO:0002696,GO:0003674,GO:0004888,GO:0004896,GO:0005575,GO:0005576,GO:0005615,GO:0005622,GO:0005623,GO:0005737,GO:0005768,GO:0005783,GO:0005789,GO:0005794,GO:0005886,GO:0007154,GO:0007165,GO:0007166,GO:0007259,GO:0007275,GO:0007399,GO:0008150,GO:0008283,GO:0009987,GO:0010033,GO:0010721,GO:0010975,GO:0010977,GO:0012505,GO:0012506,GO:0016020,GO:0019221,GO:…	K05074	Sushi	XP_024588041.1
Chr02	BED02G000946.mRNA1	COG0210@1|root,KOG2108@2759|Eukaryota,396PD@33154|Opisthokonta,3BHJH@33208|Metazoa,3CTGZ@33213|Bilateria,487SK@7711|Chordata,495MK@7742|Vertebrata,3JBM3@40674|Mammalia,3EEVR@33554|Carnivora	33208|Metazoa	L	F-box protein, helicase, 18	FBXO18	GO:0000018,GO:0000151,GO:0000724,GO:0000725,GO:0000737,GO:0000785,GO:0001932,GO:0001934,GO:0003674,GO:0003676,GO:0003677,GO:0003678,GO:0003690,GO:0003697,GO:0003824,GO:0004386,GO:0005488,GO:0005575,GO:0005622,GO:0005623,GO:0005634,GO:0005694,GO:0006139,GO:0006259,GO:0006260,GO:0006261,GO:0006275,GO:0006281,GO:0006282,GO:0006302,GO:0006308,GO:0006310,GO:0006464,GO:0006725,GO:0006807,GO:0006950,GO:…	K10300	AAA_19,F-box,F-box-like,UvrD-helicase,UvrD_C	tr|A0A643C1M2|A0A643C1M2_BALPH
Chr02	BED02G000947.mRNA1	COG0666@1|root,KOG0504@2759|Eukaryota,38FSA@33154|Opisthokonta,3BB34@33208|Metazoa,3D3K3@33213|Bilateria,4892K@7711|Chordata,497RS@7742|Vertebrata,3JBXI@40674|Mammalia,4J054@91561|Cetartiodactyla	33208|Metazoa	S	Ankyrin repeat domain-containing protein	ANKRD16			Ank,Ank_2,Ank_3,Ank_4	XP_060015607.1
Chr02	BED02G000948.mRNA1	COG5044@1|root,KOG1439@2759|Eukaryota,38CZK@33154|Opisthokonta,3BC03@33208|Metazoa,3CURQ@33213|Bilateria,48186@7711|Chordata,48YNG@7742|Vertebrata,3J6UB@40674|Mammalia,4J4X5@91561|Cetartiodactyla	33208|Metazoa	T	GDP dissociation inhibitor	GDI2	GO:0000323,GO:0001775,GO:0002252,GO:0002263,GO:0002274,GO:0002275,GO:0002283,GO:0002366,GO:0002376,GO:0002443,GO:0002444,GO:0002446,GO:0003674,GO:0005092,GO:0005093,GO:0005096,GO:0005488,GO:0005515,GO:0005575,GO:0005576,GO:0005622,GO:0005623,GO:0005737,GO:0005764,GO:0005766,GO:0005773,GO:0005775,GO:0005794,GO:0005829,GO:0006810,GO:0006887,GO:0006955,GO:0007154,GO:0007165,GO:0007264,GO:0008047,GO:…	K17255	GDI	XP_007167506.1
Chr02	BED02G000949.mRNA1	28NCU@1|root,2RJQA@2759|Eukaryota,38HU7@33154|Opisthokonta,3BFGS@33208|Metazoa,3D3UK@33213|Bilateria,47Z9U@7711|Chordata,4956S@7742|Vertebrata,3J7ST@40674|Mammalia,4IY5K@91561|Cetartiodactyla	33208|Metazoa	S	Family with sequence similarity 208 member B	FAM208B			DUF3699,DUF3715	XP_036698116.1
Chr02	BED02G000950.mRNA1	COG0666@1|root,KOG0504@2759|Eukaryota,38FBG@33154|Opisthokonta,3B9J6@33208|Metazoa,3CTQ0@33213|Bilateria,482B9@7711|Chordata,494QB@7742|Vertebrata,3J5PE@40674|Mammalia,4IZNF@91561|Cetartiodactyla	33208|Metazoa	S	Ankyrin repeat and SOCS box	ASB13	GO:0005575,GO:0005622,GO:0005623,GO:0005737,GO:0005829,GO:0006464,GO:0006807,GO:0008150,GO:0008152,GO:0009987,GO:0019538,GO:0036211,GO:0043170,GO:0043412,GO:0043687,GO:0044237,GO:0044238,GO:0044260,GO:0044267,GO:0044424,GO:0044444,GO:0044464,GO:0071704,GO:1901564	K10327,K10335	Ank,Ank_2,Ank_4,Ank_5,SOCS_box	XP_032479952.1
Chr02	BED02G000951.mRNA1	COG5126@1|root,KOG0027@2759|Eukaryota,3A35M@33154|Opisthokonta,3BQQ5@33208|Metazoa,3D5VW@33213|Bilateria,48CSP@7711|Chordata,499R9@7742|Vertebrata,3J1NZ@40674|Mammalia	33208|Metazoa	T	calcium ion binding	CALML3	GO:0003674,GO:0005488,GO:0005509,GO:0043167,GO:0043169,GO:0046872	K02183	EF-hand_1,EF-hand_7,EF-hand_8	XP_059771157.1
Chr02	BED02G000953.mRNA1	COG5422@1|root,KOG4305@2759|Eukaryota,38CXM@33154|Opisthokonta,3BEYI@33208|Metazoa,3CTA1@33213|Bilateria,483Z7@7711|Chordata,48YU3@7742|Vertebrata,3J3IW@40674|Mammalia,4J851@91561|Cetartiodactyla	33208|Metazoa	T	Neuroepithelial cell-transforming gene 1	NET1	GO:0000302,GO:0001558,GO:0003674,GO:0005085,GO:0005088,GO:0005089,GO:0005488,GO:0005515,GO:0005575,GO:0005622,GO:0005623,GO:0005634,GO:0005737,GO:0005829,GO:0005886,GO:0006928,GO:0006950,GO:0006979,GO:0007154,GO:0007165,GO:0007186,GO:0008150,GO:0009314,GO:0009628,GO:0009636,GO:0009966,GO:0009987,GO:0010035,GO:0010212,GO:0010646,GO:0010720,GO:0010769,GO:0010770,GO:0010810,GO:0010811,GO:0010941,GO:…	K20683	PH,PH_13,PH_5,RhoGEF	XP_007167511.2
Chr02	BED02G000954.mRNA1	COG5023@1|root,KOG1376@2759|Eukaryota,3AEXN@33154|Opisthokonta,3BXNV@33208|Metazoa,3CYA6@33213|Bilateria,48CAS@7711|Chordata,492Y7@7742|Vertebrata,3JAC4@40674|Mammalia,4J46K@91561|Cetartiodactyla	33208|Metazoa	Z	Tubulin is the major constituent of microtubules. It binds two moles of GTP, one at an exchangeable site on the beta chain and one at a non-exchangeable site on the alpha chain	TUBAL3		K07374	Tubulin,Tubulin_C	XP_057398036.1
Chr02	BED02G000955.mRNA1	2BRQC@1|root,2S1WZ@2759|Eukaryota,3A0TA@33154|Opisthokonta,3BQS3@33208|Metazoa,3D6SH@33213|Bilateria,48E2A@7711|Chordata,49AW7@7742|Vertebrata,3JGN1@40674|Mammalia,4J5N4@91561|Cetartiodactyla	33208|Metazoa	T	Corticotropin-releasing factor family	UCN3	GO:0001664,GO:0002791,GO:0002793,GO:0003674,GO:0005102,GO:0005179,GO:0005184,GO:0005488,GO:0005515,GO:0005575,GO:0005576,GO:0005615,GO:0005622,GO:0005623,GO:0007154,GO:0007165,GO:0007186,GO:0007187,GO:0007188,GO:0007189,GO:0007218,GO:0008150,GO:0009605,GO:0009719,GO:0009725,GO:0009755,GO:0009966,GO:0009987,GO:0009991,GO:0010033,GO:0010469,GO:0010646,GO:0010647,GO:0010817,GO:0019932,GO:0019933,GO:…	K05257	CRF	XP_007167512.1
Chr02	BED02G000956.mRNA1	COG0656@1|root,KOG1577@2759|Eukaryota,38T1T@33154|Opisthokonta,3BK9X@33208|Metazoa,3D0AD@33213|Bilateria,4842J@7711|Chordata,49784@7742|Vertebrata,3J7EU@40674|Mammalia,4J7CU@91561|Cetartiodactyla	33208|Metazoa	S	Dihydrodiol dehydrogenase 3-like	AKR1C4	GO:0000003,GO:0000060,GO:0000166,GO:0000302,GO:0001101,GO:0001516,GO:0001523,GO:0001676,GO:0001758,GO:0003006,GO:0003008,GO:0003014,GO:0003674,GO:0003824,GO:0004032,GO:0004033,GO:0004303,GO:0004497,GO:0004745,GO:0005215,GO:0005319,GO:0005342,GO:0005488,GO:0005496,GO:0005575,GO:0005622,GO:0005623,GO:0005634,GO:0005737,GO:0005829,GO:0006066,GO:0006081,GO:0006082,GO:0006091,GO:0006606,GO:0006629,GO:…	K00037,K00089,K00212,K00251,K04119,K05295,K13374	Aldo_ket_red	tr|A0A643C1N0|A0A643C1N0_BALPH
Chr02	BED02G000958.mRNA1	COG2016@1|root,KOG2523@2759|Eukaryota,38F8J@33154|Opisthokonta,3BEK6@33208|Metazoa,3CTVH@33213|Bilateria,485AJ@7711|Chordata,48XHT@7742|Vertebrata,3J7A3@40674|Mammalia,4JAS4@91561|Cetartiodactyla	33208|Metazoa	J	Malignant T-cell-amplified sequence	MCTS1	GO:0001731,GO:0002181,GO:0002183,GO:0002188,GO:0005575,GO:0005622,GO:0005623,GO:0005737,GO:0005829,GO:0005840,GO:0006412,GO:0006413,GO:0006417,GO:0006446,GO:0006518,GO:0006807,GO:0008150,GO:0008152,GO:0009058,GO:0009059,GO:0009889,GO:0009891,GO:0009893,GO:0009987,GO:0010467,GO:0010468,GO:0010556,GO:0010557,GO:0010604,GO:0010608,GO:0010628,GO:0015935,GO:0016043,GO:0019222,GO:0019538,GO:0022607,GO:…	K07575	PUA	XP_029095788.1
Chr02	BED02G000959.mRNA1	KOG1721@1|root,KOG1721@2759|Eukaryota,39F45@33154|Opisthokonta,3BC0U@33208|Metazoa,3D15Q@33213|Bilateria,4883K@7711|Chordata,48ZHP@7742|Vertebrata,3JE6N@40674|Mammalia,4J49S@91561|Cetartiodactyla	33208|Metazoa	K	factor 6	KLF6	GO:0000070,GO:0000278,GO:0000280,GO:0000302,GO:0000819,GO:0000976,GO:0000977,GO:0000978,GO:0000981,GO:0000982,GO:0000987,GO:0001012,GO:0001067,GO:0001077,GO:0001228,GO:0001650,GO:0001775,GO:0002376,GO:0002520,GO:0002521,GO:0003674,GO:0003676,GO:0003677,GO:0003690,GO:0003700,GO:0005488,GO:0005575,GO:0005622,GO:0005623,GO:0005634,GO:0005730,GO:0005737,GO:0005829,GO:0006139,GO:0006351,GO:0006355,GO:…	K09207	zf-C2H2	tr|A0A8C0CPF1|A0A8C0CPF1_BALMU
Chr02	BED02G000961.mRNA1	COG1026@1|root,KOG2019@2759|Eukaryota,38B5A@33154|Opisthokonta,3BCZG@33208|Metazoa,3CSM8@33213|Bilateria,4818I@7711|Chordata,4978M@7742|Vertebrata,3J1N1@40674|Mammalia,4J1MG@91561|Cetartiodactyla	33208|Metazoa	O	Pitrilysin metallopeptidase 1	PITRM1	GO:0003674,GO:0003824,GO:0004175,GO:0004222,GO:0005488,GO:0005575,GO:0005622,GO:0005623,GO:0005737,GO:0005739,GO:0005759,GO:0006508,GO:0006605,GO:0006626,GO:0006807,GO:0006810,GO:0006839,GO:0006886,GO:0006996,GO:0007005,GO:0008047,GO:0008104,GO:0008150,GO:0008152,GO:0008233,GO:0008237,GO:0008270,GO:0009987,GO:0015031,GO:0015833,GO:0016043,GO:0016787,GO:0019538,GO:0030234,GO:0031974,GO:0033036,GO:…	K06972,K20175	M16C_assoc,Peptidase_M16,Peptidase_M16_C	XP_057400408.1
Chr02	BED02G000963.mRNA1	COG0205@1|root,KOG2440@2759|Eukaryota,38C5Z@33154|Opisthokonta,3B9JD@33208|Metazoa,3CRRX@33213|Bilateria,481FJ@7711|Chordata,48VDC@7742|Vertebrata,3JD4E@40674|Mammalia	33208|Metazoa	G	Catalyzes the phosphorylation of D-fructose 6-phosphate to fructose 1,6-bisphosphate by ATP, the first committing step of glycolysis	PFKP	GO:0000166,GO:0000768,GO:0003674,GO:0003824,GO:0003872,GO:0005488,GO:0005515,GO:0005524,GO:0005575,GO:0005622,GO:0005623,GO:0005737,GO:0005829,GO:0005945,GO:0005975,GO:0005996,GO:0006002,GO:0006006,GO:0006007,GO:0006082,GO:0006090,GO:0006091,GO:0006096,GO:0006139,GO:0006163,GO:0006164,GO:0006165,GO:0006725,GO:0006732,GO:0006733,GO:0006734,GO:0006735,GO:0006753,GO:0006754,GO:0006757,GO:0006793,GO:…	K00850	PFK	XP_057400411.1
Chr02	BED02G000964.mRNA1	COG2319@1|root,KOG0300@2759|Eukaryota,38C8M@33154|Opisthokonta,3BBQM@33208|Metazoa,3CUIG@33213|Bilateria,483ED@7711|Chordata,492WI@7742|Vertebrata,3J7R5@40674|Mammalia,4J8E7@91561|Cetartiodactyla	33208|Metazoa	S	WD repeat-containing protein 37	WDR37	GO:0000460,GO:0000470,GO:0005575,GO:0005622,GO:0005623,GO:0005634,GO:0005730,GO:0006139,GO:0006364,GO:0006396,GO:0006725,GO:0006807,GO:0008150,GO:0008152,GO:0009987,GO:0010467,GO:0016070,GO:0016072,GO:0022613,GO:0030684,GO:0030686,GO:0030687,GO:0031974,GO:0031981,GO:0032991,GO:0034470,GO:0034641,GO:0034660,GO:0042254,GO:0042273,GO:0043170,GO:0043226,GO:0043227,GO:0043228,GO:0043229,GO:0043231,GO:…		WD40	XP_059953539.1
Chr02	BED02G000965.mRNA1	COG1443@1|root,KOG0142@2759|Eukaryota,38DS6@33154|Opisthokonta,3BHFW@33208|Metazoa,3CRY9@33213|Bilateria,484WD@7711|Chordata,4972K@7742|Vertebrata,3J5UR@40674|Mammalia,4J405@91561|Cetartiodactyla	33208|Metazoa	Q	Isopentenyl-diphosphate delta isomerase 1	IDI1	GO:0000287,GO:0003674,GO:0003824,GO:0004452,GO:0005488,GO:0005575,GO:0005622,GO:0005623,GO:0005737,GO:0005777,GO:0005829,GO:0006066,GO:0006629,GO:0006644,GO:0006694,GO:0006695,GO:0006720,GO:0006793,GO:0006796,GO:0008150,GO:0008152,GO:0008202,GO:0008203,GO:0008299,GO:0008610,GO:0008654,GO:0009058,GO:0009240,GO:0009889,GO:0009987,GO:0010033,GO:0014070,GO:0016125,GO:0016126,GO:0016853,GO:0016860,GO:…	K01823	NUDIX	XP_057399122.1
Chr02	BED02G000966.mRNA1	KOG2591@1|root,KOG2591@2759|Eukaryota,38FFR@33154|Opisthokonta,3BCIC@33208|Metazoa,3CWDY@33213|Bilateria,48BIZ@7711|Chordata,492FW@7742|Vertebrata,3J71Z@40674|Mammalia,4J4AJ@91561|Cetartiodactyla	33208|Metazoa	T	La ribonucleoprotein domain family member 4B	LARP4B	GO:0005575,GO:0005622,GO:0005623,GO:0005634,GO:0005730,GO:0005737,GO:0005829,GO:0005840,GO:0005844,GO:0006417,GO:0008150,GO:0009889,GO:0009891,GO:0009893,GO:0010468,GO:0010494,GO:0010556,GO:0010557,GO:0010604,GO:0010608,GO:0010628,GO:0019222,GO:0031323,GO:0031325,GO:0031326,GO:0031328,GO:0031974,GO:0031981,GO:0032268,GO:0032270,GO:0032991,GO:0034248,GO:0034250,GO:0035770,GO:0036464,GO:0042788,GO:…	K18763	La	tr|A0A643C7L2|A0A643C7L2_BALPH
Chr02	BED02G000968.mRNA1	COG0318@1|root,KOG3628@2759|Eukaryota,38C0H@33154|Opisthokonta,3BC8R@33208|Metazoa,3CTY7@33213|Bilateria,480S9@7711|Chordata,48V0K@7742|Vertebrata,3J2KR@40674|Mammalia,35BCQ@314146|Euarchontoglires,4Q6FQ@9989|Rodentia	33208|Metazoa	IQ	disco-interacting protein 2 homolog C	DIP2C			AMP-binding,DMAP_binding	XP_057398762.1
Chr02	BED02G000970.mRNA1	KOG3612@1|root,KOG3612@2759|Eukaryota,38E8Z@33154|Opisthokonta,3BHTM@33208|Metazoa,3CRGX@33213|Bilateria,485SM@7711|Chordata,48YWS@7742|Vertebrata,3J3VR@40674|Mammalia,4J08I@91561|Cetartiodactyla	33208|Metazoa	S	Zinc finger MYND domain-containing protein 11 isoform	ZMYND11	GO:0000122,GO:0000976,GO:0000977,GO:0001012,GO:0001067,GO:0001932,GO:0001933,GO:0002252,GO:0002376,GO:0003674,GO:0003676,GO:0003677,GO:0003682,GO:0003690,GO:0003712,GO:0003714,GO:0005102,GO:0005488,GO:0005515,GO:0005575,GO:0005622,GO:0005623,GO:0005634,GO:0005654,GO:0006355,GO:0006357,GO:0006950,GO:0006952,GO:0007275,GO:0007568,GO:0008150,GO:0008270,GO:0008283,GO:0008340,GO:0009605,GO:0009607,GO:…		Bromodomain,PWWP,zf-MYND	XP_007167538.1
Chr02	BED02G000972.mRNA1	2CH2D@1|root,2RU1C@2759|Eukaryota,3A11S@33154|Opisthokonta,3BPHT@33208|Metazoa,3D6DW@33213|Bilateria,48EGH@7711|Chordata,49B1B@7742|Vertebrata,3JGN7@40674|Mammalia,4J9J2@91561|Cetartiodactyla	33208|Metazoa	S	Putative protein	FAM90A1			zf-CCHC_6	XP_057399655.1
Chr02	BED02G000973.mRNA1	COG4886@1|root,KOG1644@2759|Eukaryota,38E9Y@33154|Opisthokonta,3BGXU@33208|Metazoa,3CWN3@33213|Bilateria,47ZMJ@7711|Chordata,48ZEB@7742|Vertebrata,3JE0M@40674|Mammalia,4J287@91561|Cetartiodactyla	33208|Metazoa	A	Small nuclear ribonucleoprotein	SNRPA1	GO:0000003,GO:0000245,GO:0000375,GO:0000377,GO:0000389,GO:0000398,GO:0003006,GO:0003674,GO:0003676,GO:0003723,GO:0005488,GO:0005515,GO:0005575,GO:0005622,GO:0005623,GO:0005634,GO:0005654,GO:0005681,GO:0005684,GO:0005686,GO:0006139,GO:0006325,GO:0006376,GO:0006396,GO:0006397,GO:0006725,GO:0006807,GO:0006996,GO:0007049,GO:0007154,GO:0007165,GO:0007166,GO:0007275,GO:0007276,GO:0007283,GO:0007346,GO:…	K08672,K11092	LRR_9	tr|A0A452C718|A0A452C718_BALAS
Chr02	BED02G000974.mRNA1	COG1404@1|root,KOG3525@2759|Eukaryota,38C1N@33154|Opisthokonta,3B9FW@33208|Metazoa,3CR8X@33213|Bilateria,480RZ@7711|Chordata,492YI@7742|Vertebrata,3J4YZ@40674|Mammalia,4J9TX@91561|Cetartiodactyla	33208|Metazoa	O	Proprotein convertase subtilisin kexin type 6	PCSK6	GO:0003674,GO:0003824,GO:0004175,GO:0004252,GO:0005488,GO:0005515,GO:0005539,GO:0005575,GO:0005576,GO:0005615,GO:0005622,GO:0005623,GO:0005737,GO:0005783,GO:0005794,GO:0005796,GO:0005886,GO:0006355,GO:0006357,GO:0006508,GO:0006518,GO:0006807,GO:0006810,GO:0007275,GO:0008150,GO:0008152,GO:0008201,GO:0008219,GO:0008233,GO:0008236,GO:0008544,GO:0009100,GO:0009888,GO:0009889,GO:0009913,GO:0009966,GO:…	K01349,K01359,K08654,K08672	GF_recep_IV,PLAC,P_proprotein,Peptidase_S8,S8_pro-domain	XP_032478942.1
Chr02	BED02G000976.mRNA1	KOG4272@1|root,KOG4272@2759|Eukaryota,39R7Z@33154|Opisthokonta,3BCYG@33208|Metazoa,3CXR1@33213|Bilateria,488UV@7711|Chordata,48Z5Y@7742|Vertebrata,3J1U6@40674|Mammalia,4IY76@91561|Cetartiodactyla	33208|Metazoa	S	TM2 domain-containing protein 3	TM2D3	GO:0001704,GO:0001705,GO:0001709,GO:0001712,GO:0001713,GO:0005575,GO:0005623,GO:0005886,GO:0005887,GO:0006807,GO:0007154,GO:0007220,GO:0007267,GO:0007275,GO:0007369,GO:0007398,GO:0007498,GO:0008150,GO:0008152,GO:0008593,GO:0009653,GO:0009790,GO:0009888,GO:0009966,GO:0009967,GO:0009987,GO:0010646,GO:0010647,GO:0010668,GO:0016020,GO:0016021,GO:0019538,GO:0023051,GO:0023052,GO:0023056,GO:0030154,GO:…		TM2	XP_007167548.1
Chr02	BED02G000977.mRNA1	COG0441@1|root,KOG1637@2759|Eukaryota,38C5Y@33154|Opisthokonta,3B9Y5@33208|Metazoa,3CVGA@33213|Bilateria,4843X@7711|Chordata,497ZS@7742|Vertebrata,3JDX2@40674|Mammalia,4IYDD@91561|Cetartiodactyla	33208|Metazoa	J	threonine--tRNA ligase 2, cytoplasmic	TARSL2	GO:0003674,GO:0003824,GO:0004812,GO:0004829,GO:0005575,GO:0005622,GO:0005623,GO:0005737,GO:0005739,GO:0006082,GO:0006139,GO:0006399,GO:0006412,GO:0006418,GO:0006435,GO:0006518,GO:0006520,GO:0006725,GO:0006807,GO:0007275,GO:0007568,GO:0008150,GO:0008152,GO:0008340,GO:0009058,GO:0009059,GO:0009987,GO:0010259,GO:0010467,GO:0016070,GO:0016874,GO:0016875,GO:0019538,GO:0019752,GO:0032501,GO:0032502,GO:…	K01868	HGTP_anticodon,TGS,tRNA-synt_2b,tRNA_SAD	XP_057399830.1
Chr02	BED02G000979.mRNA1	KOG3580@1|root,KOG3580@2759|Eukaryota,38BH5@33154|Opisthokonta,3BEZ5@33208|Metazoa,3CW8I@33213|Bilateria,483TB@7711|Chordata,48VDJ@7742|Vertebrata,3J57I@40674|Mammalia,4J72X@91561|Cetartiodactyla	33208|Metazoa	T	Tight junction protein	TJP1	GO:0000165,GO:0001654,GO:0001700,GO:0001701,GO:0001708,GO:0001745,GO:0001763,GO:0001824,GO:0001825,GO:0001885,GO:0001932,GO:0002009,GO:0002064,GO:0003008,GO:0003158,GO:0003674,GO:0003824,GO:0004385,GO:0005488,GO:0005515,GO:0005575,GO:0005622,GO:0005623,GO:0005634,GO:0005737,GO:0005829,GO:0005886,GO:0005911,GO:0005912,GO:0005913,GO:0005917,GO:0005923,GO:0005938,GO:0006139,GO:0006163,GO:0006464,GO:…	K05701,K06098	Guanylate_kin,PDZ,SH3_2,ZU5	XP_028350768.1
Chr02	BED02G000981.mRNA1	28N2N@1|root,2QUMS@2759|Eukaryota,38G4N@33154|Opisthokonta,3BCFD@33208|Metazoa,3CR7J@33213|Bilateria,480RH@7711|Chordata,48ZW5@7742|Vertebrata,3JF8T@40674|Mammalia,4IZFK@91561|Cetartiodactyla	33208|Metazoa	S	Family with sequence similarity 189 member A1	FAM189A1			CD20	XP_060149714.1
Chr02	BED02G000982.mRNA1	COG0346@1|root,KOG2944@2759|Eukaryota,3A01S@33154|Opisthokonta,3BPU2@33208|Metazoa,3D56G@33213|Bilateria,48QI6@7711|Chordata,49M44@7742|Vertebrata,3JFY4@40674|Mammalia,4JCRZ@91561|Cetartiodactyla	33208|Metazoa	G	methylmalonyl-CoA epimerase	MCEE	GO:0003674,GO:0003824,GO:0004493,GO:0005575,GO:0005622,GO:0005623,GO:0005737,GO:0005739,GO:0005759,GO:0006082,GO:0006139,GO:0006163,GO:0006629,GO:0006631,GO:0006637,GO:0006725,GO:0006732,GO:0006753,GO:0006790,GO:0006793,GO:0006796,GO:0006807,GO:0008150,GO:0008152,GO:0009056,GO:0009062,GO:0009117,GO:0009150,GO:0009259,GO:0009987,GO:0016042,GO:0016054,GO:0016853,GO:0016854,GO:0019626,GO:0019637,GO:…	K05606	Glyoxalase_4	XP_007167563.1
Chr02	BED02G000983.mRNA1	COG5384@1|root,KOG2600@2759|Eukaryota,38HYT@33154|Opisthokonta,3BFQY@33208|Metazoa,3CZ9F@33213|Bilateria,47YXX@7711|Chordata,491WR@7742|Vertebrata,3JAXD@40674|Mammalia,4J07M@91561|Cetartiodactyla	33208|Metazoa	A	U3 small nucleolar ribonucleoprotein	MPHOSPH10	GO:0000375,GO:0005575,GO:0005622,GO:0005623,GO:0005634,GO:0005654,GO:0005730,GO:0005732,GO:0006139,GO:0006364,GO:0006396,GO:0006725,GO:0006807,GO:0008150,GO:0008152,GO:0008380,GO:0009892,GO:0009987,GO:0010467,GO:0010563,GO:0010921,GO:0010923,GO:0016070,GO:0016072,GO:0019220,GO:0019222,GO:0022613,GO:0030490,GO:0030684,GO:0030686,GO:0031323,GO:0031324,GO:0031974,GO:0031981,GO:0032040,GO:0032991,GO:…	K14559	Mpp10	XP_007167564.1
Chr02	BED02G000984.mRNA1	KOG2143@1|root,KOG2143@2759|Eukaryota,38XC5@33154|Opisthokonta,3BA5A@33208|Metazoa,3CRJJ@33213|Bilateria,486RY@7711|Chordata,494KH@7742|Vertebrata,3JEP5@40674|Mammalia,4IWG8@91561|Cetartiodactyla	33208|Metazoa	S	nuclease 1	FAN1	GO:0000287,GO:0000724,GO:0000725,GO:0003674,GO:0003676,GO:0003677,GO:0003824,GO:0004518,GO:0004519,GO:0004520,GO:0004527,GO:0004536,GO:0005488,GO:0005515,GO:0005575,GO:0005576,GO:0005622,GO:0005623,GO:0005634,GO:0005654,GO:0005737,GO:0005829,GO:0006139,GO:0006259,GO:0006281,GO:0006289,GO:0006302,GO:0006310,GO:0006725,GO:0006807,GO:0006950,GO:0006974,GO:0008150,GO:0008152,GO:0008409,GO:0009987,GO:…	K15363	VRR_NUC	XP_036698526.1
Chr02	BED02G000985.mRNA1	KOG1089@1|root,KOG1089@2759|Eukaryota,38D2P@33154|Opisthokonta,3BDXC@33208|Metazoa,3CTKZ@33213|Bilateria,489XA@7711|Chordata,48XJN@7742|Vertebrata,3JEGT@40674|Mammalia,4IWI2@91561|Cetartiodactyla	33208|Metazoa	S	Myotubularin-related protein 10	MTMR10	GO:0003674,GO:0003824,GO:0004438,GO:0005575,GO:0005622,GO:0005623,GO:0005737,GO:0005829,GO:0006629,GO:0006644,GO:0006650,GO:0006793,GO:0006796,GO:0006950,GO:0006952,GO:0008150,GO:0008152,GO:0009605,GO:0009607,GO:0009617,GO:0009987,GO:0016311,GO:0016787,GO:0016788,GO:0016791,GO:0019637,GO:0030258,GO:0042578,GO:0042742,GO:0043207,GO:0044237,GO:0044238,GO:0044255,GO:0044424,GO:0044444,GO:0044464,GO:…	K18085	3-PAP,Myotub-related	XP_007167568.2
Chr02	BED02G000987.mRNA1	KOG3614@1|root,KOG3614@2759|Eukaryota,38D2H@33154|Opisthokonta,3BASE@33208|Metazoa,3CSW8@33213|Bilateria,481E3@7711|Chordata,4901N@7742|Vertebrata,3J4FB@40674|Mammalia,4IYGU@91561|Cetartiodactyla	33208|Metazoa	PT	Transient receptor potential cation channel subfamily M member	TRPM1	GO:0000003,GO:0000041,GO:0000278,GO:0001654,GO:0001754,GO:0003006,GO:0003008,GO:0003674,GO:0005215,GO:0005216,GO:0005217,GO:0005261,GO:0005262,GO:0005385,GO:0005575,GO:0005623,GO:0005886,GO:0005887,GO:0006810,GO:0006811,GO:0006812,GO:0006816,GO:0006829,GO:0006873,GO:0006874,GO:0006875,GO:0007049,GO:0007154,GO:0007165,GO:0007166,GO:0007186,GO:0007204,GO:0007215,GO:0007216,GO:0007275,GO:0007399,GO:…	K04976,K04978,K04981,K04982	Ion_trans,TRPM_tetra	XP_057398647.1
Chr02	BED02G000990.mRNA1	KOG1721@1|root,KOG1721@2759|Eukaryota,38F9D@33154|Opisthokonta,3BGX1@33208|Metazoa,3CZVB@33213|Bilateria,48AG0@7711|Chordata,4958S@7742|Vertebrata,3JEFM@40674|Mammalia,4J5E3@91561|Cetartiodactyla	33208|Metazoa	K	factor 13	KLF13	GO:0000981,GO:0003674,GO:0003700,GO:0005575,GO:0005622,GO:0005623,GO:0005634,GO:0006139,GO:0006351,GO:0006355,GO:0006357,GO:0006366,GO:0006725,GO:0006807,GO:0008150,GO:0008152,GO:0009058,GO:0009059,GO:0009889,GO:0009987,GO:0010467,GO:0010468,GO:0010556,GO:0016070,GO:0018130,GO:0019219,GO:0019222,GO:0019438,GO:0031323,GO:0031326,GO:0032774,GO:0034641,GO:0034645,GO:0034654,GO:0043170,GO:0043226,GO:…	K09208	zf-C2H2	XP_054939310.1
Chr02	BED02G000991.mRNA1	KOG3001@1|root,KOG3001@2759|Eukaryota,38ZRW@33154|Opisthokonta,3BDPM@33208|Metazoa,3CZKY@33213|Bilateria,4838V@7711|Chordata,48W19@7742|Vertebrata,3JAZT@40674|Mammalia,4J2RK@91561|Cetartiodactyla	33208|Metazoa	BK	Mortality factor 4-like protein 1 isoform X1	MORF4L1	GO:0000003,GO:0000118,GO:0000122,GO:0000123,GO:0000228,GO:0000414,GO:0000416,GO:0000724,GO:0000725,GO:0000785,GO:0000790,GO:0003006,GO:0003674,GO:0003682,GO:0005488,GO:0005515,GO:0005575,GO:0005622,GO:0005623,GO:0005634,GO:0005654,GO:0005694,GO:0006139,GO:0006259,GO:0006281,GO:0006302,GO:0006310,GO:0006325,GO:0006338,GO:0006342,GO:0006355,GO:0006357,GO:0006464,GO:0006473,GO:0006475,GO:0006476,GO:…	K11339	MRG,Tudor-knot	XP_059768283.1
Chr02	BED02G000992.mRNA1	COG4870@1|root,KOG1543@2759|Eukaryota,39HF6@33154|Opisthokonta,3BB41@33208|Metazoa,3CSDM@33213|Bilateria,485FP@7711|Chordata,48YPP@7742|Vertebrata,3JEW7@40674|Mammalia,4J970@91561|Cetartiodactyla	33208|Metazoa	T	cathepsin H	CTSH	GO:0000003,GO:0000165,GO:0000323,GO:0001101,GO:0001520,GO:0001655,GO:0001656,GO:0001669,GO:0001763,GO:0001775,GO:0001822,GO:0001894,GO:0001906,GO:0001909,GO:0001913,GO:0002009,GO:0002250,GO:0002252,GO:0002263,GO:0002274,GO:0002275,GO:0002283,GO:0002366,GO:0002376,GO:0002443,GO:0002444,GO:0002446,GO:0002449,GO:0002456,GO:0002460,GO:0002682,GO:0002764,GO:0003674,GO:0003824,GO:0004175,GO:0004177,GO:…	K01366	Inhibitor_I29,Peptidase_C1	XP_057397999.1
Chr02	BED02G000993.mRNA1	KOG3417@1|root,KOG3417@2759|Eukaryota,38I5C@33154|Opisthokonta,3BC6C@33208|Metazoa,3CTIN@33213|Bilateria,47Z04@7711|Chordata,49504@7742|Vertebrata,3JCG6@40674|Mammalia,4J2IA@91561|Cetartiodactyla	33208|Metazoa	T	guanine nucleotide-releasing factor 1	RASGRF1	GO:0000165,GO:0001975,GO:0003008,GO:0003674,GO:0005085,GO:0005088,GO:0005096,GO:0005102,GO:0005488,GO:0005515,GO:0005575,GO:0005622,GO:0005623,GO:0005737,GO:0005829,GO:0005886,GO:0006464,GO:0006468,GO:0006793,GO:0006796,GO:0006807,GO:0006950,GO:0007154,GO:0007165,GO:0007275,GO:0007399,GO:0007610,GO:0007611,GO:0007613,GO:0007616,GO:0008022,GO:0008047,GO:0008150,GO:0008152,GO:0008283,GO:0008284,GO:…	K04349,K12326,K14549	PH,RasGEF,RasGEF_N,RhoGEF	XP_024598478.1
Chr02	BED02G000994.mRNA1	2CM37@1|root,2QW3G@2759|Eukaryota,39NH1@33154|Opisthokonta,3CQ1F@33208|Metazoa,3E66V@33213|Bilateria,48RT8@7711|Chordata,49N6R@7742|Vertebrata,3JC2C@40674|Mammalia,4J152@91561|Cetartiodactyla	33208|Metazoa	S	Ankyrin repeat domain-containing protein 34C	ANKRD34C			Ank_2,Ank_4	XP_007194280.1
Chr02	BED02G000995.mRNA1	KOG1693@1|root,KOG1693@2759|Eukaryota,39YA8@33154|Opisthokonta,3BZ96@33208|Metazoa,3CZY1@33213|Bilateria,487QX@7711|Chordata,492UN@7742|Vertebrata,3J40J@40674|Mammalia,4IX3N@91561|Cetartiodactyla	33208|Metazoa	U	Transmembrane emp24 domain-containing protein 3	TMED3	GO:0000139,GO:0005575,GO:0005622,GO:0005623,GO:0005737,GO:0005783,GO:0005789,GO:0005793,GO:0005794,GO:0005798,GO:0006810,GO:0006888,GO:0006890,GO:0008150,GO:0012505,GO:0012506,GO:0016020,GO:0016192,GO:0030117,GO:0030120,GO:0030126,GO:0030133,GO:0030135,GO:0030137,GO:0030659,GO:0030660,GO:0030662,GO:0030663,GO:0031090,GO:0031410,GO:0031982,GO:0031984,GO:0032991,GO:0033116,GO:0042175,GO:0043226,GO:…	K20350	EMP24_GP25L	XP_059768289.1
Chr02	BED02G000996.mRNA1	2CEHK@1|root,2QSCS@2759|Eukaryota,39WKZ@33154|Opisthokonta,3BGXF@33208|Metazoa,3CYYF@33213|Bilateria,486DH@7711|Chordata,4976E@7742|Vertebrata,3JDFZ@40674|Mammalia,4J4E8@91561|Cetartiodactyla	33208|Metazoa	S	UPF0258 protein KIAA1024 homolog	KIAA1024			UPF0258	XP_059859581.1
Chr02	BED02G000998.mRNA1	COG0212@1|root,KOG3093@2759|Eukaryota,39CHJ@33154|Opisthokonta,3BI5A@33208|Metazoa,3CZNJ@33213|Bilateria,481I5@7711|Chordata,495FJ@7742|Vertebrata,3JANT@40674|Mammalia,4JB3J@91561|Cetartiodactyla	33208|Metazoa	H	5-formyltetrahydrofolate cyclo-ligase	MTHFS	GO:0000166,GO:0003674,GO:0003824,GO:0005488,GO:0005524,GO:0005542,GO:0005575,GO:0005622,GO:0005623,GO:0005737,GO:0005739,GO:0005759,GO:0005829,GO:0006082,GO:0006520,GO:0006536,GO:0006575,GO:0006725,GO:0006730,GO:0006732,GO:0006760,GO:0006766,GO:0006767,GO:0006807,GO:0008144,GO:0008150,GO:0008152,GO:0009056,GO:0009058,GO:0009064,GO:0009108,GO:0009109,GO:0009111,GO:0009396,GO:0009397,GO:0009987,GO:…	K01934	5-FTHF_cyc-lig	XP_033708137.1
Chr02	BED02G000999.mRNA1	KOG4728@1|root,KOG4728@2759|Eukaryota,39VYX@33154|Opisthokonta,3BKNP@33208|Metazoa,3D0BD@33213|Bilateria,48AIT@7711|Chordata,48VIT@7742|Vertebrata,3J863@40674|Mammalia,4J0CP@91561|Cetartiodactyla	33208|Metazoa	T	Bcl-2-related protein A1	BCL2A1	GO:0001776,GO:0001782,GO:0001836,GO:0002260,GO:0002376,GO:0002902,GO:0002903,GO:0003674,GO:0005215,GO:0005488,GO:0005515,GO:0005575,GO:0005622,GO:0005623,GO:0005737,GO:0005739,GO:0005740,GO:0005741,GO:0006810,GO:0006915,GO:0006950,GO:0006974,GO:0006996,GO:0007005,GO:0007154,GO:0007165,GO:0007166,GO:0008053,GO:0008150,GO:0008219,GO:0008630,GO:0008637,GO:0009987,GO:0010941,GO:0010942,GO:0012501,GO:…	K02162	Bcl-2	tr|A0A6A1QC02|A0A6A1QC02_BALPH
Chr02	BED02G001000.mRNA1	KOG3173@1|root,KOG3173@2759|Eukaryota,39SYJ@33154|Opisthokonta,3BF7H@33208|Metazoa,3CW9E@33213|Bilateria,486W9@7711|Chordata,493TP@7742|Vertebrata,3J8NY@40674|Mammalia,35CQR@314146|Euarchontoglires,4PVGK@9989|Rodentia	33208|Metazoa	S	AN1-type zinc finger protein 6	ZFAND6	GO:0003674,GO:0005488,GO:0005515,GO:0005575,GO:0005622,GO:0005623,GO:0005737,GO:0005829,GO:0006605,GO:0006625,GO:0006810,GO:0006886,GO:0006996,GO:0007031,GO:0008104,GO:0008150,GO:0009966,GO:0009987,GO:0010033,GO:0010646,GO:0010941,GO:0015031,GO:0015833,GO:0016043,GO:0023051,GO:0031593,GO:0033036,GO:0033365,GO:0034097,GO:0034612,GO:0034613,GO:0042221,GO:0042886,GO:0042981,GO:0043066,GO:0043067,GO:…		zf-A20,zf-AN1	XP_060013255.1
Chr02	BED02G001001.mRNA1	COG0179@1|root,KOG2843@2759|Eukaryota,38HPV@33154|Opisthokonta,3BF5X@33208|Metazoa,3CT2E@33213|Bilateria,482BE@7711|Chordata,4937B@7742|Vertebrata,3JBCF@40674|Mammalia,4J3V1@91561|Cetartiodactyla	33208|Metazoa	G	fumarylacetoacetate hydrolase	FAH	GO:0003674,GO:0003824,GO:0004334,GO:0005575,GO:0005622,GO:0005623,GO:0005737,GO:0005829,GO:0006082,GO:0006520,GO:0006525,GO:0006527,GO:0006558,GO:0006559,GO:0006570,GO:0006572,GO:0006725,GO:0006807,GO:0008150,GO:0008152,GO:0009056,GO:0009063,GO:0009064,GO:0009065,GO:0009072,GO:0009074,GO:0009987,GO:0016054,GO:0016787,GO:0016822,GO:0016823,GO:0017144,GO:0019439,GO:0019752,GO:0042737,GO:0043436,GO:…	K01555	FAA_hydrolase,FAA_hydrolase_N	tr|A0A6A1QFF1|A0A6A1QFF1_BALPH
Chr02	BED02G001002.mRNA1	KOG0819@1|root,KOG0819@2759|Eukaryota,38DK4@33154|Opisthokonta,3BI0C@33208|Metazoa,3CRGC@33213|Bilateria,47YW4@7711|Chordata,48XIZ@7742|Vertebrata,3J84U@40674|Mammalia,4J8H4@91561|Cetartiodactyla	33208|Metazoa	U	Calcium-regulated membrane-binding protein whose affinity for calcium is greatly enhanced by anionic phospholipids. It binds two calcium ions with high affinity. May be involved in heat-stress response. Inhibits PCSK9-enhanced LDLR degradation, probably reduces PCSK9 protein levels via a translational mechanism but also competes with LDLR for binding with PCSK9	ANXA2	GO:0000323,GO:0001501,GO:0001503,GO:0001525,GO:0001568,GO:0001726,GO:0001765,GO:0001775,GO:0001786,GO:0001816,GO:0001919,GO:0001921,GO:0001932,GO:0001934,GO:0001944,GO:0002020,GO:0002252,GO:0002263,GO:0002274,GO:0002275,GO:0002283,GO:0002366,GO:0002376,GO:0002443,GO:0002444,GO:0002446,GO:0002520,GO:0002521,GO:0002573,GO:0003157,GO:0003158,GO:0003348,GO:0003416,GO:0003417,GO:0003674,GO:0003779,GO:…	K17092	Annexin	XP_036698414.1
Chr02	BED02G001004.mRNA1	KOG3561@1|root,KOG3561@2759|Eukaryota,397EP@33154|Opisthokonta,3BEMU@33208|Metazoa,3CSBE@33213|Bilateria,482R0@7711|Chordata,48Z5W@7742|Vertebrata,3JEKP@40674|Mammalia,4J6GW@91561|Cetartiodactyla	33208|Metazoa	K	Aryl hydrocarbon receptor nuclear translocator	ARNT2	GO:0000003,GO:0000122,GO:0000902,GO:0000904,GO:0000976,GO:0000977,GO:0000978,GO:0000981,GO:0000982,GO:0000987,GO:0001012,GO:0001067,GO:0001077,GO:0001085,GO:0001228,GO:0001666,GO:0001701,GO:0001708,GO:0001889,GO:0003006,GO:0003007,GO:0003205,GO:0003206,GO:0003208,GO:0003231,GO:0003674,GO:0003676,GO:0003677,GO:0003690,GO:0003700,GO:0003705,GO:0005102,GO:0005488,GO:0005515,GO:0005575,GO:0005622,GO:…	K09097,K15589	HLH,PAS,PAS_11,PAS_3	XP_059768303.1
Chr02	BED02G001005.mRNA1	COG1073@1|root,KOG1552@2759|Eukaryota,38BRA@33154|Opisthokonta,3B98R@33208|Metazoa,3CX2I@33213|Bilateria,48BGH@7711|Chordata,4953C@7742|Vertebrata,3JBXB@40674|Mammalia,4J4Q7@91561|Cetartiodactyla	33208|Metazoa	S	Alpha beta hydrolase domain-containing protein	ABHD17C	GO:0002084,GO:0003008,GO:0003674,GO:0003824,GO:0005575,GO:0005622,GO:0005623,GO:0005737,GO:0006464,GO:0006497,GO:0006807,GO:0006950,GO:0007610,GO:0007611,GO:0007612,GO:0008150,GO:0008152,GO:0008306,GO:0008474,GO:0009056,GO:0009057,GO:0009058,GO:0009059,GO:0009605,GO:0009987,GO:0009991,GO:0014069,GO:0016787,GO:0016788,GO:0016790,GO:0018345,GO:0019538,GO:0030163,GO:0030425,GO:0031410,GO:0031667,GO:…		Hydrolase_4	XP_057400293.1
Chr02	BED02G001006.mRNA1	28KJ6@1|root,2QT0K@2759|Eukaryota,38DI7@33154|Opisthokonta,3BDCU@33208|Metazoa,3D2Q5@33213|Bilateria,4815A@7711|Chordata,49005@7742|Vertebrata,3JC2X@40674|Mammalia,4J6RE@91561|Cetartiodactyla	33208|Metazoa	S	Cell migration inducing	CEMIP	GO:0001932,GO:0001934,GO:0003008,GO:0003674,GO:0003824,GO:0004415,GO:0004553,GO:0005048,GO:0005488,GO:0005515,GO:0005539,GO:0005540,GO:0005575,GO:0005576,GO:0005622,GO:0005623,GO:0005634,GO:0005737,GO:0005783,GO:0005886,GO:0005905,GO:0006022,GO:0006023,GO:0006024,GO:0006026,GO:0006027,GO:0006082,GO:0006807,GO:0006873,GO:0006874,GO:0006875,GO:0007204,GO:0007600,GO:0007605,GO:0008150,GO:0008152,GO:…	K19031	G8,ILEI,Mucin2_WxxW	XP_028341724.1
Chr02	BED02G001008.mRNA1	KOG4357@1|root,KOG4357@2759|Eukaryota,38FUM@33154|Opisthokonta,3BKBY@33208|Metazoa,3D306@33213|Bilateria,4888V@7711|Chordata,495GX@7742|Vertebrata,3J3UE@40674|Mammalia,4J1JW@91561|Cetartiodactyla	33208|Metazoa	S	mesoderm development candidate 2	MESDC2	GO:0003674,GO:0005102,GO:0005488,GO:0005515,GO:0005575,GO:0005622,GO:0005623,GO:0005737,GO:0005783,GO:0005788,GO:0005886,GO:0006457,GO:0006605,GO:0006612,GO:0006810,GO:0006886,GO:0006888,GO:0006897,GO:0006909,GO:0007498,GO:0008104,GO:0008150,GO:0009888,GO:0009987,GO:0012505,GO:0015031,GO:0015833,GO:0016020,GO:0016192,GO:0031974,GO:0032502,GO:0032879,GO:0032880,GO:0033036,GO:0034394,GO:0034613,GO:…		Mesd	XP_030734334.1
Chr02	BED02G001009.mRNA1	KOG4261@1|root,KOG4261@2759|Eukaryota,39XWS@33154|Opisthokonta,3BIYM@33208|Metazoa,3CYUM@33213|Bilateria,482WD@7711|Chordata,492H8@7742|Vertebrata,3J5MN@40674|Mammalia,3EUBN@33554|Carnivora	33208|Metazoa	Z	Mesoderm development candidate 1	MESDC1	GO:0003674,GO:0003779,GO:0005488,GO:0005515,GO:0008092			tr|A0A384BFV9|A0A384BFV9_BALAS
Chr02	BED02G001011.mRNA1	28J18@1|root,2QRDA@2759|Eukaryota,39SZ3@33154|Opisthokonta,3BFUH@33208|Metazoa,3D2J5@33213|Bilateria,47Z0E@7711|Chordata,490GX@7742|Vertebrata,3JFC9@40674|Mammalia,4J1MF@91561|Cetartiodactyla	33208|Metazoa	S	protein C15orf26 homolog	C15orf26	GO:0005575,GO:0005623,GO:0005929,GO:0006996,GO:0008150,GO:0009987,GO:0016043,GO:0022607,GO:0030030,GO:0030031,GO:0031514,GO:0042995,GO:0043226,GO:0044085,GO:0044464,GO:0044782,GO:0060271,GO:0070925,GO:0071840,GO:0120025,GO:0120031,GO:0120036			tr|A0A6A1Q9E4|A0A6A1Q9E4_BALPH
Chr02	BED02G001012.mRNA1	KOG3528@1|root,KOG3528@2759|Eukaryota,39W4Y@33154|Opisthokonta,3BCR3@33208|Metazoa,3CZWE@33213|Bilateria,480JZ@7711|Chordata,48WTG@7742|Vertebrata,3JA7B@40674|Mammalia,4IXC4@91561|Cetartiodactyla	33208|Metazoa	S	Interleukin-16 stimulates a migratory response in CD4 lymphocytes, monocytes, and eosinophils. Primes CD4 T-cells for IL-2 and IL-15 responsiveness. Also induces T-lymphocyte expression of interleukin 2 receptor. Ligand for CD4	IL16	GO:0000003,GO:0001667,GO:0002064,GO:0002065,GO:0002066,GO:0002227,GO:0002251,GO:0002376,GO:0002385,GO:0003006,GO:0003674,GO:0005102,GO:0005125,GO:0005488,GO:0005515,GO:0005575,GO:0005576,GO:0005615,GO:0005622,GO:0005623,GO:0005634,GO:0005654,GO:0005737,GO:0005829,GO:0005886,GO:0005911,GO:0005918,GO:0006928,GO:0006935,GO:0006950,GO:0006952,GO:0006955,GO:0007154,GO:0007165,GO:0007166,GO:0007276,GO:…		PDZ	XP_007194307.2
Chr02	BED02G001013.mRNA1	KOG3845@1|root,KOG3845@2759|Eukaryota,38HYX@33154|Opisthokonta,3BH88@33208|Metazoa,3D2M1@33213|Bilateria,483QB@7711|Chordata,48ZJ0@7742|Vertebrata,3J7VG@40674|Mammalia,4J2PI@91561|Cetartiodactyla	33208|Metazoa	I	stAR-related lipid transfer	STARD5	GO:0003674,GO:0005215,GO:0005319,GO:0005488,GO:0005496,GO:0005575,GO:0005622,GO:0005623,GO:0005737,GO:0005739,GO:0005829,GO:0006810,GO:0006811,GO:0006820,GO:0006869,GO:0008150,GO:0008289,GO:0010876,GO:0015248,GO:0015485,GO:0015711,GO:0015718,GO:0015721,GO:0015849,GO:0015850,GO:0015918,GO:0017127,GO:0030301,GO:0032934,GO:0033036,GO:0035376,GO:0036094,GO:0043178,GO:0043226,GO:0043227,GO:0043229,GO:…		START	XP_007194306.1
Chr02	BED02G001014.mRNA1	28I6S@1|root,2QQGX@2759|Eukaryota,38BF3@33154|Opisthokonta,3BFZU@33208|Metazoa,3CTB0@33213|Bilateria,487SZ@7711|Chordata,48ZA2@7742|Vertebrata,3J8D6@40674|Mammalia,4J0E5@91561|Cetartiodactyla	33208|Metazoa	S	Transmembrane channel-like	TMC3	GO:0003008,GO:0003674,GO:0005215,GO:0005216,GO:0005261,GO:0005272,GO:0005575,GO:0005623,GO:0005886,GO:0005887,GO:0005929,GO:0006810,GO:0006811,GO:0006812,GO:0006814,GO:0007600,GO:0007606,GO:0007610,GO:0007626,GO:0008150,GO:0008324,GO:0008345,GO:0015075,GO:0015077,GO:0015081,GO:0015267,GO:0015318,GO:0015672,GO:0016020,GO:0016021,GO:0019230,GO:0022803,GO:0022838,GO:0022857,GO:0022890,GO:0030001,GO:…	K21988	TMC	XP_007194312.2
Chr02	BED02G001015.mRNA1	KOG2113@1|root,KOG2113@2759|Eukaryota,38EDI@33154|Opisthokonta,3BGE2@33208|Metazoa,3CWDQ@33213|Bilateria,483P1@7711|Chordata,48UXJ@7742|Vertebrata,3JAAK@40674|Mammalia,355BT@311790|Afrotheria	33208|Metazoa	O	RNA-binding protein MEX3B	MEX3B	GO:0001708,GO:0003674,GO:0003676,GO:0003723,GO:0003727,GO:0005488,GO:0005509,GO:0005515,GO:0005575,GO:0005622,GO:0005623,GO:0005634,GO:0005654,GO:0005737,GO:0005829,GO:0006417,GO:0006464,GO:0006468,GO:0006793,GO:0006796,GO:0006807,GO:0006996,GO:0007275,GO:0007389,GO:0008104,GO:0008150,GO:0008152,GO:0008270,GO:0009790,GO:0009880,GO:0009889,GO:0009890,GO:0009892,GO:0009893,GO:0009987,GO:0010468,GO:…	K15686	KH_1,zf-C3HC4_3	XP_057400751.1
Chr02	BED02G001016.mRNA1	COG0480@1|root,KOG0467@2759|Eukaryota,38B8Q@33154|Opisthokonta,3BEBA@33208|Metazoa,3CWZ9@33213|Bilateria,482XG@7711|Chordata,4910K@7742|Vertebrata,3J1MB@40674|Mammalia,4J0GV@91561|Cetartiodactyla	33208|Metazoa	J	Elongation factor Tu GTP-binding domain-containing protein	EFTUD1	GO:0003674,GO:0003824,GO:0003924,GO:0005488,GO:0006139,GO:0006163,GO:0006725,GO:0006753,GO:0006793,GO:0006796,GO:0006807,GO:0006996,GO:0008150,GO:0008152,GO:0009116,GO:0009117,GO:0009119,GO:0009141,GO:0009144,GO:0009150,GO:0009199,GO:0009205,GO:0009259,GO:0009987,GO:0016043,GO:0016462,GO:0016787,GO:0016817,GO:0016818,GO:0017111,GO:0019637,GO:0019693,GO:0022607,GO:0022613,GO:0022618,GO:0034622,GO:…	K14536	EFG_C,EFG_II,GTP_EFTU,GTP_EFTU_D2	XP_057399826.1
Chr02	BED02G001017.mRNA1	2C0EZ@1|root,2QR8N@2759|Eukaryota,38G6S@33154|Opisthokonta,3BE8N@33208|Metazoa,3CVQD@33213|Bilateria,481S7@7711|Chordata,48XEH@7742|Vertebrata,3J51D@40674|Mammalia,4IXYK@91561|Cetartiodactyla	33208|Metazoa	S	Basonuclin 1	BNC1	GO:0000976,GO:0000981,GO:0001067,GO:0001158,GO:0001837,GO:0001894,GO:0001895,GO:0002009,GO:0002165,GO:0003002,GO:0003674,GO:0003676,GO:0003677,GO:0003690,GO:0003700,GO:0005488,GO:0005575,GO:0005622,GO:0005623,GO:0005634,GO:0005654,GO:0005737,GO:0006355,GO:0006356,GO:0006357,GO:0006950,GO:0006996,GO:0007162,GO:0007275,GO:0007389,GO:0007399,GO:0007417,GO:0007420,GO:0007444,GO:0007447,GO:0007449,GO:…		zf-met	XP_059859594.1
Chr02	BED02G001019.mRNA1	KOG3276@1|root,KOG3276@2759|Eukaryota,3A5MU@33154|Opisthokonta,3BSI1@33208|Metazoa,3D9EH@33213|Bilateria,48EKS@7711|Chordata,49BW2@7742|Vertebrata,3JGWA@40674|Mammalia,4JBJ5@91561|Cetartiodactyla	33208|Metazoa	S	DUF167	C15orf40		K09131	DUF167	XP_007194333.1
Chr02	BED02G001020.mRNA1	2DJH7@1|root,2S60Q@2759|Eukaryota,3A3Z1@33154|Opisthokonta,3BS22@33208|Metazoa,3D779@33213|Bilateria,48EKK@7711|Chordata,49BIV@7742|Vertebrata,3JH3W@40674|Mammalia,3EVE3@33554|Carnivora	33208|Metazoa	S	Family with sequence similarity 103 member A1	FAM103A1	GO:0003674,GO:0003676,GO:0003723,GO:0005488,GO:0005575,GO:0005622,GO:0005623,GO:0005634,GO:0005654,GO:0005845,GO:0006139,GO:0006370,GO:0006396,GO:0006397,GO:0006725,GO:0006807,GO:0008150,GO:0008152,GO:0009452,GO:0009987,GO:0010467,GO:0016043,GO:0016070,GO:0016071,GO:0022607,GO:0022613,GO:0022618,GO:0031533,GO:0031974,GO:0031981,GO:0032259,GO:0032991,GO:0034518,GO:0034622,GO:0034641,GO:0034708,GO:…	K18708	RAM	tr|A0A8C0C7G4|A0A8C0C7G4_BALMU
Chr02	BED02G001022.mRNA1	28ISB@1|root,2QR3K@2759|Eukaryota,38FWF@33154|Opisthokonta,3BCMU@33208|Metazoa,3CTM2@33213|Bilateria,47ZZS@7711|Chordata,492SJ@7742|Vertebrata,3J679@40674|Mammalia,4J3AM@91561|Cetartiodactyla	33208|Metazoa	S	homolog 2	HOMER2	GO:0001664,GO:0001817,GO:0001818,GO:0001894,GO:0003008,GO:0003674,GO:0003779,GO:0005102,GO:0005198,GO:0005488,GO:0005515,GO:0005575,GO:0005622,GO:0005623,GO:0005737,GO:0005783,GO:0005829,GO:0007154,GO:0007165,GO:0007166,GO:0007186,GO:0007215,GO:0007216,GO:0007600,GO:0007605,GO:0007610,GO:0008092,GO:0008150,GO:0008277,GO:0009410,GO:0009636,GO:0009966,GO:0009968,GO:0009987,GO:0010033,GO:0010243,GO:…	K15010	DMPK_coil,WH1	XP_059768348.1
Chr02	BED02G001023.mRNA1	COG1272@1|root,KOG0748@2759|Eukaryota,38C8H@33154|Opisthokonta,3BCS0@33208|Metazoa,3CTE5@33213|Bilateria,480T9@7711|Chordata,4901S@7742|Vertebrata,3J73K@40674|Mammalia,4IVS4@91561|Cetartiodactyla	33208|Metazoa	T	adiponectin receptor	ADIPOR2	GO:0001525,GO:0001558,GO:0001568,GO:0001944,GO:0002791,GO:0002793,GO:0003674,GO:0005488,GO:0005515,GO:0005575,GO:0005623,GO:0005886,GO:0006082,GO:0006629,GO:0006631,GO:0006950,GO:0007154,GO:0007165,GO:0007166,GO:0007275,GO:0008150,GO:0008152,GO:0009266,GO:0009409,GO:0009611,GO:0009628,GO:0009653,GO:0009719,GO:0009725,GO:0009755,GO:0009889,GO:0009893,GO:0009987,GO:0010033,GO:0010565,GO:0010646,GO:…	K07297	HlyIII	XP_036699259.1
Chr02	BED02G001024.mRNA1	2BYBV@1|root,2QPSI@2759|Eukaryota,39TQ1@33154|Opisthokonta,3BEJW@33208|Metazoa,3D2N8@33213|Bilateria,47ZBR@7711|Chordata,493EY@7742|Vertebrata,3JBT4@40674|Mammalia,4IVQ0@91561|Cetartiodactyla	33208|Metazoa	S	WASP homolog-associated protein with actin, membranes and microtubules	WHAMM	GO:0000139,GO:0003674,GO:0005488,GO:0005515,GO:0005575,GO:0005622,GO:0005623,GO:0005737,GO:0005793,GO:0005794,GO:0005829,GO:0006810,GO:0006888,GO:0006996,GO:0007009,GO:0007010,GO:0007015,GO:0007044,GO:0007045,GO:0007049,GO:0007050,GO:0007155,GO:0007160,GO:0008017,GO:0008064,GO:0008092,GO:0008150,GO:0009987,GO:0010256,GO:0010638,GO:0012505,GO:0015631,GO:0016020,GO:0016043,GO:0016192,GO:0017016,GO:…	K20479	JMY,WH2,WHAMM-JMY_N	XP_036698584.1
Chr02	BED02G001025.mRNA1	KOG2177@1|root,KOG2177@2759|Eukaryota,38C4D@33154|Opisthokonta,3BD7F@33208|Metazoa,3CYRD@33213|Bilateria,48C4P@7711|Chordata,4925W@7742|Vertebrata,3J9JQ@40674|Mammalia,4IZR1@91561|Cetartiodactyla	33208|Metazoa	O	Fibronectin type III and SPRY	FSD2	GO:0005575,GO:0005622,GO:0005623,GO:0005634,GO:0005737,GO:0043226,GO:0043227,GO:0043229,GO:0043231,GO:0044424,GO:0044464		PRY,SPRY,fn3	tr|A0A6A1QD95|A0A6A1QD95_BALPH
Chr02	BED02G001026.mRNA1	COG5096@1|root,KOG1060@2759|Eukaryota,38FXM@33154|Opisthokonta,3BAU5@33208|Metazoa,3CS04@33213|Bilateria,47ZG3@7711|Chordata,48X87@7742|Vertebrata,3J6RZ@40674|Mammalia,4J31H@91561|Cetartiodactyla	33208|Metazoa	U	protein complex 3, beta 2 subunit	AP3B2	GO:0003674,GO:0005215,GO:0005575,GO:0005622,GO:0005623,GO:0005737,GO:0005794,GO:0005798,GO:0005802,GO:0006725,GO:0006726,GO:0006727,GO:0006807,GO:0006810,GO:0006886,GO:0006887,GO:0006892,GO:0006897,GO:0006928,GO:0006996,GO:0007017,GO:0007018,GO:0007033,GO:0007040,GO:0007220,GO:0007275,GO:0007568,GO:0008055,GO:0008088,GO:0008089,GO:0008104,GO:0008150,GO:0008152,GO:0008340,GO:0008565,GO:0009058,GO:…	K12397	AP3B1_C,Adaptin_N	tr|A0A8C0C765|A0A8C0C765_BALMU
Chr02	BED02G001027.mRNA1	KOG0129@1|root,KOG0129@2759|Eukaryota,38VP8@33154|Opisthokonta,3BAFM@33208|Metazoa,3CU2P@33213|Bilateria,482BI@7711|Chordata,491FM@7742|Vertebrata,3JDF8@40674|Mammalia,4J2K7@91561|Cetartiodactyla	33208|Metazoa	J	Cytoplasmic polyadenylation	CPEB1	GO:0000003,GO:0000280,GO:0000578,GO:0000900,GO:0001101,GO:0001666,GO:0001709,GO:0002009,GO:0002064,GO:0002065,GO:0002066,GO:0002237,GO:0003002,GO:0003006,GO:0003674,GO:0003676,GO:0003723,GO:0003729,GO:0003730,GO:0005488,GO:0005515,GO:0005575,GO:0005622,GO:0005623,GO:0005634,GO:0005654,GO:0005737,GO:0005813,GO:0005815,GO:0005819,GO:0005829,GO:0005856,GO:0006139,GO:0006378,GO:0006396,GO:0006397,GO:…	K02602	CEBP1_N,CEBP_ZZ,RRM_7	XP_060013738.1
Chr02	BED02G001028.mRNA1	COG1383@1|root,KOG0187@2759|Eukaryota,3A23Y@33154|Opisthokonta,3BPFC@33208|Metazoa,3D6DC@33213|Bilateria,48DXR@7711|Chordata,49AT4@7742|Vertebrata,3JGIG@40674|Mammalia,35PSQ@314146|Euarchontoglires,4Q52T@9989|Rodentia	33208|Metazoa	J	ribosomal small subunit assembly	RPS17	GO:0000028,GO:0002262,GO:0002376,GO:0003674,GO:0003735,GO:0005198,GO:0005575,GO:0005622,GO:0005623,GO:0005737,GO:0005783,GO:0005789,GO:0005791,GO:0005829,GO:0005840,GO:0006139,GO:0006364,GO:0006396,GO:0006412,GO:0006518,GO:0006725,GO:0006807,GO:0006996,GO:0008150,GO:0008152,GO:0009058,GO:0009059,GO:0009987,GO:0010467,GO:0012505,GO:0015935,GO:0016020,GO:0016043,GO:0016070,GO:0016072,GO:0019538,GO:…	K02962	Ribosomal_S17e	XP_007194339.1
Chr02	BED02G001029.mRNA1	COG2453@1|root,KOG1716@2759|Eukaryota,39TDX@33154|Opisthokonta,3BDC3@33208|Metazoa,3D2BX@33213|Bilateria,48BF7@7711|Chordata,48Z14@7742|Vertebrata,3J32P@40674|Mammalia,3EEU8@33554|Carnivora	33208|Metazoa	V	Dual specificity phosphatase 22	DUSP22	GO:0000122,GO:0000188,GO:0001932,GO:0001933,GO:0001934,GO:0002682,GO:0002683,GO:0002694,GO:0002695,GO:0002697,GO:0002698,GO:0002703,GO:0002704,GO:0002706,GO:0002707,GO:0002709,GO:0002710,GO:0002819,GO:0002820,GO:0002822,GO:0002823,GO:0003674,GO:0003824,GO:0004721,GO:0004725,GO:0006355,GO:0006357,GO:0006464,GO:0006469,GO:0006470,GO:0006793,GO:0006796,GO:0006807,GO:0006915,GO:0007154,GO:0007162,GO:…	K04459,K14165	DSPc	XP_028017792.2
Chr02	BED02G001030.mRNA1	KOG1229@1|root,KOG1229@2759|Eukaryota,391BJ@33154|Opisthokonta,3BAIT@33208|Metazoa,3CT0Z@33213|Bilateria,48019@7711|Chordata,490ZH@7742|Vertebrata,3J8B9@40674|Mammalia,4J285@91561|Cetartiodactyla	33208|Metazoa	T	High affinity cAMP-specific and IBMX-insensitive 3',5'-cyclic phosphodiesterase	PDE8A	GO:0001932,GO:0001934,GO:0003674,GO:0003824,GO:0004112,GO:0004114,GO:0004115,GO:0005488,GO:0005515,GO:0005575,GO:0005622,GO:0005623,GO:0005737,GO:0005829,GO:0006139,GO:0006163,GO:0006725,GO:0006753,GO:0006793,GO:0006796,GO:0006807,GO:0007154,GO:0007165,GO:0007186,GO:0007498,GO:0008081,GO:0008150,GO:0008152,GO:0009117,GO:0009150,GO:0009187,GO:0009259,GO:0009719,GO:0009888,GO:0009893,GO:0009966,GO:…	K18437	PAS,PAS_9,PDE8,PDEase_I	XP_057400223.1
Chr02	BED02G001031.mRNA1	COG0185@1|root,KOG0898@2759|Eukaryota,39ZV8@33154|Opisthokonta,3BEU4@33208|Metazoa,3CRMR@33213|Bilateria,481M8@7711|Chordata,4954P@7742|Vertebrata,3J929@40674|Mammalia,4IWEJ@91561|Cetartiodactyla	33208|Metazoa	J	ribosomal protein	RPS15	GO:0000028,GO:0003674,GO:0003735,GO:0005198,GO:0005575,GO:0005622,GO:0005623,GO:0005737,GO:0005783,GO:0005789,GO:0005791,GO:0005829,GO:0005840,GO:0006996,GO:0007275,GO:0007568,GO:0008150,GO:0008340,GO:0009987,GO:0010259,GO:0012505,GO:0015935,GO:0016020,GO:0016043,GO:0022607,GO:0022613,GO:0022618,GO:0022626,GO:0022627,GO:0030867,GO:0031090,GO:0031984,GO:0032501,GO:0032502,GO:0032991,GO:0034622,GO:…	K02958	Ribosomal_S19	tr|A0A8C0CB32|A0A8C0CB32_BALMU
Chr02	BED02G001032.mRNA1	COG1972@1|root,KOG3747@2759|Eukaryota,38CC4@33154|Opisthokonta,3BEAF@33208|Metazoa,3CZWK@33213|Bilateria,483X3@7711|Chordata,491NQ@7742|Vertebrata,3J3CW@40674|Mammalia,4J7FA@91561|Cetartiodactyla	33208|Metazoa	FP	Solute carrier family 28	SLC28A1	GO:0003674,GO:0005215,GO:0005337,GO:0005345,GO:0005350,GO:0005415,GO:0005575,GO:0005623,GO:0005886,GO:0005887,GO:0006139,GO:0006725,GO:0006807,GO:0006810,GO:0006811,GO:0006812,GO:0006814,GO:0006863,GO:0008150,GO:0008152,GO:0008324,GO:0009987,GO:0015075,GO:0015077,GO:0015081,GO:0015205,GO:0015291,GO:0015293,GO:0015294,GO:0015318,GO:0015370,GO:0015389,GO:0015391,GO:0015672,GO:0015851,GO:0015855,GO:…	K11536	Gate,Nucleos_tra2_C,Nucleos_tra2_N	tr|A0A6A1Q0H9|A0A6A1Q0H9_BALPH
Chr02	BED02G001033.mRNA1	2CJMS@1|root,2QPP5@2759|Eukaryota,38D79@33154|Opisthokonta,3BAYV@33208|Metazoa,3CXKV@33213|Bilateria,489S9@7711|Chordata,48X7H@7742|Vertebrata,3JFF1@40674|Mammalia,4JA6D@91561|Cetartiodactyla	33208|Metazoa	T	kinase 3	ALPK3	GO:0005575,GO:0005622,GO:0005623,GO:0005634,GO:0007275,GO:0007507,GO:0008150,GO:0009888,GO:0009987,GO:0014706,GO:0030154,GO:0032501,GO:0032502,GO:0035051,GO:0042692,GO:0043226,GO:0043227,GO:0043229,GO:0043231,GO:0044424,GO:0044464,GO:0048468,GO:0048513,GO:0048731,GO:0048738,GO:0048856,GO:0048869,GO:0051146,GO:0055001,GO:0055002,GO:0055006,GO:0055007,GO:0055013,GO:0060537,GO:0061061,GO:0072359	K08868	Alpha_kinase,I-set	XP_057400356.1
Chr02	BED02G001034.mRNA1	KOG1721@1|root,KOG1721@2759|Eukaryota,38FQV@33154|Opisthokonta,3BKSX@33208|Metazoa,3CWN8@33213|Bilateria,47YZM@7711|Chordata,49228@7742|Vertebrata,3JDQK@40674|Mammalia,4JB3E@91561|Cetartiodactyla	33208|Metazoa	S	Zinc finger protein	ZNF592	GO:0000981,GO:0003674,GO:0003700,GO:0006355,GO:0006357,GO:0008150,GO:0009889,GO:0010468,GO:0010556,GO:0019219,GO:0019222,GO:0031323,GO:0031326,GO:0050789,GO:0050794,GO:0051171,GO:0051252,GO:0060255,GO:0065007,GO:0080090,GO:0140110,GO:1903506,GO:2000112,GO:2001141	K19325	zf-C2H2,zf-C2H2_11,zf-C2H2_4	tr|A0A6A1Q0Z8|A0A6A1Q0Z8_BALPH
Chr02	BED02G001036.mRNA1	COG0681@1|root,KOG3342@2759|Eukaryota,38Y2A@33154|Opisthokonta,3BF7K@33208|Metazoa,3CR9T@33213|Bilateria,4808V@7711|Chordata,494GU@7742|Vertebrata,3J5HE@40674|Mammalia,35JTE@314146|Euarchontoglires,4Q7AY@9989|Rodentia	33208|Metazoa	U	Signal peptidase complex catalytic subunit	SEC11A	GO:0003674,GO:0003824,GO:0005575,GO:0005622,GO:0005623,GO:0005737,GO:0005783,GO:0005787,GO:0005789,GO:0006465,GO:0006508,GO:0006518,GO:0006807,GO:0008150,GO:0008152,GO:0008233,GO:0009987,GO:0010467,GO:0012505,GO:0016020,GO:0016485,GO:0016787,GO:0019538,GO:0031090,GO:0031984,GO:0032991,GO:0034641,GO:0042175,GO:0043170,GO:0043226,GO:0043227,GO:0043229,GO:0043231,GO:0043603,GO:0044237,GO:0044238,GO:…	K13280	Peptidase_S24	XP_057399720.1
Chr02	BED02G001037.mRNA1	2CM5V@1|root,2S66V@2759|Eukaryota,3A353@33154|Opisthokonta,3BS3G@33208|Metazoa,3D6UW@33213|Bilateria,48F2P@7711|Chordata,49B4P@7742|Vertebrata,3JHIX@40674|Mammalia,3EVKR@33554|Carnivora	33208|Metazoa	S	Neuromedin B	NMB	GO:0001664,GO:0003674,GO:0005102,GO:0005179,GO:0005488,GO:0005515,GO:0005575,GO:0005576,GO:0005623,GO:0006810,GO:0006811,GO:0006820,GO:0006869,GO:0006873,GO:0006874,GO:0006875,GO:0007154,GO:0007165,GO:0007186,GO:0007204,GO:0007267,GO:0008150,GO:0008284,GO:0009966,GO:0009987,GO:0010469,GO:0010646,GO:0010647,GO:0010648,GO:0010817,GO:0010876,GO:0015711,GO:0015718,GO:0015849,GO:0015908,GO:0015909,GO:…	K05223	Bombesin	tr|A0A6A1PYP3|A0A6A1PYP3_BALPH
Chr02	BED02G001038.mRNA1	KOG0264@1|root,KOG0264@2759|Eukaryota,39WQB@33154|Opisthokonta,3BHJ9@33208|Metazoa,3D1TG@33213|Bilateria,48554@7711|Chordata,4939U@7742|Vertebrata,3J6HJ@40674|Mammalia,4J44S@91561|Cetartiodactyla	33208|Metazoa	B	WD repeat-containing protein 73	WDR73	GO:0000226,GO:0006996,GO:0006997,GO:0007010,GO:0007017,GO:0007275,GO:0007399,GO:0007417,GO:0007420,GO:0008150,GO:0009653,GO:0009987,GO:0010941,GO:0016043,GO:0021533,GO:0021549,GO:0021575,GO:0021587,GO:0021680,GO:0021692,GO:0021694,GO:0021695,GO:0021696,GO:0021697,GO:0021702,GO:0021953,GO:0022008,GO:0022037,GO:0030154,GO:0030182,GO:0030901,GO:0030902,GO:0031122,GO:0032501,GO:0032502,GO:0042981,GO:…		WD40	XP_033708076.1
Chr02	BED02G001040.mRNA1	KOG1721@1|root,KOG1721@2759|Eukaryota,39XGD@33154|Opisthokonta,3BNF6@33208|Metazoa,3CWWZ@33213|Bilateria,481MT@7711|Chordata,49563@7742|Vertebrata,3J3FZ@40674|Mammalia,4IXP9@91561|Cetartiodactyla	33208|Metazoa	K	Zinc finger and SCAN	-		K09230	SCAN,zf-C2H2	tr|A0A6A1PYG6|A0A6A1PYG6_BALPH
Chr02	BED02G001041.mRNA1	COG5261@1|root,KOG2128@2759|Eukaryota,38DQ7@33154|Opisthokonta,3BARX@33208|Metazoa,3CU95@33213|Bilateria,484E0@7711|Chordata,494Y0@7742|Vertebrata,3JCBW@40674|Mammalia,4JAPX@91561|Cetartiodactyla	33208|Metazoa	Z	RasGAP C-terminus	IQGAP1	GO:0000902,GO:0001655,GO:0001726,GO:0001775,GO:0001817,GO:0001822,GO:0001932,GO:0001934,GO:0001952,GO:0001954,GO:0002064,GO:0002252,GO:0002263,GO:0002274,GO:0002275,GO:0002283,GO:0002366,GO:0002376,GO:0002443,GO:0002444,GO:0002446,GO:0003674,GO:0004857,GO:0005095,GO:0005096,GO:0005488,GO:0005509,GO:0005515,GO:0005516,GO:0005543,GO:0005547,GO:0005575,GO:0005622,GO:0005623,GO:0005634,GO:0005737,GO:…	K05767,K16848	CH,IQ,RasGAP,RasGAP_C	tr|A0A6A1Q488|A0A6A1Q488_BALPH
Chr02	BED02G001042.mRNA1									XP_036699000.1
Chr02	BED02G001043.mRNA1	28MKB@1|root,2QV9G@2759|Eukaryota,39RHI@33154|Opisthokonta,3BKCX@33208|Metazoa,3CX09@33213|Bilateria,48RSY@7711|Chordata,49N6E@7742|Vertebrata,3JE18@40674|Mammalia,4J891@91561|Cetartiodactyla	33208|Metazoa	K	transcription coactivator 3	CRTC3	GO:0001775,GO:0002274,GO:0002376,GO:0003674,GO:0005488,GO:0005515,GO:0005575,GO:0005622,GO:0005623,GO:0005634,GO:0005654,GO:0005737,GO:0005829,GO:0006355,GO:0006357,GO:0008134,GO:0008140,GO:0008150,GO:0009889,GO:0009891,GO:0009892,GO:0009893,GO:0009894,GO:0009895,GO:0009966,GO:0009968,GO:0009987,GO:0010468,GO:0010556,GO:0010557,GO:0010604,GO:0010628,GO:0010646,GO:0010648,GO:0019216,GO:0019219,GO:…	K16334	TORC_C,TORC_M,TORC_N	XP_057400001.1
Chr02	BED02G001045.mRNA1	COG0514@1|root,KOG0351@2759|Eukaryota,38DX0@33154|Opisthokonta,3BCRK@33208|Metazoa,3CU2E@33213|Bilateria,480NH@7711|Chordata,48ZXZ@7742|Vertebrata,3J56N@40674|Mammalia,4IXIE@91561|Cetartiodactyla	33208|Metazoa	L	Bloom syndrome	BLM	GO:0000003,GO:0000018,GO:0000019,GO:0000075,GO:0000077,GO:0000079,GO:0000166,GO:0000217,GO:0000228,GO:0000278,GO:0000280,GO:0000400,GO:0000403,GO:0000405,GO:0000723,GO:0000724,GO:0000725,GO:0000726,GO:0000729,GO:0000731,GO:0000732,GO:0000733,GO:0000781,GO:0000793,GO:0000794,GO:0000795,GO:0000800,GO:0001325,GO:0001673,GO:0001775,GO:0001932,GO:0002039,GO:0002376,GO:0002520,GO:0002521,GO:0002682,GO:…	K10901	BDHCT,BDHCT_assoc,BLM_N,DEAD,HRDC,Helicase_C,RQC,RecQ_Zn_bind	XP_033708065.1
Chr02	BED02G001048.mRNA1	COG1404@1|root,KOG3525@2759|Eukaryota,38C1N@33154|Opisthokonta,3B9FW@33208|Metazoa,3CR8X@33213|Bilateria,485YX@7711|Chordata,491Z0@7742|Vertebrata,3JCJZ@40674|Mammalia,4IWJM@91561|Cetartiodactyla	33208|Metazoa	O	Furin, paired basic amino acid cleaving enzyme	FURIN	GO:0000139,GO:0000902,GO:0000904,GO:0001558,GO:0001817,GO:0001818,GO:0001941,GO:0002020,GO:0003674,GO:0003824,GO:0004175,GO:0004252,GO:0004857,GO:0004866,GO:0004867,GO:0005102,GO:0005488,GO:0005515,GO:0005575,GO:0005576,GO:0005622,GO:0005623,GO:0005737,GO:0005768,GO:0005769,GO:0005783,GO:0005788,GO:0005789,GO:0005794,GO:0005795,GO:0005796,GO:0005798,GO:0005802,GO:0005886,GO:0006465,GO:0006508,GO:…	K01349,K01359,K08654,K08672	P_proprotein,Peptidase_S8,S8_pro-domain	XP_023973011.1
Chr02	BED02G001049.mRNA1	COG0515@1|root,KOG0194@2759|Eukaryota,38HSB@33154|Opisthokonta,3B9EV@33208|Metazoa,3CTSU@33213|Bilateria,480JQ@7711|Chordata,48VTK@7742|Vertebrata,3JC6W@40674|Mammalia,4IVQ3@91561|Cetartiodactyla	33208|Metazoa	T	Tyrosine-protein kinase Fes Fps	FES	GO:0000226,GO:0000902,GO:0000904,GO:0001578,GO:0001700,GO:0002009,GO:0002376,GO:0002682,GO:0002684,GO:0002694,GO:0002697,GO:0002699,GO:0002703,GO:0002886,GO:0003674,GO:0003824,GO:0004672,GO:0004713,GO:0004715,GO:0005102,GO:0005488,GO:0005515,GO:0005543,GO:0005575,GO:0005622,GO:0005623,GO:0005634,GO:0005737,GO:0005794,GO:0005829,GO:0005856,GO:0005886,GO:0005911,GO:0005912,GO:0005924,GO:0005925,GO:…	K07527,K08889	FCH,Pkinase_Tyr,SH2	XP_054943895.1
Chr02	BED02G001050.mRNA1	KOG1959@1|root,KOG1958@2759|Eukaryota,38BYI@33154|Opisthokonta,3BBEG@33208|Metazoa,3CRE0@33213|Bilateria,481JG@7711|Chordata,492HB@7742|Vertebrata,3J830@40674|Mammalia,4IZC0@91561|Cetartiodactyla	33208|Metazoa	G	Mannosidase, alpha, class 2A, member 2	MAN2A2	GO:0000139,GO:0002252,GO:0002376,GO:0003674,GO:0003824,GO:0004553,GO:0004559,GO:0004572,GO:0005575,GO:0005622,GO:0005623,GO:0005737,GO:0005783,GO:0005794,GO:0005795,GO:0005975,GO:0005996,GO:0006013,GO:0006464,GO:0006491,GO:0006517,GO:0006726,GO:0006807,GO:0008150,GO:0008152,GO:0009058,GO:0009059,GO:0009100,GO:0009987,GO:0012505,GO:0015923,GO:0015924,GO:0016020,GO:0016063,GO:0016787,GO:0016798,GO:…	K01231	Alpha-mann_mid,Glyco_hydro_38,Glyco_hydro_38C	XP_033258768.1
Chr02	BED02G001051.mRNA1	COG0317@1|root,KOG1157@2759|Eukaryota,39Y6C@33154|Opisthokonta,3BNBB@33208|Metazoa,3CWZI@33213|Bilateria,4816Y@7711|Chordata,497H9@7742|Vertebrata,3J6XR@40674|Mammalia,4IZS4@91561|Cetartiodactyla	33208|Metazoa	T	HD domain containing 3	HDDC3	GO:0003674,GO:0003824,GO:0006139,GO:0006152,GO:0006163,GO:0006195,GO:0006725,GO:0006753,GO:0006793,GO:0006796,GO:0006807,GO:0006950,GO:0008150,GO:0008152,GO:0008893,GO:0009056,GO:0009058,GO:0009116,GO:0009117,GO:0009119,GO:0009150,GO:0009154,GO:0009164,GO:0009166,GO:0009259,GO:0009261,GO:0009605,GO:0009987,GO:0009991,GO:0015969,GO:0015971,GO:0016787,GO:0016788,GO:0016794,GO:0018130,GO:0019438,GO:…	K21138	HD_4	XP_007194381.1
Chr02	BED02G001052.mRNA1	KOG4151@1|root,KOG4151@2759|Eukaryota,38EWU@33154|Opisthokonta,3BCPU@33208|Metazoa,3CSQ0@33213|Bilateria,4837T@7711|Chordata,48XMK@7742|Vertebrata,3J1W5@40674|Mammalia,4J83Z@91561|Cetartiodactyla	33208|Metazoa	DO	Unc-45 homolog A	UNC45A	GO:0000003,GO:0003674,GO:0005488,GO:0005515,GO:0005575,GO:0005622,GO:0005623,GO:0005634,GO:0005654,GO:0005737,GO:0005794,GO:0005829,GO:0005886,GO:0005938,GO:0006457,GO:0006950,GO:0006996,GO:0007010,GO:0007275,GO:0007525,GO:0007610,GO:0008150,GO:0009266,GO:0009408,GO:0009628,GO:0009653,GO:0009790,GO:0009792,GO:0009987,GO:0010927,GO:0012505,GO:0016020,GO:0016043,GO:0016604,GO:0016607,GO:0018991,GO:…	K21991	TPR_1,TPR_16,TPR_8,UNC45-central	tr|A0A8C0CFR8|A0A8C0CFR8_BALMU
Chr02	BED02G001053.mRNA1	COG5184@1|root,KOG1426@2759|Eukaryota,396N3@33154|Opisthokonta,3BB8K@33208|Metazoa,3CUV5@33213|Bilateria,482JJ@7711|Chordata,490GI@7742|Vertebrata,3JFX7@40674|Mammalia,4J29S@91561|Cetartiodactyla	33208|Metazoa	DZ	RCC1 domain containing 1	RCCD1	GO:0005575,GO:0005622,GO:0005623,GO:0005737,GO:0005829,GO:0005886,GO:0016020,GO:0044424,GO:0044444,GO:0044464,GO:0071944		RCC1	XP_057398914.1
Chr02	BED02G001054.mRNA1	KOG4302@1|root,KOG4302@2759|Eukaryota,38H2K@33154|Opisthokonta,3BKEZ@33208|Metazoa,3CRHH@33213|Bilateria,48B3Q@7711|Chordata,48X54@7742|Vertebrata,3JFK5@40674|Mammalia,4JB4B@91561|Cetartiodactyla	33208|Metazoa	DZ	Protein regulator of cytokinesis	PRC1	GO:0000226,GO:0000278,GO:0000281,GO:0000910,GO:0000916,GO:0005575,GO:0005622,GO:0005623,GO:0005737,GO:0005819,GO:0005856,GO:0006996,GO:0007010,GO:0007017,GO:0007049,GO:0007051,GO:0007052,GO:0008150,GO:0009987,GO:0015630,GO:0016043,GO:0022402,GO:0030029,GO:0030036,GO:0030865,GO:0030866,GO:0031032,GO:0032506,GO:0036213,GO:0043226,GO:0043228,GO:0043229,GO:0043232,GO:0044422,GO:0044424,GO:0044430,GO:…	K16732	MAP65_ASE1	XP_059768426.1
Chr02	BED02G001055.mRNA1	COG5158@1|root,KOG1302@2759|Eukaryota,39RXU@33154|Opisthokonta,3B9U7@33208|Metazoa,3CSCH@33213|Bilateria,4854Z@7711|Chordata,4927U@7742|Vertebrata,3JCI1@40674|Mammalia,4JA2F@91561|Cetartiodactyla	33208|Metazoa	U	Vacuolar protein sorting-associated protein 33B isoform	VPS33B	GO:0000003,GO:0000149,GO:0000226,GO:0000278,GO:0000280,GO:0000323,GO:0001501,GO:0001889,GO:0002376,GO:0002520,GO:0003674,GO:0005488,GO:0005515,GO:0005575,GO:0005622,GO:0005623,GO:0005737,GO:0005764,GO:0005768,GO:0005769,GO:0005770,GO:0005773,GO:0005794,GO:0006464,GO:0006807,GO:0006810,GO:0006886,GO:0006955,GO:0006996,GO:0007010,GO:0007017,GO:0007032,GO:0007049,GO:0007051,GO:0007052,GO:0007275,GO:…	K20182	Sec1	XP_007194384.1
Chr02	BED02G001056.mRNA1	2D7ZY@1|root,2S5A6@2759|Eukaryota,3A54S@33154|Opisthokonta,3BS2C@33208|Metazoa,3D965@33213|Bilateria,483NS@7711|Chordata,4998X@7742|Vertebrata,3JF1C@40674|Mammalia,4JBCC@91561|Cetartiodactyla	33208|Metazoa	T	Neugrin, neurite outgrowth associated	NGRN	GO:0003674,GO:0003676,GO:0003723,GO:0005488,GO:0005575,GO:0005622,GO:0005623,GO:0005634,GO:0005737,GO:0005739,GO:0005740,GO:0006417,GO:0007275,GO:0007399,GO:0008150,GO:0009889,GO:0009891,GO:0009893,GO:0009987,GO:0010468,GO:0010556,GO:0010557,GO:0010604,GO:0010608,GO:0010628,GO:0016020,GO:0019222,GO:0019843,GO:0022008,GO:0030154,GO:0030182,GO:0031090,GO:0031323,GO:0031325,GO:0031326,GO:0031328,GO:…		Neugrin	tr|A0A6A1Q0E5|A0A6A1Q0E5_BALPH
Chr02	BED02G001057.mRNA1	KOG2720@1|root,KOG2720@2759|Eukaryota,38FTI@33154|Opisthokonta,3BHM3@33208|Metazoa,3D1GE@33213|Bilateria,488F9@7711|Chordata,493Y3@7742|Vertebrata,3J5GA@40674|Mammalia,4IWS7@91561|Cetartiodactyla	33208|Metazoa	S	GDP-D-glucose phosphorylase 1	GDPGP1	GO:0003674,GO:0003824,GO:0004645,GO:0005575,GO:0005622,GO:0005623,GO:0005737,GO:0005975,GO:0005996,GO:0006006,GO:0008150,GO:0008152,GO:0016740,GO:0016757,GO:0016758,GO:0019318,GO:0044238,GO:0044281,GO:0044424,GO:0044464,GO:0071704,GO:0080048	K15630		XP_036698597.1
Chr02	BED02G001058.mRNA1	COG5126@1|root,KOG0034@2759|Eukaryota,3973M@33154|Opisthokonta,3BJBP@33208|Metazoa,3D0VY@33213|Bilateria,48AK5@7711|Chordata,48YAQ@7742|Vertebrata,3J87P@40674|Mammalia,4JB7T@91561|Cetartiodactyla	33208|Metazoa	T	calcium, and	CIB1	GO:0000003,GO:0000226,GO:0000278,GO:0000902,GO:0000904,GO:0001558,GO:0001726,GO:0001932,GO:0001933,GO:0001934,GO:0001952,GO:0001954,GO:0002376,GO:0002520,GO:0002682,GO:0002683,GO:0002931,GO:0003006,GO:0003674,GO:0004857,GO:0004860,GO:0005488,GO:0005509,GO:0005515,GO:0005575,GO:0005622,GO:0005623,GO:0005634,GO:0005654,GO:0005737,GO:0005783,GO:0005813,GO:0005815,GO:0005856,GO:0005886,GO:0006139,GO:…	K17259	EF-hand_7	tr|A0A384B509|A0A384B509_BALAS
Chr02	BED02G001059.mRNA1	KOG3611@1|root,KOG3611@2759|Eukaryota,38DCW@33154|Opisthokonta,3BD10@33208|Metazoa,3D0T0@33213|Bilateria,482MJ@7711|Chordata,490M7@7742|Vertebrata,3J9SC@40674|Mammalia,4J6A4@91561|Cetartiodactyla	33208|Metazoa	T	semaphorin-4B	SEMA4B	GO:0005575,GO:0005576,GO:0005615,GO:0005623,GO:0005886,GO:0006935,GO:0008150,GO:0009605,GO:0016020,GO:0040011,GO:0042221,GO:0042330,GO:0044421,GO:0044464,GO:0045202,GO:0050896,GO:0050919,GO:0071944	K06521	PSI,Sema	tr|A0A8C0CD21|A0A8C0CD21_BALMU
Chr02	BED02G001060.mRNA1	COG0538@1|root,KOG1526@2759|Eukaryota,38CG3@33154|Opisthokonta,3BATQ@33208|Metazoa,3CVJV@33213|Bilateria,48173@7711|Chordata,48Z1P@7742|Vertebrata,3J8BG@40674|Mammalia,4J10U@91561|Cetartiodactyla	33208|Metazoa	C	Isocitrate dehydrogenase (NADP(	IDH2	GO:0000287,GO:0002791,GO:0002792,GO:0003674,GO:0003824,GO:0004448,GO:0004450,GO:0005488,GO:0005575,GO:0005622,GO:0005623,GO:0005737,GO:0005739,GO:0005740,GO:0005743,GO:0005759,GO:0005777,GO:0005829,GO:0005975,GO:0006082,GO:0006091,GO:0006099,GO:0006101,GO:0006102,GO:0006103,GO:0006139,GO:0006725,GO:0006732,GO:0006733,GO:0006739,GO:0006741,GO:0006753,GO:0006793,GO:0006796,GO:0006807,GO:0007275,GO:…	K00031	Iso_dh	XP_057399908.1
Chr02	BED02G001061.mRNA1	KOG1721@1|root,KOG1721@2759|Eukaryota,38CJQ@33154|Opisthokonta,3BJUV@33208|Metazoa,3CRV0@33213|Bilateria,4877Z@7711|Chordata,49483@7742|Vertebrata,3JBCZ@40674|Mammalia,4J43P@91561|Cetartiodactyla	33208|Metazoa	K	Zinc finger protein 710	ZNF710	GO:0000981,GO:0003674,GO:0003700,GO:0006355,GO:0006357,GO:0008150,GO:0009889,GO:0010468,GO:0010556,GO:0019219,GO:0019222,GO:0031323,GO:0031326,GO:0050789,GO:0050794,GO:0051171,GO:0051252,GO:0060255,GO:0065007,GO:0080090,GO:0140110,GO:1903506,GO:2000112,GO:2001141		zf-C2H2	XP_012391665.2
Chr02	BED02G001063.mRNA1	28XR7@1|root,2R4IG@2759|Eukaryota,38SVR@33154|Opisthokonta,3BGU9@33208|Metazoa,3CS2B@33213|Bilateria,482N3@7711|Chordata,48X50@7742|Vertebrata,3JAMM@40674|Mammalia,4J986@91561|Cetartiodactyla	33208|Metazoa	S	UPF0552 protein C15orf38 homolog	ARPIN	GO:0005575,GO:0005623,GO:0008064,GO:0008150,GO:0009987,GO:0010639,GO:0016043,GO:0022603,GO:0022604,GO:0030027,GO:0030334,GO:0030336,GO:0030832,GO:0030833,GO:0031252,GO:0031344,GO:0031345,GO:0032271,GO:0032535,GO:0032879,GO:0032956,GO:0032970,GO:0033043,GO:0033058,GO:0040011,GO:0040012,GO:0040013,GO:0042995,GO:0043254,GO:0044087,GO:0044464,GO:0048519,GO:0048523,GO:0050789,GO:0050793,GO:0050794,GO:…		UPF0552	XP_029093769.1
Chr02	BED02G001064.mRNA1	COG0308@1|root,KOG1046@2759|Eukaryota,38CFG@33154|Opisthokonta,3BD0T@33208|Metazoa,3CUKR@33213|Bilateria,489DU@7711|Chordata,493AI@7742|Vertebrata,3J227@40674|Mammalia,4IW9N@91561|Cetartiodactyla	33208|Metazoa	T	aminopeptidase	ANPEP	GO:0001775,GO:0002252,GO:0002263,GO:0002274,GO:0002275,GO:0002283,GO:0002366,GO:0002376,GO:0002443,GO:0002444,GO:0002446,GO:0003008,GO:0003013,GO:0003674,GO:0003824,GO:0004177,GO:0005488,GO:0005575,GO:0005576,GO:0005615,GO:0005622,GO:0005623,GO:0005737,GO:0005793,GO:0005886,GO:0006508,GO:0006518,GO:0006725,GO:0006807,GO:0006810,GO:0006887,GO:0006955,GO:0007154,GO:0007165,GO:0007267,GO:0008015,GO:…	K11140	ERAP1_C,Peptidase_M1	tr|A0A643C9H0|A0A643C9H0_BALPH
Chr02	BED02G001065.mRNA1	KOG4029@1|root,KOG4029@2759|Eukaryota,3945W@33154|Opisthokonta,3BK7V@33208|Metazoa,3D4DP@33213|Bilateria,48BX1@7711|Chordata,498BK@7742|Vertebrata,3J4S1@40674|Mammalia,4IZHS@91561|Cetartiodactyla	33208|Metazoa	K	Mesoderm posterior protein 2	MESP2	GO:0000578,GO:0000976,GO:0000977,GO:0000978,GO:0000981,GO:0000982,GO:0000987,GO:0001012,GO:0001067,GO:0001077,GO:0001228,GO:0001667,GO:0001704,GO:0001707,GO:0001756,GO:0003002,GO:0003007,GO:0003674,GO:0003676,GO:0003677,GO:0003690,GO:0003700,GO:0005488,GO:0005575,GO:0005622,GO:0005623,GO:0005634,GO:0006139,GO:0006351,GO:0006355,GO:0006357,GO:0006366,GO:0006725,GO:0006807,GO:0006928,GO:0007154,GO:…	K09076	HLH	XP_049562070.1
Chr02	BED02G001067.mRNA1	28PEP@1|root,2QW2J@2759|Eukaryota,38GW3@33154|Opisthokonta,3BFVI@33208|Metazoa,3CY2S@33213|Bilateria,489QA@7711|Chordata,490HE@7742|Vertebrata,3J49M@40674|Mammalia,4J4B3@91561|Cetartiodactyla	33208|Metazoa	S	WD repeat domain 93	WDR93				XP_036699438.1
Chr02	BED02G001069.mRNA1	KOG4186@1|root,KOG4186@2759|Eukaryota,38GW5@33154|Opisthokonta,3BKGK@33208|Metazoa,3D4MV@33213|Bilateria,487NE@7711|Chordata,498AC@7742|Vertebrata,3J8H7@40674|Mammalia,4IZUZ@91561|Cetartiodactyla	33208|Metazoa	U	peroxisomal biogenesis factor 11 alpha	PEX11A	GO:0003674,GO:0005488,GO:0005515,GO:0005575,GO:0005622,GO:0005623,GO:0005737,GO:0005777,GO:0005778,GO:0005779,GO:0006996,GO:0007031,GO:0007154,GO:0007165,GO:0008150,GO:0009987,GO:0016020,GO:0016021,GO:0016043,GO:0016557,GO:0016559,GO:0019216,GO:0019222,GO:0023052,GO:0030154,GO:0031090,GO:0031224,GO:0031231,GO:0031300,GO:0031301,GO:0031903,GO:0032502,GO:0032535,GO:0032991,GO:0042579,GO:0042802,GO:…	K13351	PEX11	XP_007194407.2
Chr02	BED02G001070.mRNA1	2A2SV@1|root,2RY3Q@2759|Eukaryota,38FD0@33154|Opisthokonta,3BGUJ@33208|Metazoa,3CW5I@33213|Bilateria,48BUQ@7711|Chordata,491C6@7742|Vertebrata,3J5EE@40674|Mammalia,4J4NX@91561|Cetartiodactyla	33208|Metazoa	S	Perilipin family	PLIN1	GO:0003674,GO:0005488,GO:0005575,GO:0005622,GO:0005623,GO:0005737,GO:0005811,GO:0005829,GO:0006629,GO:0008150,GO:0008152,GO:0008289,GO:0009056,GO:0016042,GO:0043226,GO:0043228,GO:0043229,GO:0043232,GO:0044238,GO:0044424,GO:0044444,GO:0044464,GO:0071704,GO:1901575	K08768	Perilipin	XP_059771372.1
Chr02	BED02G001071.mRNA1	COG5059@1|root,KOG0244@2759|Eukaryota,38CGP@33154|Opisthokonta,3BBGT@33208|Metazoa,3D2HU@33213|Bilateria,4854G@7711|Chordata,48ZN9@7742|Vertebrata,3J45T@40674|Mammalia,4J45I@91561|Cetartiodactyla	33208|Metazoa	Z	Kinesin family member 7	KIF7	GO:0001568,GO:0001944,GO:0003205,GO:0003279,GO:0003674,GO:0003774,GO:0003777,GO:0003824,GO:0005488,GO:0005515,GO:0005575,GO:0005622,GO:0005623,GO:0005737,GO:0005815,GO:0005856,GO:0005871,GO:0005875,GO:0005929,GO:0006928,GO:0007017,GO:0007018,GO:0007275,GO:0007368,GO:0007389,GO:0007399,GO:0007507,GO:0008150,GO:0008574,GO:0008589,GO:0009799,GO:0009855,GO:0009966,GO:0009967,GO:0009968,GO:0009987,GO:…	K18806	Kinesin	XP_057400284.1
Chr02	BED02G001072.mRNA1	KOG2192@1|root,KOG2192@2759|Eukaryota,39RQR@33154|Opisthokonta,3BEJ2@33208|Metazoa,3CWQZ@33213|Bilateria,489BY@7711|Chordata,492IQ@7742|Vertebrata,3J4E1@40674|Mammalia,35P8P@314146|Euarchontoglires,4Q232@9989|Rodentia	33208|Metazoa	K	ROKNT (NUC014) domain	HNRNPK	GO:0000003,GO:0000122,GO:0000228,GO:0000375,GO:0000377,GO:0000398,GO:0000785,GO:0000790,GO:0000976,GO:0000977,GO:0000978,GO:0000981,GO:0000982,GO:0000987,GO:0001012,GO:0001067,GO:0001077,GO:0001101,GO:0001228,GO:0001541,GO:0001558,GO:0001654,GO:0001655,GO:0001678,GO:0001822,GO:0001889,GO:0002376,GO:0002520,GO:0002526,GO:0003006,GO:0003674,GO:0003676,GO:0003677,GO:0003690,GO:0003697,GO:0003700,GO:…	K00733,K12886	KH_1,ROKNT	tr|A0A452C3P0|A0A452C3P0_BALAS
Chr02	BED02G001073.mRNA1	KOG3796@1|root,KOG3796@2759|Eukaryota,38DUR@33154|Opisthokonta,3BBEQ@33208|Metazoa,3CT14@33213|Bilateria,47ZZW@7711|Chordata,496DV@7742|Vertebrata,3J5WG@40674|Mammalia,4IXY4@91561|Cetartiodactyla	33208|Metazoa	U	Ammonium transporter Rh type	RHCG	GO:0003674,GO:0005215,GO:0005488,GO:0005515,GO:0005575,GO:0005622,GO:0005623,GO:0005737,GO:0005886,GO:0005887,GO:0006810,GO:0006811,GO:0006812,GO:0006873,GO:0006885,GO:0008092,GO:0008150,GO:0008324,GO:0008519,GO:0009888,GO:0009925,GO:0009987,GO:0015075,GO:0015695,GO:0015696,GO:0015837,GO:0016020,GO:0016021,GO:0016323,GO:0016324,GO:0019725,GO:0022857,GO:0030154,GO:0030506,GO:0030855,GO:0031224,GO:…	K06580	Ammonium_transp	XP_060149837.1
Chr02	BED02G001074.mRNA1	COG0749@1|root,KOG3657@2759|Eukaryota,38B9M@33154|Opisthokonta,3BDZA@33208|Metazoa,3CX5W@33213|Bilateria,481AX@7711|Chordata,493N1@7742|Vertebrata,3J887@40674|Mammalia,4J05M@91561|Cetartiodactyla	33208|Metazoa	L	DNA polymerase gamma, catalytic subunit	POLG	GO:0000002,GO:0000003,GO:0000731,GO:0001678,GO:0002020,GO:0003006,GO:0003008,GO:0003674,GO:0003682,GO:0003824,GO:0003887,GO:0004518,GO:0004527,GO:0005488,GO:0005515,GO:0005575,GO:0005622,GO:0005623,GO:0005737,GO:0005739,GO:0005759,GO:0005760,GO:0006139,GO:0006259,GO:0006260,GO:0006261,GO:0006264,GO:0006281,GO:0006284,GO:0006287,GO:0006298,GO:0006725,GO:0006807,GO:0006810,GO:0006928,GO:0006950,GO:…	K02332	DNA_pol_A	XP_023973025.1
Chr02	BED02G001075.mRNA1	KOG4553@1|root,KOG4553@2759|Eukaryota,39REW@33154|Opisthokonta,3BIS3@33208|Metazoa,3CWGA@33213|Bilateria,482WF@7711|Chordata,48WH3@7742|Vertebrata,3J70Q@40674|Mammalia,4J2FS@91561|Cetartiodactyla	33208|Metazoa	S	Fanconi anemia group I protein isoform X1	FANCI	GO:0000075,GO:0000077,GO:0000278,GO:0003674,GO:0005488,GO:0005515,GO:0005575,GO:0005622,GO:0005623,GO:0005634,GO:0005654,GO:0005737,GO:0005829,GO:0006139,GO:0006259,GO:0006281,GO:0006725,GO:0006807,GO:0006950,GO:0006974,GO:0007049,GO:0007093,GO:0007095,GO:0007346,GO:0008150,GO:0008152,GO:0009893,GO:0009987,GO:0010389,GO:0010564,GO:0010604,GO:0010948,GO:0010972,GO:0019222,GO:0019899,GO:0022402,GO:…	K10895	FANCI_HD1,FANCI_HD2,FANCI_S1,FANCI_S1-cap,FANCI_S2,FANCI_S3,FANCI_S4	XP_023973021.1
Chr02	BED02G001077.mRNA1	KOG1471@1|root,KOG1471@2759|Eukaryota,39CE2@33154|Opisthokonta,3B98E@33208|Metazoa,3D19K@33213|Bilateria,489ZJ@7711|Chordata,48ZQT@7742|Vertebrata,3JFIK@40674|Mammalia,4J3E5@91561|Cetartiodactyla	33208|Metazoa	I	retinaldehyde binding protein 1	RLBP1	GO:0001523,GO:0003008,GO:0003674,GO:0005488,GO:0005501,GO:0005502,GO:0005575,GO:0005622,GO:0005623,GO:0005737,GO:0005829,GO:0006629,GO:0006720,GO:0006721,GO:0006766,GO:0006775,GO:0006776,GO:0007600,GO:0007601,GO:0008150,GO:0008152,GO:0008289,GO:0009987,GO:0016101,GO:0016918,GO:0019840,GO:0019842,GO:0032501,GO:0036094,GO:0044237,GO:0044238,GO:0044255,GO:0044281,GO:0044297,GO:0044424,GO:0044444,GO:…	K19625	CRAL_TRIO,CRAL_TRIO_N	XP_060149507.1
Chr02	BED02G001078.mRNA1	COG0429@1|root,KOG1838@2759|Eukaryota,38E5E@33154|Opisthokonta,3BDWY@33208|Metazoa,3CUB4@33213|Bilateria,483V9@7711|Chordata,4977D@7742|Vertebrata,3J34E@40674|Mammalia,4IXZW@91561|Cetartiodactyla	33208|Metazoa	S	Abhydrolase domain-containing protein 2	ABHD2	GO:0000003,GO:0001669,GO:0003006,GO:0003674,GO:0003707,GO:0003824,GO:0005488,GO:0005575,GO:0005622,GO:0005623,GO:0005737,GO:0005886,GO:0005929,GO:0006629,GO:0006638,GO:0006639,GO:0006950,GO:0007154,GO:0007165,GO:0007276,GO:0007281,GO:0007283,GO:0007286,GO:0007338,GO:0007340,GO:0008150,GO:0008152,GO:0009056,GO:0009566,GO:0009611,GO:0009719,GO:0009725,GO:0009755,GO:0009987,GO:0010033,GO:0012505,GO:…	K13697,K19572	Abhydrolase_1	XP_032473999.1
Chr02	BED02G001079.mRNA1	29YXY@1|root,2RXUZ@2759|Eukaryota,3AN9S@33154|Opisthokonta,3C1RE@33208|Metazoa,3E52T@33213|Bilateria,48SDR@7711|Chordata,49NWU@7742|Vertebrata,3JAW4@40674|Mammalia,4J2N7@91561|Cetartiodactyla	33208|Metazoa	T	milk fat globule-EGF factor 8 protein	MFGE8		K17253	EGF,F5_F8_type_C	XP_007194414.1
Chr02	BED02G001080.mRNA1	28IZN@1|root,2QWFF@2759|Eukaryota,397BV@33154|Opisthokonta,3BCPN@33208|Metazoa,3CY2W@33213|Bilateria,481F5@7711|Chordata,48VB3@7742|Vertebrata,3J8FY@40674|Mammalia,4J4AF@91561|Cetartiodactyla	33208|Metazoa	T	hyaluronan and proteoglycan link protein 3	HAPLN3	GO:0001501,GO:0003674,GO:0005198,GO:0005201,GO:0005488,GO:0005539,GO:0005540,GO:0007275,GO:0007399,GO:0007417,GO:0008150,GO:0031406,GO:0032501,GO:0032502,GO:0036094,GO:0043167,GO:0043168,GO:0043177,GO:0048731,GO:0048856,GO:0097367	K06848,K06852	V-set,Xlink	XP_054943916.1
Chr02	BED02G001082.mRNA1	KOG4788@1|root,KOG4788@2759|Eukaryota,38TXE@33154|Opisthokonta,3BKP1@33208|Metazoa,3CZHE@33213|Bilateria,483R0@7711|Chordata,48YMA@7742|Vertebrata,3JIWV@40674|Mammalia,4JA0I@91561|Cetartiodactyla	33208|Metazoa	V	Membrane-associating domain	MYADM	GO:0001726,GO:0001885,GO:0001932,GO:0001933,GO:0002064,GO:0003158,GO:0005575,GO:0005622,GO:0005623,GO:0005737,GO:0005856,GO:0005886,GO:0005911,GO:0005938,GO:0007162,GO:0008064,GO:0008104,GO:0008150,GO:0009888,GO:0009892,GO:0009966,GO:0009968,GO:0009987,GO:0010468,GO:0010470,GO:0010563,GO:0010605,GO:0010629,GO:0010639,GO:0010646,GO:0010648,GO:0010720,GO:0010769,GO:0010770,GO:0010810,GO:0010811,GO:…		MARVEL	XP_059976936.1
Chr02	BED02G001085.mRNA1	COG0847@1|root,KOG2249@2759|Eukaryota,39T43@33154|Opisthokonta,3BMBM@33208|Metazoa,3D4JK@33213|Bilateria,4834C@7711|Chordata,4941V@7742|Vertebrata,3JA1A@40674|Mammalia,4IYQU@91561|Cetartiodactyla	33208|Metazoa	L	Interferon-stimulated gene 20 kDa protein	ISG20	GO:0000175,GO:0000738,GO:0002252,GO:0002376,GO:0003674,GO:0003676,GO:0003723,GO:0003824,GO:0004518,GO:0004527,GO:0004529,GO:0004532,GO:0004536,GO:0004540,GO:0005488,GO:0005575,GO:0005622,GO:0005623,GO:0005634,GO:0005654,GO:0005730,GO:0005737,GO:0006139,GO:0006259,GO:0006308,GO:0006401,GO:0006725,GO:0006807,GO:0006950,GO:0006952,GO:0006955,GO:0007154,GO:0007165,GO:0007166,GO:0008150,GO:0008152,GO:…	K12579	RNase_T	XP_007194419.1
Chr02	BED02G001087.mRNA1	KOG2558@1|root,KOG2558@2759|Eukaryota,38GCZ@33154|Opisthokonta,3BAMS@33208|Metazoa,3CXWW@33213|Bilateria,486RW@7711|Chordata,48Y5U@7742|Vertebrata,3J86E@40674|Mammalia,4J2NQ@91561|Cetartiodactyla	33208|Metazoa	K	de-etiolated homolog 1 (Arabidopsis)	DET1	GO:0000003,GO:0000122,GO:0000151,GO:0003006,GO:0003674,GO:0003682,GO:0005488,GO:0005515,GO:0005575,GO:0005622,GO:0005623,GO:0005634,GO:0005694,GO:0005700,GO:0006355,GO:0006357,GO:0006464,GO:0006807,GO:0007276,GO:0007281,GO:0007292,GO:0008150,GO:0008152,GO:0009889,GO:0009890,GO:0009892,GO:0009893,GO:0009894,GO:0009896,GO:0009987,GO:0010468,GO:0010556,GO:0010558,GO:0010604,GO:0010605,GO:0010629,GO:…	K10571	Det1	XP_059768499.1
Chr02	BED02G001088.mRNA1	KOG4548@1|root,KOG4548@2759|Eukaryota,39WAE@33154|Opisthokonta,3BKV3@33208|Metazoa,3CU5E@33213|Bilateria,48A5Z@7711|Chordata,48W3W@7742|Vertebrata,3JA56@40674|Mammalia,4IVUK@91561|Cetartiodactyla	33208|Metazoa	J	ribosomal protein L46	MRPL46	GO:0000313,GO:0000315,GO:0003674,GO:0003735,GO:0005198,GO:0005575,GO:0005622,GO:0005623,GO:0005634,GO:0005654,GO:0005737,GO:0005739,GO:0005740,GO:0005743,GO:0005759,GO:0005761,GO:0005762,GO:0005840,GO:0006412,GO:0006414,GO:0006415,GO:0006518,GO:0006807,GO:0008150,GO:0008152,GO:0009058,GO:0009059,GO:0009987,GO:0010467,GO:0015934,GO:0016020,GO:0016043,GO:0019538,GO:0019866,GO:0022411,GO:0030054,GO:…	K17427	MRP-L46,NUDIX	XP_007194425.1
Chr02	BED02G001089.mRNA1	COG0515@1|root,KOG1026@2759|Eukaryota,38CP6@33154|Opisthokonta,3BC7R@33208|Metazoa,3CW3Z@33213|Bilateria,47ZI1@7711|Chordata,48WJE@7742|Vertebrata,3J5B5@40674|Mammalia,4IXM0@91561|Cetartiodactyla	33208|Metazoa	T	NT-3 growth factor	NTRK3	GO:0000139,GO:0000187,GO:0001101,GO:0001558,GO:0001654,GO:0001708,GO:0001764,GO:0001932,GO:0001933,GO:0001934,GO:0002039,GO:0002088,GO:0003674,GO:0003824,GO:0004672,GO:0004674,GO:0004675,GO:0004713,GO:0004714,GO:0004888,GO:0005003,GO:0005004,GO:0005030,GO:0005488,GO:0005515,GO:0005575,GO:0005622,GO:0005623,GO:0005737,GO:0005794,GO:0005886,GO:0005887,GO:0006464,GO:0006468,GO:0006793,GO:0006796,GO:…	K03176,K04360,K05101	I-set,Ig_3,LRRNT,LRR_8,Pkinase_Tyr,TPKR_C2	XP_057400708.1
Chr02	BED02G001091.mRNA1	COG2866@1|root,KOG3641@2759|Eukaryota,38ENF@33154|Opisthokonta,3BC2Y@33208|Metazoa,3CSXB@33213|Bilateria,482YN@7711|Chordata,498EN@7742|Vertebrata,3JBG7@40674|Mammalia,4J743@91561|Cetartiodactyla	33208|Metazoa	E	Zinc carboxypeptidase	AGBL1	GO:0003674,GO:0003824,GO:0004180,GO:0004181,GO:0005488,GO:0005515,GO:0005575,GO:0005622,GO:0005623,GO:0005737,GO:0005829,GO:0006464,GO:0006508,GO:0006807,GO:0008092,GO:0008150,GO:0008152,GO:0008233,GO:0008235,GO:0008237,GO:0008238,GO:0009987,GO:0015631,GO:0016787,GO:0018193,GO:0018200,GO:0018410,GO:0019538,GO:0035608,GO:0035609,GO:0035610,GO:0036211,GO:0043170,GO:0043412,GO:0043687,GO:0044237,GO:…		Peptidase_M14	XP_059768511.1
Chr02	BED02G001092.mRNA1	KOG4441@1|root,KOG4441@2759|Eukaryota,38N9Z@33154|Opisthokonta,3BIKN@33208|Metazoa,3D2VW@33213|Bilateria,482DU@7711|Chordata,490Y9@7742|Vertebrata,3JB7S@40674|Mammalia,4J4HI@91561|Cetartiodactyla	33208|Metazoa	T	Kelch-like	KLHL25	GO:0000151,GO:0005575,GO:0005622,GO:0005623,GO:0005737,GO:0005829,GO:0006417,GO:0006446,GO:0006464,GO:0006508,GO:0006511,GO:0006807,GO:0008150,GO:0008152,GO:0009056,GO:0009057,GO:0009889,GO:0009987,GO:0010468,GO:0010556,GO:0010608,GO:0016567,GO:0019222,GO:0019538,GO:0019941,GO:0030163,GO:0031323,GO:0031326,GO:0031461,GO:0031463,GO:0032268,GO:0032446,GO:0032991,GO:0034248,GO:0036211,GO:0043170,GO:…	K10462	BACK,BTB,Kelch_1	XP_030729068.2
Chr02	BED02G001093.mRNA1	COG5422@1|root,KOG3520@2759|Eukaryota,38EVD@33154|Opisthokonta,3B9V5@33208|Metazoa,3CZ7I@33213|Bilateria,4895S@7711|Chordata,48Y9S@7742|Vertebrata	33208|Metazoa	T	regulation of glucocorticoid mediated signaling pathway	AKAP13	GO:0001501,GO:0001932,GO:0001934,GO:0003008,GO:0003013,GO:0003015,GO:0003674,GO:0005078,GO:0005085,GO:0005088,GO:0005089,GO:0005198,GO:0005488,GO:0005515,GO:0005575,GO:0005622,GO:0005623,GO:0005737,GO:0005829,GO:0005938,GO:0006810,GO:0006913,GO:0007154,GO:0007165,GO:0007186,GO:0007187,GO:0007188,GO:0007189,GO:0007275,GO:0007507,GO:0008104,GO:0008150,GO:0009888,GO:0009893,GO:0009966,GO:0009967,GO:…	K16529,K21066,K21072	PH,RII_binding_1,RhoGEF	XP_059768514.1
Chr02	BED02G001094.mRNA1	KOG0255@1|root,KOG0255@2759|Eukaryota,38BDZ@33154|Opisthokonta,3B9V0@33208|Metazoa,3CVDU@33213|Bilateria,487PD@7711|Chordata,49235@7742|Vertebrata,3JBNH@40674|Mammalia,4J2MZ@91561|Cetartiodactyla	33208|Metazoa	S	synaptic vesicle glycoprotein	SV2B	GO:0005575,GO:0005622,GO:0005623,GO:0005737,GO:0005886,GO:0007154,GO:0007267,GO:0007268,GO:0008021,GO:0008150,GO:0009987,GO:0012505,GO:0012506,GO:0016020,GO:0023052,GO:0030133,GO:0030424,GO:0030658,GO:0030659,GO:0030672,GO:0031090,GO:0031410,GO:0031982,GO:0033267,GO:0042995,GO:0043005,GO:0043195,GO:0043226,GO:0043227,GO:0043229,GO:0043679,GO:0044306,GO:0044422,GO:0044424,GO:0044433,GO:0044444,GO:…	K06258	MFS_1,Pentapeptide_4,Sugar_tr	tr|A0A643CCS7|A0A643CCS7_BALPH
Chr02	BED02G001095.mRNA1	KOG3626@1|root,KOG3626@2759|Eukaryota,38DV9@33154|Opisthokonta,3BCPB@33208|Metazoa,3CSZS@33213|Bilateria,489WX@7711|Chordata,494EU@7742|Vertebrata,3J9VC@40674|Mammalia,4J22G@91561|Cetartiodactyla	33208|Metazoa	Q	Solute carrier organic anion transporter family, member	SLCO3A1	GO:0003674,GO:0005215,GO:0005575,GO:0005623,GO:0005886,GO:0005887,GO:0006810,GO:0006811,GO:0006820,GO:0006857,GO:0006869,GO:0008150,GO:0008509,GO:0008514,GO:0009925,GO:0009986,GO:0010876,GO:0015075,GO:0015291,GO:0015347,GO:0015711,GO:0015718,GO:0015732,GO:0015833,GO:0015849,GO:0015908,GO:0016020,GO:0016021,GO:0016323,GO:0016324,GO:0022804,GO:0022857,GO:0031224,GO:0031226,GO:0033036,GO:0034220,GO:…	K14353,K14356	Kazal_2,OATP	XP_007165040.2
Chr02	BED02G001096.mRNA1	KOG2692@1|root,KOG2692@2759|Eukaryota,38B6Y@33154|Opisthokonta,3BC7V@33208|Metazoa,3CW0Y@33213|Bilateria,483FN@7711|Chordata,492A7@7742|Vertebrata,3J4WE@40674|Mammalia,4J962@91561|Cetartiodactyla	33208|Metazoa	G	Alpha-2,8-sialyltransferase	ST8SIA2	GO:0000139,GO:0001573,GO:0001574,GO:0003674,GO:0003824,GO:0003828,GO:0005488,GO:0005575,GO:0005622,GO:0005623,GO:0005737,GO:0005768,GO:0005769,GO:0005794,GO:0005975,GO:0006464,GO:0006486,GO:0006491,GO:0006629,GO:0006643,GO:0006664,GO:0006665,GO:0006672,GO:0006687,GO:0006688,GO:0006807,GO:0007275,GO:0007399,GO:0008150,GO:0008152,GO:0008373,GO:0008610,GO:0009058,GO:0009059,GO:0009100,GO:0009101,GO:…	K06612,K06614	Glyco_transf_29	sp|Q92186|SIA8B_HUMAN
Chr02	BED02G001098.mRNA1	2CZHC@1|root,2S4RE@2759|Eukaryota,3A6E2@33154|Opisthokonta,3BT34@33208|Metazoa,3D9HN@33213|Bilateria,48FXA@7711|Chordata,49CSN@7742|Vertebrata,3JGSX@40674|Mammalia,4J564@91561|Cetartiodactyla	33208|Metazoa	S	family with sequence similarity 174, member B	FAM174B			DUF1180	XP_036701073.1
Chr02	BED02G001100.mRNA1	28KCN@1|root,2QSTJ@2759|Eukaryota,38GR2@33154|Opisthokonta,3B9W8@33208|Metazoa,3CRU2@33213|Bilateria,488ZC@7711|Chordata,48Y9D@7742|Vertebrata,3JBP9@40674|Mammalia,4J0X7@91561|Cetartiodactyla	33208|Metazoa	S	Repulsive guidance molecule	RGMA	GO:0001558,GO:0001704,GO:0001707,GO:0001708,GO:0001710,GO:0001838,GO:0001841,GO:0001843,GO:0001932,GO:0001934,GO:0002009,GO:0003674,GO:0005102,GO:0005488,GO:0005515,GO:0005575,GO:0005622,GO:0005623,GO:0005737,GO:0005783,GO:0005886,GO:0006355,GO:0006357,GO:0007154,GO:0007165,GO:0007166,GO:0007167,GO:0007178,GO:0007179,GO:0007275,GO:0007369,GO:0007399,GO:0007498,GO:0007501,GO:0008150,GO:0008361,GO:…	K06847	RGM_C,RGM_N	XP_036699582.1
Chr02	BED02G001101.mRNA1	KOG1030@1|root,KOG1030@2759|Eukaryota,38BAV@33154|Opisthokonta,3BAZY@33208|Metazoa,3CUDD@33213|Bilateria,47YZU@7711|Chordata,490TE@7742|Vertebrata,3JCDT@40674|Mammalia,4J0NJ@91561|Cetartiodactyla	33208|Metazoa	S	Multiple C2 and transmembrane	MCTP2	GO:0001505,GO:0003674,GO:0005488,GO:0005509,GO:0005575,GO:0005622,GO:0005623,GO:0005634,GO:0005654,GO:0005737,GO:0005783,GO:0005789,GO:0005829,GO:0007154,GO:0007165,GO:0008150,GO:0009987,GO:0010646,GO:0012505,GO:0016020,GO:0016021,GO:0019722,GO:0019932,GO:0023051,GO:0023052,GO:0031224,GO:0031974,GO:0031981,GO:0031984,GO:0032879,GO:0035556,GO:0042175,GO:0043167,GO:0043169,GO:0043226,GO:0043227,GO:…		C2,PRT_C	XP_007165056.2
Chr02	BED02G001102.mRNA1	COG0484@1|root,KOG0550@2759|Eukaryota,38CD1@33154|Opisthokonta,3BAMR@33208|Metazoa,3CY9P@33213|Bilateria,48BGK@7711|Chordata,496I4@7742|Vertebrata,3JBUT@40674|Mammalia,4J0TJ@91561|Cetartiodactyla	33208|Metazoa	O	homolog subfamily C member 7	DNAJC7	GO:0001671,GO:0003674,GO:0005488,GO:0005515,GO:0005575,GO:0005622,GO:0005623,GO:0005634,GO:0005654,GO:0005737,GO:0005829,GO:0006457,GO:0006458,GO:0008047,GO:0008150,GO:0009987,GO:0030234,GO:0031072,GO:0031974,GO:0031981,GO:0032781,GO:0043085,GO:0043226,GO:0043227,GO:0043229,GO:0043231,GO:0043233,GO:0043462,GO:0044093,GO:0044422,GO:0044424,GO:0044428,GO:0044444,GO:0044446,GO:0044464,GO:0048583,GO:…	K09527	DnaJ,TPR_1,TPR_16,TPR_2,TPR_8	XP_059771386.1
Chr02	BED02G001104.mRNA1	KOG3780@1|root,KOG3780@2759|Eukaryota,39FSE@33154|Opisthokonta,3BI56@33208|Metazoa,3D3FG@33213|Bilateria,480KX@7711|Chordata,491U2@7742|Vertebrata,3J53F@40674|Mammalia,4IY01@91561|Cetartiodactyla	33208|Metazoa	S	Arrestin domain-containing protein 4-like	ARRDC4	GO:0003674,GO:0005488,GO:0005515,GO:0005575,GO:0005576,GO:0005622,GO:0005623,GO:0005737,GO:0005768,GO:0005886,GO:0006464,GO:0006807,GO:0006810,GO:0008104,GO:0008150,GO:0008152,GO:0009893,GO:0009987,GO:0010604,GO:0012505,GO:0015031,GO:0015833,GO:0016020,GO:0016567,GO:0019222,GO:0019538,GO:0030674,GO:0031323,GO:0031325,GO:0031396,GO:0031398,GO:0031399,GO:0031401,GO:0031410,GO:0031982,GO:0032268,GO:…		Arrestin_C,Arrestin_N	XP_060011863.1
Chr02	BED02G001105.mRNA1	2AZ88@1|root,2S058@2759|Eukaryota,38GYP@33154|Opisthokonta,3BK74@33208|Metazoa,3CX4T@33213|Bilateria,4805G@7711|Chordata,48YHN@7742|Vertebrata,3J4RZ@40674|Mammalia,4J3HP@91561|Cetartiodactyla	33208|Metazoa	S	Family with sequence similarity 169, member B	FAM169B			Acetyltransf_1	XP_036697880.1
Chr02	BED02G001106.mRNA1	COG2039@1|root,KOG4755@2759|Eukaryota,39W7X@33154|Opisthokonta,3BNEC@33208|Metazoa,3D20E@33213|Bilateria,48ACV@7711|Chordata,4962P@7742|Vertebrata,3JFDD@40674|Mammalia,4J4FA@91561|Cetartiodactyla	33208|Metazoa	O	pyroglutamyl-peptidase	PGPEP1L	GO:0005575,GO:0005622,GO:0005623,GO:0005737,GO:0005829,GO:0006508,GO:0006807,GO:0008150,GO:0008152,GO:0019538,GO:0043170,GO:0044238,GO:0044424,GO:0044444,GO:0044464,GO:0071704,GO:1901564	K01304	Peptidase_C15	XP_036699716.1
Chr02	BED02G001108.mRNA1	COG0515@1|root,KOG4258@2759|Eukaryota,38BN2@33154|Opisthokonta,3BBBA@33208|Metazoa,3CWHQ@33213|Bilateria,482PY@7711|Chordata,493SV@7742|Vertebrata,3JEDX@40674|Mammalia,4J1XX@91561|Cetartiodactyla	33208|Metazoa	T	growth factor 1	IGF1R	GO:0000003,GO:0000166,GO:0000902,GO:0000904,GO:0001101,GO:0001655,GO:0001678,GO:0001932,GO:0001933,GO:0001934,GO:0001965,GO:0002009,GO:0002119,GO:0002164,GO:0002376,GO:0003006,GO:0003205,GO:0003230,GO:0003674,GO:0003824,GO:0004672,GO:0004713,GO:0004714,GO:0004888,GO:0005009,GO:0005010,GO:0005102,GO:0005158,GO:0005488,GO:0005515,GO:0005520,GO:0005524,GO:0005575,GO:0005576,GO:0005615,GO:0005622,GO:…	K04527,K05086,K05087	Furin-like,Pkinase_Tyr,Recep_L_domain,fn3	XP_033287343.1
Chr02	BED02G001110.mRNA1	28MB3@1|root,2QTUH@2759|Eukaryota,38FD2@33154|Opisthokonta,3BM9Q@33208|Metazoa,3CYEQ@33213|Bilateria,485GP@7711|Chordata,496GW@7742|Vertebrata,3J2AT@40674|Mammalia,4J3DA@91561|Cetartiodactyla	33208|Metazoa	S	Synemin, intermediate filament protein	SYNM	GO:0003008,GO:0003009,GO:0003010,GO:0003012,GO:0003674,GO:0005198,GO:0005200,GO:0005488,GO:0005515,GO:0005575,GO:0005622,GO:0005623,GO:0005737,GO:0005856,GO:0005882,GO:0005886,GO:0005912,GO:0006936,GO:0006941,GO:0006996,GO:0007010,GO:0008092,GO:0008150,GO:0008307,GO:0009987,GO:0014721,GO:0016020,GO:0016043,GO:0017166,GO:0019215,GO:0030016,GO:0030017,GO:0030018,GO:0030054,GO:0030674,GO:0031443,GO:…	K10376	Filament	tr|A0A6A1QD80|A0A6A1QD80_BALPH
Chr02	BED02G001111.mRNA1	29HRA@1|root,2RQY0@2759|Eukaryota,39RK1@33154|Opisthokonta,3BHUW@33208|Metazoa,3D28Y@33213|Bilateria,484CQ@7711|Chordata,492XU@7742|Vertebrata,3J9T3@40674|Mammalia,4J8EI@91561|Cetartiodactyla	33208|Metazoa	S	Tetratricopeptide repeat protein 23	TTC23			TPR_12	XP_049562062.1
Chr02	BED02G001113.mRNA1	COG4886@1|root,KOG0619@2759|Eukaryota,38FN6@33154|Opisthokonta,3BDQM@33208|Metazoa,3D26C@33213|Bilateria,486X8@7711|Chordata,49062@7742|Vertebrata,3J7CI@40674|Mammalia,4J2J1@91561|Cetartiodactyla	33208|Metazoa	S	Leucine-rich repeat-containing protein 28	LRRC28	GO:0007154,GO:0007165,GO:0008150,GO:0009987,GO:0023052,GO:0050789,GO:0050794,GO:0050896,GO:0051716,GO:0065007		LRR_8	XP_007191194.1
Chr02	BED02G001114.mRNA1	COG5068@1|root,KOG0014@2759|Eukaryota,38EKQ@33154|Opisthokonta,3BCPA@33208|Metazoa,3CRCH@33213|Bilateria,484PQ@7711|Chordata,48V15@7742|Vertebrata,3J7PU@40674|Mammalia,4J0WX@91561|Cetartiodactyla	33208|Metazoa	K	enhancer factor	MEF2A	GO:0000002,GO:0000003,GO:0000122,GO:0000165,GO:0000228,GO:0000768,GO:0000785,GO:0000790,GO:0000902,GO:0000904,GO:0000976,GO:0000977,GO:0000978,GO:0000981,GO:0000982,GO:0000987,GO:0001012,GO:0001067,GO:0001077,GO:0001085,GO:0001158,GO:0001205,GO:0001228,GO:0001505,GO:0001678,GO:0002064,GO:0002065,GO:0002066,GO:0002376,GO:0003006,GO:0003674,GO:0003676,GO:0003677,GO:0003682,GO:0003690,GO:0003700,GO:…	K04454,K09260	HJURP_C,SRF-TF	XP_057398623.1
Chr02	BED02G001115.mRNA1	KOG4215@1|root,KOG4215@2759|Eukaryota,38BCF@33154|Opisthokonta,3BCFA@33208|Metazoa,3CSDC@33213|Bilateria,488IA@7711|Chordata,495QH@7742|Vertebrata,3JENC@40674|Mammalia,4J8QB@91561|Cetartiodactyla	33208|Metazoa	K	hepatocyte nuclear factor	HNF4G	GO:0000976,GO:0000977,GO:0000978,GO:0000981,GO:0000982,GO:0000987,GO:0001012,GO:0001067,GO:0001077,GO:0001228,GO:0003674,GO:0003676,GO:0003677,GO:0003690,GO:0003700,GO:0004879,GO:0005488,GO:0005575,GO:0005622,GO:0005623,GO:0005634,GO:0005654,GO:0005667,GO:0005737,GO:0005829,GO:0006139,GO:0006325,GO:0006342,GO:0006351,GO:0006352,GO:0006355,GO:0006357,GO:0006366,GO:0006367,GO:0006629,GO:0006725,GO:…	K07292,K07295,K08037,K08542,K08704	Hormone_recep,zf-C4	tr|A0A8C0CSM6|A0A8C0CSM6_BALMU
Chr02	BED02G001116.mRNA1	KOG2850@1|root,KOG2850@2759|Eukaryota,39S5C@33154|Opisthokonta,3BHJQ@33208|Metazoa,3D1GX@33213|Bilateria,47Z2Y@7711|Chordata,4903C@7742|Vertebrata,3J5FH@40674|Mammalia,4IXVX@91561|Cetartiodactyla	33208|Metazoa	S	peptidoglycan-binding domain-containing protein	LYSMD4			LysM	tr|A0A643CIN4|A0A643CIN4_BALPH
Chr02	BED02G001117.mRNA1	KOG3538@1|root,KOG3538@2759|Eukaryota,38EJ8@33154|Opisthokonta,3BBR3@33208|Metazoa,3CRMN@33213|Bilateria,4816S@7711|Chordata,48ZB0@7742|Vertebrata,3J7HY@40674|Mammalia,4J91V@91561|Cetartiodactyla	33208|Metazoa	O	with thrombospondin	ADAMTS17		K08631	ADAM_spacer1,PLAC,Pep_M12B_propep,Reprolysin,TSP_1	XP_028350993.1
Chr02	BED02G001118.mRNA1	COG5058@1|root,KOG1607@2759|Eukaryota,39TQI@33154|Opisthokonta,3BE2T@33208|Metazoa,3CX2A@33213|Bilateria,4883P@7711|Chordata,497XU@7742|Vertebrata,3JBD4@40674|Mammalia,4J2HF@91561|Cetartiodactyla	33208|Metazoa	U	ceramide synthase 3	CERS3	GO:0000981,GO:0003674,GO:0003700,GO:0003824,GO:0005575,GO:0005622,GO:0005623,GO:0005737,GO:0005783,GO:0005789,GO:0006355,GO:0006357,GO:0006629,GO:0006643,GO:0006665,GO:0006672,GO:0006807,GO:0007275,GO:0008150,GO:0008152,GO:0008544,GO:0008610,GO:0009058,GO:0009888,GO:0009889,GO:0009913,GO:0009987,GO:0010468,GO:0010556,GO:0012505,GO:0016020,GO:0016410,GO:0016740,GO:0016746,GO:0016747,GO:0019219,GO:…	K04710	Homeobox,TRAM_LAG1_CLN8	XP_023970752.2
Chr02	BED02G001119.mRNA1	2CN0S@1|root,2QT6F@2759|Eukaryota,38GWU@33154|Opisthokonta,3BFXB@33208|Metazoa,3CWVD@33213|Bilateria,47Z89@7711|Chordata,4901Q@7742|Vertebrata,3JCQG@40674|Mammalia,4J2AP@91561|Cetartiodactyla	33208|Metazoa	S	Lines homolog	LINS	GO:0000578,GO:0003002,GO:0003008,GO:0003674,GO:0005488,GO:0005515,GO:0005575,GO:0005622,GO:0005623,GO:0005634,GO:0005737,GO:0006355,GO:0006357,GO:0007154,GO:0007165,GO:0007166,GO:0007167,GO:0007169,GO:0007275,GO:0007350,GO:0007351,GO:0007354,GO:0007362,GO:0007389,GO:0007424,GO:0007440,GO:0007442,GO:0007444,GO:0008150,GO:0008293,GO:0008544,GO:0008595,GO:0009653,GO:0009790,GO:0009798,GO:0009880,GO:…	K04710,K21752	LINES_C,LINES_N	XP_059952900.1
Chr02	BED02G001120.mRNA1	COG0666@1|root,KOG4177@2759|Eukaryota,38CR2@33154|Opisthokonta,3BJS5@33208|Metazoa,3CT4Q@33213|Bilateria,489GV@7711|Chordata,496UF@7742|Vertebrata,3J6KV@40674|Mammalia,35F7E@314146|Euarchontoglires,4PZN3@9989|Rodentia	33208|Metazoa	M	Ankyrin repeat and SOCS box	ASB7	GO:0005575,GO:0005622,GO:0005623,GO:0005737,GO:0005829,GO:0006464,GO:0006807,GO:0008150,GO:0008152,GO:0009987,GO:0019538,GO:0036211,GO:0043170,GO:0043412,GO:0043687,GO:0044237,GO:0044238,GO:0044260,GO:0044267,GO:0044424,GO:0044444,GO:0044464,GO:0071704,GO:1901564	K10329	Ank,Ank_2,Ank_4,SOCS_box	XP_007191213.1
Chr02	BED02G001123.mRNA1	COG1012@1|root,KOG2450@2759|Eukaryota,38CDB@33154|Opisthokonta,3BHZT@33208|Metazoa,3D14C@33213|Bilateria,482RQ@7711|Chordata,48WTE@7742|Vertebrata,3JEU3@40674|Mammalia,4IVY3@91561|Cetartiodactyla	33208|Metazoa	C	Aldehyde dehydrogenase family	ALDH1A3	GO:0000166,GO:0001523,GO:0001654,GO:0001655,GO:0001758,GO:0001822,GO:0002009,GO:0002072,GO:0002138,GO:0003008,GO:0003674,GO:0003824,GO:0004028,GO:0004029,GO:0004030,GO:0005488,GO:0005515,GO:0005575,GO:0005622,GO:0005623,GO:0005634,GO:0005737,GO:0005829,GO:0005886,GO:0006081,GO:0006082,GO:0006629,GO:0006720,GO:0006721,GO:0007275,GO:0007399,GO:0007417,GO:0007420,GO:0007423,GO:0007610,GO:0007626,GO:…	K00129	Aldedh	XP_007179191.2
Chr02	BED02G001124.mRNA1	COG0515@1|root,COG4886@1|root,KOG0192@2759|Eukaryota,KOG0619@2759|Eukaryota,38CNK@33154|Opisthokonta,3BD5Q@33208|Metazoa,3CU36@33213|Bilateria,4818Q@7711|Chordata,493N0@7742|Vertebrata,3J8MK@40674|Mammalia,4IWHA@91561|Cetartiodactyla	33208|Metazoa	T	Leucine-rich repeat serine threonine-protein kinase	LRRK1	GO:0001501,GO:0001894,GO:0001932,GO:0001933,GO:0001934,GO:0002376,GO:0002520,GO:0002521,GO:0002573,GO:0003674,GO:0003824,GO:0004672,GO:0004674,GO:0005488,GO:0005515,GO:0005575,GO:0005622,GO:0005623,GO:0005737,GO:0005739,GO:0005829,GO:0006464,GO:0006468,GO:0006793,GO:0006796,GO:0006807,GO:0007154,GO:0007165,GO:0007275,GO:0008150,GO:0008152,GO:0009892,GO:0009893,GO:0009966,GO:0009967,GO:0009987,GO:…	K08843	Ank_2,COR,LRR_4,LRR_8,Pkinase,Pkinase_Tyr,Roc	XP_060011411.1
Chr02	BED02G001125.mRNA1	KOG3588@1|root,KOG3588@2759|Eukaryota,38D3Y@33154|Opisthokonta,3BBF5@33208|Metazoa,3CUGR@33213|Bilateria,4808Z@7711|Chordata,48WR8@7742|Vertebrata,3JCEA@40674|Mammalia,4J1JB@91561|Cetartiodactyla	33208|Metazoa	G	chondroitin sulfate synthase	CHSY1	GO:0000003,GO:0000139,GO:0001501,GO:0002009,GO:0002062,GO:0002063,GO:0002119,GO:0002164,GO:0003002,GO:0003674,GO:0003824,GO:0005488,GO:0005515,GO:0005575,GO:0005576,GO:0005622,GO:0005623,GO:0005737,GO:0005794,GO:0006022,GO:0006023,GO:0006024,GO:0006029,GO:0006082,GO:0006790,GO:0006807,GO:0007275,GO:0007389,GO:0007610,GO:0008150,GO:0008152,GO:0008194,GO:0008375,GO:0008376,GO:0008589,GO:0009058,GO:…	K13499	CHGN	XP_057400191.1
Chr02	BED02G001127.mRNA1	KOG3644@1|root,KOG3642@2759|Eukaryota,39S2B@33154|Opisthokonta,3BD2E@33208|Metazoa,3D15J@33213|Bilateria,48B9Z@7711|Chordata,4902K@7742|Vertebrata,3J8DH@40674|Mammalia,4JA7K@91561|Cetartiodactyla	33208|Metazoa	T	Gamma-aminobutyric acid receptor subunit	GABRG3	GO:0003674,GO:0004888,GO:0004890,GO:0005215,GO:0005216,GO:0005253,GO:0005254,GO:0005575,GO:0005623,GO:0005886,GO:0006810,GO:0006811,GO:0006820,GO:0006821,GO:0007154,GO:0007165,GO:0007186,GO:0007214,GO:0008150,GO:0008509,GO:0009987,GO:0015075,GO:0015103,GO:0015108,GO:0015267,GO:0015318,GO:0015698,GO:0016020,GO:0016917,GO:0022803,GO:0022838,GO:0022857,GO:0023052,GO:0034220,GO:0038023,GO:0042221,GO:…	K05185,K05186	Neur_chan_LBD,Neur_chan_memb	tr|A0A643C2B9|A0A643C2B9_BALPH
Chr02	BED02G001128.mRNA1	KOG3644@1|root,KOG3642@2759|Eukaryota,38ERZ@33154|Opisthokonta,3BAW2@33208|Metazoa,3CRX2@33213|Bilateria,4811M@7711|Chordata,48ZAY@7742|Vertebrata,3J5U0@40674|Mammalia,4J41W@91561|Cetartiodactyla	33208|Metazoa	T	Gamma-aminobutyric acid receptor subunit	GABRA5	GO:0001662,GO:0002209,GO:0003008,GO:0003674,GO:0004888,GO:0004890,GO:0005102,GO:0005215,GO:0005216,GO:0005230,GO:0005231,GO:0005253,GO:0005254,GO:0005261,GO:0005488,GO:0005515,GO:0005575,GO:0005622,GO:0005623,GO:0005634,GO:0005654,GO:0005737,GO:0005829,GO:0005886,GO:0005887,GO:0006810,GO:0006811,GO:0006812,GO:0006820,GO:0006821,GO:0006950,GO:0006952,GO:0007154,GO:0007165,GO:0007166,GO:0007267,GO:…	K05175	Neur_chan_LBD,Neur_chan_memb	XP_033287308.1
Chr02	BED02G001129.mRNA1	KOG3644@1|root,KOG3643@2759|Eukaryota,39V52@33154|Opisthokonta,3BE6R@33208|Metazoa,3D81W@33213|Bilateria,47ZVN@7711|Chordata,48YS9@7742|Vertebrata,3J5G9@40674|Mammalia,4J7TS@91561|Cetartiodactyla	33208|Metazoa	T	gamma-aminobutyric acid	GABRB3	GO:0003008,GO:0003674,GO:0004888,GO:0004890,GO:0005215,GO:0005216,GO:0005230,GO:0005253,GO:0005254,GO:0005488,GO:0005515,GO:0005575,GO:0005623,GO:0005886,GO:0005887,GO:0006810,GO:0006811,GO:0006820,GO:0006821,GO:0007154,GO:0007165,GO:0007166,GO:0007186,GO:0007214,GO:0007267,GO:0007268,GO:0007275,GO:0007399,GO:0007423,GO:0007600,GO:0007605,GO:0008150,GO:0008509,GO:0009719,GO:0009987,GO:0010033,GO:…	K05181	Neur_chan_LBD,Neur_chan_memb	XP_057400513.1
Chr02	BED02G001132.mRNA1	COG0474@1|root,KOG0206@2759|Eukaryota,38BZ2@33154|Opisthokonta,3BC43@33208|Metazoa,3CXRU@33213|Bilateria,4841X@7711|Chordata,48VTB@7742|Vertebrata,3J5KU@40674|Mammalia,4J3UW@91561|Cetartiodactyla	33208|Metazoa	P	phospholipid-transporting ATPase	ATP10A	GO:0003674,GO:0003824,GO:0004012,GO:0005215,GO:0005319,GO:0005548,GO:0005575,GO:0005622,GO:0005623,GO:0005737,GO:0005783,GO:0005886,GO:0006629,GO:0006810,GO:0006811,GO:0006820,GO:0006869,GO:0006886,GO:0006950,GO:0006996,GO:0007030,GO:0008104,GO:0008150,GO:0008152,GO:0008202,GO:0008360,GO:0009987,GO:0010256,GO:0010876,GO:0012505,GO:0015031,GO:0015711,GO:0015748,GO:0015833,GO:0015914,GO:0016020,GO:…	K01530	Cation_ATPase,E1-E2_ATPase,Hydrolase,PhoLip_ATPase_C,PhoLip_ATPase_N	XP_028350894.1
Chr02	BED02G001133.mRNA1	COG5021@1|root,KOG0941@2759|Eukaryota,38BET@33154|Opisthokonta,3BGMT@33208|Metazoa,3CYBQ@33213|Bilateria,489JB@7711|Chordata,497CE@7742|Vertebrata,3J2FD@40674|Mammalia,4IYBP@91561|Cetartiodactyla	33208|Metazoa	O	ligase E3A	UBE3A	GO:0000003,GO:0000209,GO:0000902,GO:0000904,GO:0001541,GO:0001655,GO:0003006,GO:0003008,GO:0003674,GO:0003712,GO:0003713,GO:0003824,GO:0004842,GO:0005575,GO:0005622,GO:0005623,GO:0005634,GO:0005737,GO:0005829,GO:0006355,GO:0006357,GO:0006464,GO:0006508,GO:0006511,GO:0006807,GO:0006810,GO:0006897,GO:0007154,GO:0007165,GO:0007275,GO:0007338,GO:0007399,GO:0007417,GO:0007420,GO:0007422,GO:0007548,GO:…	K10587	AZUL,HECT	tr|A0A643BPZ5|A0A643BPZ5_BALPH
Chr02	BED02G001136.mRNA1	KOG4562@1|root,KOG4562@2759|Eukaryota,39ZDC@33154|Opisthokonta,3BKUE@33208|Metazoa,3D1BR@33213|Bilateria,48AUE@7711|Chordata,496S5@7742|Vertebrata,3J445@40674|Mammalia,4J9RH@91561|Cetartiodactyla	33208|Metazoa	S	Necdin, MAGE family member	NDN	GO:0000902,GO:0000904,GO:0000976,GO:0000977,GO:0000978,GO:0000981,GO:0000982,GO:0000987,GO:0001012,GO:0001067,GO:0001077,GO:0001228,GO:0001764,GO:0003008,GO:0003016,GO:0003674,GO:0003676,GO:0003677,GO:0003690,GO:0003700,GO:0005488,GO:0005515,GO:0005575,GO:0005622,GO:0005623,GO:0005634,GO:0005654,GO:0005737,GO:0005813,GO:0005815,GO:0005829,GO:0005856,GO:0006139,GO:0006351,GO:0006355,GO:0006357,GO:…	K19482	MAGE	XP_007167736.2
Chr02	BED02G001137.mRNA1	KOG4562@1|root,KOG4562@2759|Eukaryota,39T0R@33154|Opisthokonta,3BP0H@33208|Metazoa,3CUZH@33213|Bilateria,4824Q@7711|Chordata,4932Y@7742|Vertebrata,3JB5F@40674|Mammalia,4IYUY@91561|Cetartiodactyla	33208|Metazoa	S	Melanoma-associated antigen	MAGEL2	GO:0000209,GO:0003674,GO:0003824,GO:0004842,GO:0005575,GO:0005622,GO:0005623,GO:0005634,GO:0005737,GO:0005768,GO:0006355,GO:0006464,GO:0006807,GO:0006810,GO:0006996,GO:0007010,GO:0007015,GO:0008064,GO:0008150,GO:0008152,GO:0009889,GO:0009890,GO:0009892,GO:0009987,GO:0010468,GO:0010556,GO:0010558,GO:0010605,GO:0010629,GO:0010638,GO:0012505,GO:0016043,GO:0016192,GO:0016197,GO:0016482,GO:0016567,GO:…	K19482	MAGE	XP_007167735.2
Chr02	BED02G001138.mRNA1	KOG1039@1|root,KOG1039@2759|Eukaryota,38CUR@33154|Opisthokonta,3BH99@33208|Metazoa,3D4UD@33213|Bilateria,48BPW@7711|Chordata,4942M@7742|Vertebrata,3J9H2@40674|Mammalia,4JCXR@91561|Cetartiodactyla	33208|Metazoa	O	E3 ubiquitin-protein ligase	MKRN3	GO:0003674,GO:0005488,GO:0005515,GO:0005575,GO:0032991,GO:0042802,GO:1990904	K15687	MKRN1_C,Torus,zf-C3HC4	XP_036699181.1
Chr02	BED02G001139.mRNA1	KOG3646@1|root,KOG3646@2759|Eukaryota,38D2T@33154|Opisthokonta,3BGXC@33208|Metazoa,3CWAV@33213|Bilateria,48230@7711|Chordata,497QK@7742|Vertebrata,3J4PR@40674|Mammalia,4J8IY@91561|Cetartiodactyla	33208|Metazoa	T	Neuronal acetylcholine receptor subunit alpha-7-like	CHRNA7	GO:0000003,GO:0000187,GO:0000902,GO:0000904,GO:0001505,GO:0001508,GO:0001540,GO:0001666,GO:0001775,GO:0001817,GO:0001818,GO:0001932,GO:0001933,GO:0001934,GO:0001976,GO:0001978,GO:0001982,GO:0001988,GO:0002027,GO:0002376,GO:0003008,GO:0003013,GO:0003025,GO:0003073,GO:0003084,GO:0003674,GO:0004888,GO:0005215,GO:0005216,GO:0005230,GO:0005231,GO:0005261,GO:0005262,GO:0005488,GO:0005515,GO:0005575,GO:…	K04809,K05312	Neur_chan_LBD,Neur_chan_memb	sp|P54131|ACHA7_BOVIN
Chr02	BED02G001140.mRNA1	KOG4345@1|root,KOG4345@2759|Eukaryota,38DIM@33154|Opisthokonta,3BEHB@33208|Metazoa,3CRZG@33213|Bilateria,47ZIY@7711|Chordata,48W6X@7742|Vertebrata,3J282@40674|Mammalia,4IZPW@91561|Cetartiodactyla	33208|Metazoa	T	OTU domain-containing protein	OTUD7A	GO:0002376,GO:0002682,GO:0003674,GO:0003824,GO:0004843,GO:0005488,GO:0005515,GO:0005575,GO:0005622,GO:0005623,GO:0005634,GO:0005737,GO:0005829,GO:0006464,GO:0006508,GO:0006511,GO:0006807,GO:0006955,GO:0008150,GO:0008152,GO:0008233,GO:0008234,GO:0009056,GO:0009057,GO:0009966,GO:0009968,GO:0009987,GO:0010646,GO:0010648,GO:0016579,GO:0016787,GO:0019538,GO:0019783,GO:0019941,GO:0023051,GO:0023057,GO:…	K11860	OTU,zf-A20	XP_060149915.1
Chr02	BED02G001142.mRNA1	KOG3656@1|root,KOG3656@2759|Eukaryota,38GBX@33154|Opisthokonta,3BI0R@33208|Metazoa,3D06B@33213|Bilateria,48770@7711|Chordata,48VY3@7742|Vertebrata,3JPK2@40674|Mammalia,34WRD@311790|Afrotheria	33208|Metazoa	S	Relaxin-3 receptor 1-like	-		K08397	7tm_1	XP_057398655.1
Chr02	BED02G001143.mRNA1	KOG3538@1|root,KOG3538@2759|Eukaryota,38EJ8@33154|Opisthokonta,3BBR3@33208|Metazoa,3CS90@33213|Bilateria,488R7@7711|Chordata,48VCE@7742|Vertebrata,3JDIJ@40674|Mammalia,4J8HM@91561|Cetartiodactyla	33208|Metazoa	O	ADAM metallopeptidase with thrombospondin type 1 motif, 7	ADAMTS7	GO:0003674,GO:0003824,GO:0004175,GO:0004222,GO:0005575,GO:0005622,GO:0005623,GO:0005737,GO:0005783,GO:0005788,GO:0006508,GO:0006807,GO:0008150,GO:0008152,GO:0008233,GO:0008237,GO:0009056,GO:0009057,GO:0009719,GO:0009966,GO:0009968,GO:0009986,GO:0009987,GO:0010033,GO:0010646,GO:0010648,GO:0012505,GO:0016787,GO:0019538,GO:0023051,GO:0023057,GO:0030163,GO:0031974,GO:0032330,GO:0032331,GO:0034097,GO:…	K08622,K08626	ADAM_spacer1,Pep_M12B_propep,Reprolysin,TSP_1	XP_036697883.1
Chr02	BED02G001144.mRNA1	COG5210@1|root,KOG2058@2759|Eukaryota,38THE@33154|Opisthokonta,3BF9P@33208|Metazoa,3CXYX@33213|Bilateria,484I9@7711|Chordata,48VDB@7742|Vertebrata,3J2HY@40674|Mammalia,4J68Y@91561|Cetartiodactyla	33208|Metazoa	U	TBC1 domain family member	TBC1D2B	GO:0003674,GO:0005096,GO:0005488,GO:0005515,GO:0005575,GO:0005622,GO:0005623,GO:0005737,GO:0005768,GO:0005770,GO:0005829,GO:0006810,GO:0006886,GO:0008047,GO:0008104,GO:0008150,GO:0012505,GO:0015031,GO:0015833,GO:0017016,GO:0017137,GO:0019899,GO:0030234,GO:0030695,GO:0031267,GO:0031338,GO:0031410,GO:0031982,GO:0032386,GO:0032388,GO:0032879,GO:0033036,GO:0033043,GO:0034613,GO:0042886,GO:0043085,GO:…	K20165,K20166	PH,RabGAP-TBC	XP_057400765.1
Chr02	BED02G001145.mRNA1	28P84@1|root,2QUGN@2759|Eukaryota,39TU9@33154|Opisthokonta,3BGRN@33208|Metazoa,3CT2B@33213|Bilateria,48CRN@7711|Chordata,497MR@7742|Vertebrata,3JE1G@40674|Mammalia,4IYPW@91561|Cetartiodactyla	33208|Metazoa	T	SH2 domain-containing protein 7	SH2D7			SH2	XP_007173565.2
Chr02	BED02G001146.mRNA1	COG5126@1|root,KOG0038@2759|Eukaryota,39UW7@33154|Opisthokonta,3BJR0@33208|Metazoa,3E4V1@33213|Bilateria,48I4W@7711|Chordata,49FSS@7742|Vertebrata,3JJ9M@40674|Mammalia,4JC5G@91561|Cetartiodactyla	33208|Metazoa	DTZ	EF-hand domain pair	CIB2	GO:0000287,GO:0001750,GO:0001894,GO:0001895,GO:0001917,GO:0003674,GO:0005102,GO:0005178,GO:0005488,GO:0005509,GO:0005515,GO:0005575,GO:0005622,GO:0005623,GO:0005737,GO:0005856,GO:0005886,GO:0005912,GO:0005924,GO:0005927,GO:0005929,GO:0005938,GO:0005955,GO:0006873,GO:0006874,GO:0006875,GO:0007154,GO:0007165,GO:0007204,GO:0007584,GO:0007602,GO:0008150,GO:0008287,GO:0009314,GO:0009416,GO:0009581,GO:…		EF-hand_7	tr|A0A643CF41|A0A643CF41_BALPH
Chr02	BED02G001147.mRNA1	COG0473@1|root,KOG0785@2759|Eukaryota,38CQA@33154|Opisthokonta,3BAZQ@33208|Metazoa,3CYF3@33213|Bilateria,484V2@7711|Chordata,494IV@7742|Vertebrata,3J77U@40674|Mammalia,4J094@91561|Cetartiodactyla	33208|Metazoa	E	isocitrate dehydrogenase NAD subunit	IDH3A	GO:0000287,GO:0003674,GO:0003824,GO:0004448,GO:0004449,GO:0005488,GO:0005575,GO:0005622,GO:0005623,GO:0005737,GO:0005739,GO:0005759,GO:0005962,GO:0005975,GO:0006082,GO:0006091,GO:0006099,GO:0006101,GO:0006102,GO:0006103,GO:0006139,GO:0006725,GO:0006732,GO:0006733,GO:0006734,GO:0006753,GO:0006793,GO:0006796,GO:0006807,GO:0008150,GO:0008152,GO:0009060,GO:0009117,GO:0009987,GO:0015980,GO:0016491,GO:…	K00030	Iso_dh	XP_030730721.1
Chr02	BED02G001148.mRNA1	COG1022@1|root,KOG1256@2759|Eukaryota,39DMK@33154|Opisthokonta,3BB7F@33208|Metazoa,3CY7N@33213|Bilateria,485NR@7711|Chordata,48WPN@7742|Vertebrata,3JEAG@40674|Mammalia,4J3D8@91561|Cetartiodactyla	33208|Metazoa	I	acyl-CoA synthetase bubblegum family member 1	ACSBG1	GO:0000003,GO:0000038,GO:0001552,GO:0001676,GO:0003006,GO:0003674,GO:0003824,GO:0004467,GO:0005575,GO:0005622,GO:0005623,GO:0005737,GO:0005783,GO:0005829,GO:0006082,GO:0006139,GO:0006163,GO:0006164,GO:0006629,GO:0006631,GO:0006633,GO:0006637,GO:0006725,GO:0006732,GO:0006753,GO:0006790,GO:0006793,GO:0006796,GO:0006807,GO:0006950,GO:0007272,GO:0007275,GO:0007399,GO:0007498,GO:0007548,GO:0008150,GO:…	K01304,K15013	AMP-binding	tr|A0A8C0I162|A0A8C0I162_BALMU
Chr02	BED02G001149.mRNA1	COG0484@1|root,KOG0712@2759|Eukaryota,38CPQ@33154|Opisthokonta,3BCGW@33208|Metazoa,3CS84@33213|Bilateria,481JQ@7711|Chordata,48X92@7742|Vertebrata,3J2FQ@40674|Mammalia,35N3S@314146|Euarchontoglires,4Q457@9989|Rodentia	33208|Metazoa	O	subfamily A member 4	DNAJA4	GO:0003674,GO:0005488,GO:0005515,GO:0005575,GO:0005622,GO:0005623,GO:0005737,GO:0005829,GO:0006457,GO:0008150,GO:0009987,GO:0016020,GO:0042026,GO:0044087,GO:0044424,GO:0044444,GO:0044464,GO:0048519,GO:0048523,GO:0050789,GO:0050794,GO:0051082,GO:0051087,GO:0051128,GO:0051129,GO:0065007,GO:0090083,GO:0090084	K09502,K09503,K09505	DnaJ,DnaJ_C,DnaJ_CXXCXGXG	XP_029095172.1
Chr02	BED02G001150.mRNA1	KOG4155@1|root,KOG4155@2759|Eukaryota,38CB9@33154|Opisthokonta,3BD9X@33208|Metazoa,3CU1Q@33213|Bilateria,486QP@7711|Chordata,48YAX@7742|Vertebrata,3J1WZ@40674|Mammalia,4J3IA@91561|Cetartiodactyla	33208|Metazoa	S	WD repeat-containing protein 61	WDR61	GO:0000288,GO:0000291,GO:0000428,GO:0000785,GO:0000956,GO:0002682,GO:0002683,GO:0005575,GO:0005622,GO:0005623,GO:0005634,GO:0005654,GO:0005694,GO:0005737,GO:0005829,GO:0006139,GO:0006325,GO:0006351,GO:0006354,GO:0006355,GO:0006357,GO:0006366,GO:0006368,GO:0006401,GO:0006402,GO:0006464,GO:0006479,GO:0006725,GO:0006807,GO:0006996,GO:0008023,GO:0008150,GO:0008152,GO:0008213,GO:0009056,GO:0009057,GO:…	K12602	WD40	XP_029095580.1
Chr02	BED02G001151.mRNA1	KOG4015@1|root,KOG4015@2759|Eukaryota,3A091@33154|Opisthokonta,3BPFI@33208|Metazoa,3D6G7@33213|Bilateria,48E3Z@7711|Chordata,498TR@7742|Vertebrata,3JAAW@40674|Mammalia,35BZW@314146|Euarchontoglires,4PYGQ@9989|Rodentia	33208|Metazoa	I	diterpenoid catabolic process	CRABP1	GO:0001972,GO:0003674,GO:0005488,GO:0005501,GO:0005515,GO:0005575,GO:0005622,GO:0005623,GO:0005737,GO:0005829,GO:0007154,GO:0007165,GO:0007275,GO:0008150,GO:0008289,GO:0009987,GO:0016043,GO:0019840,GO:0022607,GO:0023052,GO:0030424,GO:0031406,GO:0032501,GO:0032502,GO:0032991,GO:0033293,GO:0036094,GO:0042802,GO:0042995,GO:0043005,GO:0043167,GO:0043168,GO:0043177,GO:0043933,GO:0044085,GO:0044424,GO:…	K17337	Lipocalin	tr|A0A8C0DB50|A0A8C0DB50_BALMU
Chr02	BED02G001153.mRNA1	COG1048@1|root,KOG0452@2759|Eukaryota,38H94@33154|Opisthokonta,3BHF5@33208|Metazoa,3CS3T@33213|Bilateria,47ZNW@7711|Chordata,48XMW@7742|Vertebrata,3JFYD@40674|Mammalia,4J4JI@91561|Cetartiodactyla	33208|Metazoa	AJ	element binding protein 2	IREB2	GO:0000041,GO:0001067,GO:0001069,GO:0001101,GO:0001666,GO:0001703,GO:0002262,GO:0002376,GO:0002520,GO:0002521,GO:0002573,GO:0003008,GO:0003012,GO:0003674,GO:0003676,GO:0003723,GO:0003729,GO:0003824,GO:0003994,GO:0005488,GO:0005575,GO:0005622,GO:0005623,GO:0005737,GO:0005783,GO:0005794,GO:0005829,GO:0006082,GO:0006417,GO:0006725,GO:0006778,GO:0006779,GO:0006782,GO:0006783,GO:0006807,GO:0006810,GO:…	K01681,K22416	Aconitase,Aconitase_C	XP_007173500.1
Chr02	BED02G001154.mRNA1	COG2334@1|root,2QT7T@2759|Eukaryota,38G0M@33154|Opisthokonta,3BESY@33208|Metazoa,3CU55@33213|Bilateria,4891Z@7711|Chordata,48YI4@7742|Vertebrata,3JENX@40674|Mammalia,4J3W1@91561|Cetartiodactyla	33208|Metazoa	S	Hydroxylysine kinase	HYKK	GO:0003674,GO:0003824,GO:0005575,GO:0005622,GO:0005623,GO:0005737,GO:0005739,GO:0005759,GO:0006082,GO:0006520,GO:0006553,GO:0006554,GO:0006793,GO:0006796,GO:0006807,GO:0008150,GO:0008152,GO:0009056,GO:0009063,GO:0009066,GO:0009068,GO:0009987,GO:0016054,GO:0016301,GO:0016310,GO:0016740,GO:0016772,GO:0016773,GO:0019752,GO:0031974,GO:0043226,GO:0043227,GO:0043229,GO:0043231,GO:0043233,GO:0043436,GO:…	K18201	APH	XP_059951106.1
Chr02	BED02G001155.mRNA1	COG0638@1|root,KOG0178@2759|Eukaryota,38HA3@33154|Opisthokonta,3BAA5@33208|Metazoa,3CSJU@33213|Bilateria,47ZIS@7711|Chordata,48ZUT@7742|Vertebrata,3JD6Z@40674|Mammalia,4IXM7@91561|Cetartiodactyla	33208|Metazoa	O	subunit alpha	PSMA4	GO:0000502,GO:0000932,GO:0001673,GO:0005575,GO:0005622,GO:0005623,GO:0005634,GO:0005654,GO:0005737,GO:0005829,GO:0005839,GO:0006464,GO:0006508,GO:0006511,GO:0006807,GO:0008150,GO:0008152,GO:0009056,GO:0009057,GO:0009987,GO:0010498,GO:0016579,GO:0019538,GO:0019773,GO:0019941,GO:0030163,GO:0031974,GO:0031981,GO:0032991,GO:0035770,GO:0036211,GO:0036464,GO:0043073,GO:0043161,GO:0043170,GO:0043226,GO:…	K02728	Proteasome,Proteasome_A_N	tr|A0A643CFS0|A0A643CFS0_BALPH
Chr02	BED02G001156.mRNA1	KOG3645@1|root,KOG3645@2759|Eukaryota,38G8B@33154|Opisthokonta,3BGXW@33208|Metazoa,3CZSF@33213|Bilateria,487P9@7711|Chordata,493JC@7742|Vertebrata,3J279@40674|Mammalia,4JBFC@91561|Cetartiodactyla	33208|Metazoa	T	receptor	CHRNA5	GO:0003008,GO:0003674,GO:0004888,GO:0005215,GO:0005216,GO:0005230,GO:0005231,GO:0005261,GO:0005488,GO:0005515,GO:0005575,GO:0005623,GO:0005886,GO:0005887,GO:0005892,GO:0006810,GO:0006811,GO:0006812,GO:0007154,GO:0007165,GO:0007166,GO:0007267,GO:0007268,GO:0007271,GO:0007274,GO:0007610,GO:0008144,GO:0008150,GO:0008324,GO:0009636,GO:0009987,GO:0015075,GO:0015267,GO:0015276,GO:0015318,GO:0015464,GO:…	K04807	Neur_chan_LBD,Neur_chan_memb	XP_054944130.1
Chr02	BED02G001157.mRNA1	KOG3645@1|root,KOG3645@2759|Eukaryota,38BP2@33154|Opisthokonta,3BD2A@33208|Metazoa,3CS0W@33213|Bilateria,4856D@7711|Chordata,48W8I@7742|Vertebrata,4A97N@7898|Actinopterygii	33208|Metazoa	T	Neurotransmitter-gated ion-channel ligand binding domain	CHRNB4	GO:0001505,GO:0001508,GO:0001775,GO:0002252,GO:0002263,GO:0002274,GO:0002275,GO:0002283,GO:0002366,GO:0002376,GO:0002443,GO:0002444,GO:0002446,GO:0003008,GO:0003012,GO:0003014,GO:0003674,GO:0004888,GO:0005215,GO:0005216,GO:0005230,GO:0005231,GO:0005261,GO:0005488,GO:0005515,GO:0005575,GO:0005622,GO:0005623,GO:0005737,GO:0005886,GO:0005887,GO:0005892,GO:0006810,GO:0006811,GO:0006812,GO:0006887,GO:…	K04808,K04815,K05312	Neur_chan_LBD,Neur_chan_memb	tr|A0A643BW11|A0A643BW11_BALPH
Chr02	BED02G001160.mRNA1	28KHU@1|root,2QSZ2@2759|Eukaryota,38BN8@33154|Opisthokonta,3BBP6@33208|Metazoa,3CS8I@33213|Bilateria,487HC@7711|Chordata,493VZ@7742|Vertebrata,3J1NB@40674|Mammalia,4J0P4@91561|Cetartiodactyla	33208|Metazoa	S	F-box only protein	FBXO22	GO:0000209,GO:0003674,GO:0003824,GO:0004842,GO:0005575,GO:0005622,GO:0005623,GO:0005634,GO:0005737,GO:0005829,GO:0006464,GO:0006508,GO:0006511,GO:0006807,GO:0006810,GO:0006913,GO:0006950,GO:0007154,GO:0008150,GO:0008152,GO:0009056,GO:0009057,GO:0009267,GO:0009605,GO:0009893,GO:0009894,GO:0009896,GO:0009987,GO:0009991,GO:0010604,GO:0010830,GO:0016202,GO:0016567,GO:0016740,GO:0019222,GO:0019538,GO:…	K10302	F-box,F-box-like,FIST,FIST_C	XP_032478898.1
Chr02	BED02G001161.mRNA1	2D9WP@1|root,2S5EK@2759|Eukaryota,3A254@33154|Opisthokonta,3BQZE@33208|Metazoa,3D7Z0@33213|Bilateria,48F4T@7711|Chordata,49BVV@7742|Vertebrata,3JH49@40674|Mammalia,4J61U@91561|Cetartiodactyla	33208|Metazoa	T	Pro-neuregulin-4, membrane-bound isoform	NRG4	GO:0000165,GO:0003674,GO:0003824,GO:0004672,GO:0004713,GO:0005085,GO:0005088,GO:0005102,GO:0005488,GO:0005515,GO:0005575,GO:0005576,GO:0005615,GO:0006464,GO:0006468,GO:0006629,GO:0006644,GO:0006650,GO:0006793,GO:0006796,GO:0006807,GO:0007154,GO:0007165,GO:0007166,GO:0007167,GO:0007169,GO:0007275,GO:0008150,GO:0008152,GO:0009966,GO:0009967,GO:0009987,GO:0010646,GO:0010647,GO:0016301,GO:0016310,GO:…	K05458	EGF	XP_007173484.1
Chr02	BED02G001162.mRNA1	28J5W@1|root,2QRI0@2759|Eukaryota,38CUH@33154|Opisthokonta,3BCM8@33208|Metazoa,3CWI6@33213|Bilateria,487WT@7711|Chordata,492Q9@7742|Vertebrata,3JEF9@40674|Mammalia,4J1UT@91561|Cetartiodactyla	33208|Metazoa	S	Transmembrane protein C15orf27 homolog	C15orf27	GO:0005575,GO:0005622,GO:0005623,GO:0005737,GO:0005829,GO:0005886,GO:0016020,GO:0044424,GO:0044444,GO:0044464,GO:0071944		Ion_trans	XP_032474217.1
Chr02	BED02G001163.mRNA1	COG2025@1|root,KOG3954@2759|Eukaryota,38C7G@33154|Opisthokonta,3BANP@33208|Metazoa,3CTDD@33213|Bilateria,4811W@7711|Chordata,496A0@7742|Vertebrata,3J8D1@40674|Mammalia,4J41U@91561|Cetartiodactyla	33208|Metazoa	C	electron transfer flavoprotein subunit alpha	ETFA	GO:0000166,GO:0001655,GO:0001700,GO:0002009,GO:0003674,GO:0003824,GO:0005488,GO:0005575,GO:0005622,GO:0005623,GO:0005737,GO:0005739,GO:0005759,GO:0006082,GO:0006091,GO:0006119,GO:0006139,GO:0006163,GO:0006629,GO:0006631,GO:0006635,GO:0006725,GO:0006753,GO:0006793,GO:0006796,GO:0006807,GO:0007275,GO:0007424,GO:0007439,GO:0007442,GO:0007443,GO:0008150,GO:0008152,GO:0008258,GO:0009055,GO:0009056,GO:…	K02906,K03522	ETF,ETF_alpha	XP_007173483.1
Chr02	BED02G001165.mRNA1	KOG4722@1|root,KOG4722@2759|Eukaryota,38EJ5@33154|Opisthokonta,3BF45@33208|Metazoa,3CY01@33213|Bilateria,4854A@7711|Chordata,4957Y@7742|Vertebrata,3JBWY@40674|Mammalia,4J0TM@91561|Cetartiodactyla	33208|Metazoa	A	S phase cyclin A-associated protein in the endoplasmic	SCAPER	GO:0005575,GO:0005622,GO:0005623,GO:0005634,GO:0005737,GO:0005819,GO:0005829,GO:0005856,GO:0015630,GO:0043226,GO:0043227,GO:0043228,GO:0043229,GO:0043231,GO:0043232,GO:0044422,GO:0044424,GO:0044430,GO:0044444,GO:0044446,GO:0044464		SCAPER_N,zf-met	XP_036699751.1
Chr02	BED02G001166.mRNA1	KOG4223@1|root,KOG4223@2759|Eukaryota,39T0S@33154|Opisthokonta,3BAGW@33208|Metazoa,3D0YJ@33213|Bilateria,481W0@7711|Chordata,48VFM@7742|Vertebrata,3JA8I@40674|Mammalia,4IX57@91561|Cetartiodactyla	33208|Metazoa	T	Reticulocalbin 2, EF-hand calcium binding domain	RCN2	GO:0003674,GO:0005488,GO:0005509,GO:0005575,GO:0005622,GO:0005623,GO:0005634,GO:0005730,GO:0005737,GO:0005783,GO:0005788,GO:0006996,GO:0007030,GO:0008150,GO:0009987,GO:0010256,GO:0012505,GO:0016043,GO:0031974,GO:0031981,GO:0043167,GO:0043169,GO:0043226,GO:0043227,GO:0043228,GO:0043229,GO:0043231,GO:0043232,GO:0043233,GO:0044422,GO:0044424,GO:0044428,GO:0044432,GO:0044444,GO:0044446,GO:0044464,GO:…		EF-hand_5,EF-hand_7,EF-hand_8	XP_059861540.1
Chr02	BED02G001167.mRNA1	KOG2398@1|root,KOG2398@2759|Eukaryota,39SSY@33154|Opisthokonta,3B9TF@33208|Metazoa,3CXZG@33213|Bilateria,482RX@7711|Chordata,48XSS@7742|Vertebrata,3JE5S@40674|Mammalia,4J215@91561|Cetartiodactyla	33208|Metazoa	T	Proline-serine-threonine phosphatase-interacting protein 1	PSTPIP1	GO:0001725,GO:0003674,GO:0003779,GO:0005488,GO:0005515,GO:0005575,GO:0005622,GO:0005623,GO:0005737,GO:0005826,GO:0005829,GO:0005856,GO:0005886,GO:0005938,GO:0007154,GO:0007155,GO:0007165,GO:0008092,GO:0008150,GO:0009987,GO:0015629,GO:0016020,GO:0019899,GO:0019902,GO:0019903,GO:0022610,GO:0023052,GO:0030863,GO:0030864,GO:0032153,GO:0032154,GO:0032155,GO:0032432,GO:0042641,GO:0042802,GO:0043226,GO:…	K12804,K20124	FCH,SH3_1,SH3_9	XP_059858754.1
Chr02	BED02G001168.mRNA1	KOG3882@1|root,KOG3882@2759|Eukaryota,38RGD@33154|Opisthokonta,3BBSW@33208|Metazoa,3CY2N@33213|Bilateria,483ET@7711|Chordata,4957E@7742|Vertebrata,3J8I4@40674|Mammalia,4J2DA@91561|Cetartiodactyla	33208|Metazoa	S	Tetraspanin family	TSPAN3	GO:0005575,GO:0005623,GO:0005886,GO:0005887,GO:0007154,GO:0007165,GO:0007166,GO:0008150,GO:0009987,GO:0016020,GO:0016021,GO:0023052,GO:0031224,GO:0031226,GO:0044425,GO:0044459,GO:0044464,GO:0050789,GO:0050794,GO:0050896,GO:0051716,GO:0065007,GO:0071944	K06571,K17293	Tetraspannin	XP_007197712.1
Chr02	BED02G001169.mRNA1	2C0B2@1|root,2QVUZ@2759|Eukaryota,38HWG@33154|Opisthokonta,3BDRG@33208|Metazoa,3CYBJ@33213|Bilateria,483D9@7711|Chordata,495ZW@7742|Vertebrata,3JBPJ@40674|Mammalia,4J3TU@91561|Cetartiodactyla	33208|Metazoa	T	atypical kinase 1	PEAK1	GO:0000902,GO:0000904,GO:0001952,GO:0003674,GO:0003824,GO:0004672,GO:0004713,GO:0004715,GO:0005488,GO:0005515,GO:0005575,GO:0005622,GO:0005623,GO:0005856,GO:0005912,GO:0005924,GO:0005925,GO:0006464,GO:0006468,GO:0006793,GO:0006796,GO:0006807,GO:0006928,GO:0007044,GO:0007045,GO:0007155,GO:0007160,GO:0008150,GO:0008152,GO:0009653,GO:0009987,GO:0010810,GO:0015629,GO:0016043,GO:0016301,GO:0016310,GO:…	K17538	Pkinase	XP_007197713.2
Chr02	BED02G001172.mRNA1	COG5648@1|root,KOG0381@2759|Eukaryota,38DGI@33154|Opisthokonta,3BGI7@33208|Metazoa,3CYRU@33213|Bilateria,483IZ@7711|Chordata,48Z46@7742|Vertebrata,3JA4K@40674|Mammalia,4J3F9@91561|Cetartiodactyla	33208|Metazoa	K	high mobility group	HMG20A	GO:0000122,GO:0000981,GO:0003674,GO:0003676,GO:0003677,GO:0003700,GO:0005488,GO:0005515,GO:0005575,GO:0005622,GO:0005623,GO:0005634,GO:0006325,GO:0006355,GO:0006357,GO:0006996,GO:0007275,GO:0007399,GO:0008150,GO:0009889,GO:0009890,GO:0009892,GO:0009987,GO:0010468,GO:0010556,GO:0010558,GO:0010605,GO:0010629,GO:0010721,GO:0016043,GO:0019219,GO:0019222,GO:0022008,GO:0030154,GO:0031323,GO:0031324,GO:…		HMG_box	XP_007197721.1
Chr02	BED02G001173.mRNA1	COG4886@1|root,KOG0619@2759|Eukaryota,39R2F@33154|Opisthokonta,3BH3X@33208|Metazoa,3CZIV@33213|Bilateria,4831Z@7711|Chordata,494H9@7742|Vertebrata,3J2BT@40674|Mammalia,34YXX@311790|Afrotheria	33208|Metazoa	T	Leucine-rich repeat and immunoglobulin-like domain-containing nogo receptor-interacting protein	LINGO1	GO:0000902,GO:0000904,GO:0003674,GO:0005102,GO:0005154,GO:0005488,GO:0005515,GO:0005575,GO:0005576,GO:0005615,GO:0005623,GO:0005886,GO:0007154,GO:0007165,GO:0007275,GO:0007399,GO:0007409,GO:0007417,GO:0007591,GO:0007593,GO:0008150,GO:0009653,GO:0009987,GO:0010721,GO:0010769,GO:0010771,GO:0010941,GO:0010975,GO:0010977,GO:0014013,GO:0014014,GO:0016020,GO:0016021,GO:0016043,GO:0021700,GO:0021953,GO:…	K16351	I-set,LRR_8	XP_057399382.1
Chr02	BED02G001176.mRNA1	2C4DV@1|root,2S2VQ@2759|Eukaryota,39RBW@33154|Opisthokonta,3BKPX@33208|Metazoa,3CYIU@33213|Bilateria,4857Y@7711|Chordata,496H8@7742|Vertebrata,3JFUP@40674|Mammalia,4J15Z@91561|Cetartiodactyla	33208|Metazoa	S	Outer dense fiber	ODF3L1			SHIPPO-rpt	XP_007197871.1
Chr02	BED02G001177.mRNA1	KOG3597@1|root,KOG3597@2759|Eukaryota,38YSW@33154|Opisthokonta,3BATE@33208|Metazoa,3CU5B@33213|Bilateria,480I2@7711|Chordata,495RM@7742|Vertebrata,3J6XW@40674|Mammalia,4IZEV@91561|Cetartiodactyla	33208|Metazoa	T	chondroitin sulfate proteoglycan 4	CSPG4	GO:0000187,GO:0000323,GO:0001932,GO:0001934,GO:0003674,GO:0005488,GO:0005515,GO:0005518,GO:0005575,GO:0005576,GO:0005622,GO:0005623,GO:0005737,GO:0005764,GO:0005773,GO:0005775,GO:0005794,GO:0005796,GO:0005886,GO:0005887,GO:0005912,GO:0005924,GO:0005927,GO:0006022,GO:0006023,GO:0006024,GO:0006026,GO:0006027,GO:0006029,GO:0006082,GO:0006790,GO:0006807,GO:0006928,GO:0006950,GO:0006952,GO:0006954,GO:…	K08115	Cadherin_3,Laminin_G_2	XP_007197726.2
Chr02	BED02G001178.mRNA1	KOG2528@1|root,KOG2528@2759|Eukaryota,38FGJ@33154|Opisthokonta,3BAGF@33208|Metazoa,3CUTW@33213|Bilateria,47Z65@7711|Chordata,48X9F@7742|Vertebrata,3JBIX@40674|Mammalia,4IWRS@91561|Cetartiodactyla	33208|Metazoa	T	Sorting nexin-33	SNX33	GO:0000045,GO:0000278,GO:0000281,GO:0000910,GO:0001505,GO:0001666,GO:0001845,GO:0001956,GO:0003674,GO:0005488,GO:0005515,GO:0005543,GO:0005546,GO:0005547,GO:0005575,GO:0005622,GO:0005623,GO:0005737,GO:0005829,GO:0005886,GO:0005938,GO:0006810,GO:0006897,GO:0006906,GO:0006907,GO:0006909,GO:0006914,GO:0006915,GO:0006950,GO:0006996,GO:0007009,GO:0007032,GO:0007033,GO:0007040,GO:0007049,GO:0008104,GO:…	K17923	BAR_3_WASP_bdg,PX,SH3_1,SH3_9	sp|Q8WV41|SNX33_HUMAN
Chr02	BED02G001179.mRNA1	COG0522@1|root,KOG4655@2759|Eukaryota,38FIK@33154|Opisthokonta,3BBCK@33208|Metazoa,3CWA6@33213|Bilateria,48390@7711|Chordata,49439@7742|Vertebrata,3J3S4@40674|Mammalia,4J1HY@91561|Cetartiodactyla	33208|Metazoa	A	U3 small nucleolar ribonucleoprotein	IMP3	GO:0003674,GO:0003676,GO:0003723,GO:0005488,GO:0005575,GO:0005622,GO:0005623,GO:0005634,GO:0005654,GO:0005730,GO:0006139,GO:0006364,GO:0006396,GO:0006725,GO:0006807,GO:0008150,GO:0008152,GO:0009987,GO:0010467,GO:0016070,GO:0016072,GO:0022613,GO:0030515,GO:0030684,GO:0030686,GO:0031974,GO:0031981,GO:0032040,GO:0032991,GO:0034457,GO:0034470,GO:0034641,GO:0034660,GO:0042254,GO:0043170,GO:0043226,GO:…	K14560	Ribosomal_S4,S4	sp|Q921Y2|IMP3_MOUSE
Chr02	BED02G001180.mRNA1	KOG3132@1|root,KOG3132@2759|Eukaryota,39RGI@33154|Opisthokonta,3BBV5@33208|Metazoa,3D2UG@33213|Bilateria,4861B@7711|Chordata,4947M@7742|Vertebrata,3JF04@40674|Mammalia,4IVIQ@91561|Cetartiodactyla	33208|Metazoa	A	Snurportin-1	SNUPN	GO:0000339,GO:0000375,GO:0000377,GO:0000387,GO:0000398,GO:0003674,GO:0003676,GO:0003723,GO:0005488,GO:0005575,GO:0005622,GO:0005623,GO:0005634,GO:0005635,GO:0005643,GO:0005654,GO:0005737,GO:0005829,GO:0005846,GO:0006139,GO:0006396,GO:0006397,GO:0006725,GO:0006807,GO:0006810,GO:0006913,GO:0008150,GO:0008152,GO:0008380,GO:0009987,GO:0010467,GO:0012505,GO:0015030,GO:0016043,GO:0016070,GO:0016071,GO:…	K13151	Snurportin1,mRNA_cap_enzyme	XP_036700751.1
Chr02	BED02G001181.mRNA1	COG5599@1|root,2QR81@2759|Eukaryota,38V9A@33154|Opisthokonta,3BEVC@33208|Metazoa,3CSG4@33213|Bilateria,4874G@7711|Chordata,495XU@7742|Vertebrata,3JA0M@40674|Mammalia,4J45G@91561|Cetartiodactyla	33208|Metazoa	T	phosphatase, non-receptor type 9	PTPN9	GO:0003674,GO:0003824,GO:0004721,GO:0004725,GO:0004726,GO:0005575,GO:0005622,GO:0005623,GO:0005634,GO:0005654,GO:0005737,GO:0006464,GO:0006470,GO:0006793,GO:0006796,GO:0006807,GO:0007275,GO:0007399,GO:0008150,GO:0008152,GO:0009987,GO:0010033,GO:0010721,GO:0010975,GO:0010977,GO:0016311,GO:0016787,GO:0016788,GO:0016791,GO:0019538,GO:0022008,GO:0030154,GO:0031344,GO:0031345,GO:0031974,GO:0031981,GO:…	K18038	CRAL_TRIO,Y_phosphatase	XP_057398618.1
Chr02	BED02G001183.mRNA1	COG5602@1|root,KOG4204@2759|Eukaryota,38BUZ@33154|Opisthokonta,3BBQ2@33208|Metazoa,3CWCC@33213|Bilateria,487VH@7711|Chordata,4976P@7742|Vertebrata,3J55Q@40674|Mammalia,4IVHX@91561|Cetartiodactyla	33208|Metazoa	B	SIN3 transcription regulator family member A	SIN3A	GO:0000003,GO:0000118,GO:0000122,GO:0000228,GO:0000775,GO:0000776,GO:0000785,GO:0000790,GO:0000791,GO:0000976,GO:0001067,GO:0001085,GO:0001102,GO:0001103,GO:0001667,GO:0001678,GO:0001701,GO:0001708,GO:0002119,GO:0002164,GO:0002218,GO:0002230,GO:0002244,GO:0002253,GO:0002376,GO:0002520,GO:0002682,GO:0002684,GO:0002697,GO:0002831,GO:0003006,GO:0003674,GO:0003676,GO:0003677,GO:0003682,GO:0003690,GO:…	K11644	PAH,Sin3_corepress,Sin3a_C	XP_007197733.1
Chr02	BED02G001184.mRNA1	COG0383@1|root,KOG4342@2759|Eukaryota,38EQ8@33154|Opisthokonta,3BDUC@33208|Metazoa,3CZPD@33213|Bilateria,48A3W@7711|Chordata,48WH1@7742|Vertebrata,3J1WP@40674|Mammalia,35IXP@314146|Euarchontoglires,4MIIT@9443|Primates,4MTKS@9604|Hominidae	33208|Metazoa	G	Alpha mannosidase, middle domain	MAN2C1	GO:0003674,GO:0003824,GO:0004553,GO:0004559,GO:0005575,GO:0005622,GO:0005623,GO:0005634,GO:0005654,GO:0005737,GO:0005773,GO:0005783,GO:0005829,GO:0005975,GO:0005996,GO:0006013,GO:0006464,GO:0006517,GO:0006807,GO:0008150,GO:0008152,GO:0009056,GO:0009100,GO:0009311,GO:0009313,GO:0009987,GO:0012505,GO:0015923,GO:0016052,GO:0016787,GO:0016798,GO:0019318,GO:0019538,GO:0031974,GO:0031981,GO:0036211,GO:…	K01191	Alpha-mann_mid,Glyco_hydro_38,Glyco_hydro_38C	XP_029092651.1
Chr02	BED02G001185.mRNA1	2C50A@1|root,2QSPK@2759|Eukaryota,38FJT@33154|Opisthokonta,3BBWK@33208|Metazoa,3CX3S@33213|Bilateria,47ZT4@7711|Chordata,490ZU@7742|Vertebrata,3J7EQ@40674|Mammalia,4J3TG@91561|Cetartiodactyla	33208|Metazoa	S	Nei like DNA glycosylase 1	NEIL1	GO:0003674,GO:0003824,GO:0003906,GO:0005488,GO:0005515,GO:0005575,GO:0005622,GO:0005623,GO:0005634,GO:0005654,GO:0005694,GO:0005737,GO:0005815,GO:0005856,GO:0006139,GO:0006220,GO:0006244,GO:0006259,GO:0006281,GO:0006284,GO:0006285,GO:0006304,GO:0006725,GO:0006753,GO:0006793,GO:0006796,GO:0006807,GO:0006950,GO:0006974,GO:0006979,GO:0008022,GO:0008150,GO:0008152,GO:0009056,GO:0009058,GO:0009117,GO:…	K10567	Fapy_DNA_glyco,H2TH,Neil1-DNA_bind	XP_024617573.1
Chr02	BED02G001186.mRNA1	28K8D@1|root,2QSP3@2759|Eukaryota,38QEZ@33154|Opisthokonta,3BG3P@33208|Metazoa,3CZ16@33213|Bilateria,481S8@7711|Chordata,48UVP@7742|Vertebrata,3J3M8@40674|Mammalia,4IYSK@91561|Cetartiodactyla	33208|Metazoa	K	COMM domain-containing protein 4	COMMD4	GO:0005575,GO:0005622,GO:0005623,GO:0005737,GO:0044424,GO:0044464		COMM_domain	XP_029095531.1
Chr02	BED02G001188.mRNA1	28PDQ@1|root,2QW16@2759|Eukaryota,38HDJ@33154|Opisthokonta,3BFK5@33208|Metazoa,3CZ66@33213|Bilateria,48AD4@7711|Chordata,494I5@7742|Vertebrata,3J9ZC@40674|Mammalia,4J1XA@91561|Cetartiodactyla	33208|Metazoa	S	protein C15orf39 homolog	C15orf39	GO:0005575,GO:0005622,GO:0005623,GO:0005737,GO:0005829,GO:0044424,GO:0044444,GO:0044464			XP_060010259.1
Chr02	BED02G001189.mRNA1	COG0452@1|root,KOG0672@2759|Eukaryota,38DMT@33154|Opisthokonta,3BHHS@33208|Metazoa,3CZ5J@33213|Bilateria,481T6@7711|Chordata,492TS@7742|Vertebrata,3J1UF@40674|Mammalia,4IVWX@91561|Cetartiodactyla	33208|Metazoa	DP	Phosphopantothenoylcysteine decarboxylase	PPCDC	GO:0003674,GO:0003824,GO:0004633,GO:0005488,GO:0005515,GO:0005575,GO:0005622,GO:0005623,GO:0005737,GO:0005829,GO:0006139,GO:0006163,GO:0006164,GO:0006725,GO:0006732,GO:0006753,GO:0006793,GO:0006796,GO:0006807,GO:0008150,GO:0008152,GO:0009058,GO:0009108,GO:0009117,GO:0009150,GO:0009152,GO:0009165,GO:0009259,GO:0009260,GO:0009987,GO:0015936,GO:0015937,GO:0016829,GO:0016830,GO:0016831,GO:0018130,GO:…	K01598	Flavoprotein	XP_024617468.1
Chr02	BED02G001191.mRNA1	KOG3088@1|root,KOG3088@2759|Eukaryota,38DN2@33154|Opisthokonta,3BEV1@33208|Metazoa,3D35N@33213|Bilateria,480JF@7711|Chordata,494NC@7742|Vertebrata,3JA1J@40674|Mammalia,3EGIE@33554|Carnivora	33208|Metazoa	U	membrane protein 5	SCAMP5	GO:0000139,GO:0001817,GO:0001819,GO:0002791,GO:0002793,GO:0005575,GO:0005622,GO:0005623,GO:0005737,GO:0005768,GO:0005794,GO:0005802,GO:0005886,GO:0006950,GO:0008021,GO:0008150,GO:0009987,GO:0010008,GO:0012505,GO:0016020,GO:0016021,GO:0017157,GO:0017158,GO:0030100,GO:0030133,GO:0031090,GO:0031224,GO:0031410,GO:0031982,GO:0031984,GO:0032588,GO:0032879,GO:0032880,GO:0033554,GO:0034976,GO:0043226,GO:…	K19995	SCAMP	XP_033705940.1
Chr02	BED02G001192.mRNA1	KOG2567@1|root,KOG2567@2759|Eukaryota,39WND@33154|Opisthokonta,3BJC2@33208|Metazoa,3E4J0@33213|Bilateria,48R8F@7711|Chordata,49MU6@7742|Vertebrata,3JB2W@40674|Mammalia,4J1HV@91561|Cetartiodactyla	33208|Metazoa	S	ribonuclease P	RPP25	GO:0000172,GO:0000966,GO:0001682,GO:0005575,GO:0005622,GO:0005623,GO:0005634,GO:0005654,GO:0005732,GO:0005815,GO:0005856,GO:0006139,GO:0006396,GO:0006399,GO:0006725,GO:0006807,GO:0008033,GO:0008150,GO:0008152,GO:0009987,GO:0010467,GO:0015630,GO:0016070,GO:0030677,GO:0030681,GO:0031974,GO:0031981,GO:0032991,GO:0034470,GO:0034471,GO:0034641,GO:0034660,GO:0043170,GO:0043226,GO:0043227,GO:0043228,GO:…	K14525	Alba	XP_007197750.1
Chr02	BED02G001193.mRNA1	28JU9@1|root,2S0AN@2759|Eukaryota,39ZZF@33154|Opisthokonta,3BPE4@33208|Metazoa,3CS4B@33213|Bilateria,4881F@7711|Chordata,498H6@7742|Vertebrata,3JDAU@40674|Mammalia,4J0XK@91561|Cetartiodactyla	33208|Metazoa	S	Family with sequence similarity 219, member B	FAM219B			FAM219A	tr|A0A8C0DQ40|A0A8C0DQ40_BALMU
Chr02	BED02G001194.mRNA1	COG1482@1|root,KOG2757@2759|Eukaryota,38C6R@33154|Opisthokonta,3BGN6@33208|Metazoa,3CYIH@33213|Bilateria,483ZN@7711|Chordata,490FS@7742|Vertebrata,3JBWK@40674|Mammalia,4IWTK@91561|Cetartiodactyla	33208|Metazoa	G	Mannose-6-phosphate isomerase	MPI	GO:0000032,GO:0003674,GO:0003824,GO:0004476,GO:0005575,GO:0005622,GO:0005623,GO:0005737,GO:0005829,GO:0005975,GO:0005996,GO:0006002,GO:0006013,GO:0006056,GO:0006057,GO:0006082,GO:0006090,GO:0006091,GO:0006096,GO:0006139,GO:0006163,GO:0006164,GO:0006165,GO:0006464,GO:0006486,GO:0006725,GO:0006732,GO:0006733,GO:0006753,GO:0006754,GO:0006757,GO:0006793,GO:0006796,GO:0006807,GO:0008150,GO:0008152,GO:…	K01809	PMI_typeI	XP_029094193.1
Chr02	BED02G001196.mRNA1	KOG0595@1|root,KOG0595@2759|Eukaryota,38DJF@33154|Opisthokonta,3BDWS@33208|Metazoa,3CXAD@33213|Bilateria,480FA@7711|Chordata,495ZH@7742|Vertebrata,3J88E@40674|Mammalia,4J0UF@91561|Cetartiodactyla	33208|Metazoa	T	Serine threonine-protein kinase ULK3	ULK3	GO:0000407,GO:0003674,GO:0003824,GO:0004672,GO:0004674,GO:0005575,GO:0005622,GO:0005623,GO:0005737,GO:0005773,GO:0005776,GO:0005929,GO:0006464,GO:0006468,GO:0006793,GO:0006796,GO:0006807,GO:0006914,GO:0006950,GO:0007568,GO:0007569,GO:0008150,GO:0008152,GO:0008589,GO:0009056,GO:0009893,GO:0009894,GO:0009896,GO:0009966,GO:0009967,GO:0009968,GO:0009987,GO:0010506,GO:0010508,GO:0010638,GO:0010646,GO:…	K21358	MIT,Pkinase	XP_059861592.1
Chr02	BED02G001197.mRNA1	2A4N8@1|root,2QZ0D@2759|Eukaryota,38GSW@33154|Opisthokonta,3BJ71@33208|Metazoa,3CZVW@33213|Bilateria,4853S@7711|Chordata,493UJ@7742|Vertebrata,3J828@40674|Mammalia,4J1FD@91561|Cetartiodactyla	33208|Metazoa	S	complexin 3	CPLX3	GO:0000149,GO:0001505,GO:0002790,GO:0003674,GO:0005215,GO:0005326,GO:0005488,GO:0005515,GO:0005575,GO:0005622,GO:0005623,GO:0005737,GO:0005829,GO:0005886,GO:0006810,GO:0006836,GO:0006887,GO:0007154,GO:0007267,GO:0007268,GO:0007269,GO:0008104,GO:0008150,GO:0009306,GO:0009914,GO:0009987,GO:0010646,GO:0010817,GO:0015031,GO:0015833,GO:0016020,GO:0016079,GO:0016192,GO:0017156,GO:0023051,GO:0023052,GO:…	K15295	Synaphin	XP_007197762.1
Chr02	BED02G001198.mRNA1	KOG3838@1|root,KOG3838@2759|Eukaryota,39RTJ@33154|Opisthokonta,3BGDI@33208|Metazoa,3D19Q@33213|Bilateria,488S8@7711|Chordata,493ZG@7742|Vertebrata,3JC9Q@40674|Mammalia,4IZGD@91561|Cetartiodactyla	33208|Metazoa	U	Lectin, mannose binding 1 like	LMAN1L		K10081	Lectin_leg-like	XP_036697886.1
Chr02	BED02G001199.mRNA1	COG0515@1|root,KOG0197@2759|Eukaryota,39R08@33154|Opisthokonta,3BCVU@33208|Metazoa,3CSQR@33213|Bilateria,485DS@7711|Chordata,48YAE@7742|Vertebrata,3J4N4@40674|Mammalia,4IY3T@91561|Cetartiodactyla	33208|Metazoa	T	Tyrosine-protein kinase CSK	CSK	GO:0000003,GO:0000166,GO:0001817,GO:0001818,GO:0001894,GO:0001932,GO:0001933,GO:0001934,GO:0002119,GO:0002164,GO:0002253,GO:0002376,GO:0002429,GO:0002682,GO:0002684,GO:0002694,GO:0002696,GO:0002757,GO:0002764,GO:0002768,GO:0003006,GO:0003674,GO:0003824,GO:0004672,GO:0004713,GO:0004715,GO:0005102,GO:0005488,GO:0005515,GO:0005524,GO:0005575,GO:0005622,GO:0005623,GO:0005737,GO:0005829,GO:0005886,GO:…	K05728,K08888	Pkinase_Tyr,SH2,SH3_1	XP_029093275.1
Chr02	BED02G001200.mRNA1	COG2124@1|root,KOG0156@2759|Eukaryota,39XZT@33154|Opisthokonta,3BP3P@33208|Metazoa,3E4BR@33213|Bilateria,48R14@7711|Chordata,49MM4@7742|Vertebrata,3J472@40674|Mammalia,4IZEM@91561|Cetartiodactyla	33208|Metazoa	Q	cytochrome P450	CYP1A2	GO:0001676,GO:0003674,GO:0003824,GO:0004497,GO:0005488,GO:0005515,GO:0005575,GO:0005622,GO:0005623,GO:0005737,GO:0005783,GO:0005789,GO:0006082,GO:0006091,GO:0006629,GO:0006631,GO:0006633,GO:0006690,GO:0006706,GO:0006720,GO:0006721,GO:0006805,GO:0006807,GO:0008150,GO:0008152,GO:0008202,GO:0008610,GO:0009055,GO:0009056,GO:0009058,GO:0009403,GO:0009404,GO:0009410,GO:0009820,GO:0009987,GO:0012505,GO:…	K07409	p450	XP_007197766.2
Chr02	BED02G001202.mRNA1	COG5111@1|root,KOG3233@2759|Eukaryota,390B7@33154|Opisthokonta,3BH9I@33208|Metazoa,3CZD0@33213|Bilateria,48082@7711|Chordata,48XNX@7742|Vertebrata,3JAYN@40674|Mammalia,4J1MA@91561|Cetartiodactyla	33208|Metazoa	K	DNA-dependent RNA polymerase catalyzes the transcription of DNA into RNA using the four ribonucleoside triphosphates as substrates. Specific peripheric component of RNA polymerase III which synthesizes small RNAs, such as 5S rRNA and tRNAs	POLR3F	GO:0000428,GO:0001817,GO:0001819,GO:0002682,GO:0002684,GO:0003674,GO:0003676,GO:0003677,GO:0003690,GO:0003824,GO:0003899,GO:0005488,GO:0005575,GO:0005622,GO:0005623,GO:0005634,GO:0005654,GO:0005666,GO:0005737,GO:0005829,GO:0006139,GO:0006355,GO:0006359,GO:0006725,GO:0006807,GO:0008150,GO:0008152,GO:0009058,GO:0009059,GO:0009889,GO:0009987,GO:0010468,GO:0010556,GO:0016070,GO:0016740,GO:0016772,GO:…	K03025	RNA_pol_Rpc34	XP_007191961.1
Chr02	BED02G001203.mRNA1	COG0062@1|root,KOG2585@2759|Eukaryota,38KII@33154|Opisthokonta,3BDVS@33208|Metazoa,3CV0A@33213|Bilateria,48439@7711|Chordata,48ZJJ@7742|Vertebrata,3J4KH@40674|Mammalia,4J3TP@91561|Cetartiodactyla	33208|Metazoa	G	Enhancer of mRNA decapping 3	EDC3	GO:0000288,GO:0000291,GO:0000932,GO:0000956,GO:0003674,GO:0003676,GO:0003723,GO:0003729,GO:0003824,GO:0004518,GO:0004519,GO:0004521,GO:0004540,GO:0005488,GO:0005515,GO:0005575,GO:0005622,GO:0005623,GO:0005737,GO:0005829,GO:0006139,GO:0006401,GO:0006402,GO:0006725,GO:0006807,GO:0006996,GO:0008150,GO:0008152,GO:0009056,GO:0009057,GO:0009892,GO:0009987,GO:0010468,GO:0010605,GO:0010629,GO:0016043,GO:…	K12615	Edc3_linker,FDF,LSM14,YjeF_N	XP_033295964.1
Chr02	BED02G001205.mRNA1	KOG0667@1|root,KOG0671@2759|Eukaryota,38EZY@33154|Opisthokonta,3BJP6@33208|Metazoa,3CS2D@33213|Bilateria,484CN@7711|Chordata,4913T@7742|Vertebrata,3JE1A@40674|Mammalia,4KPG7@9397|Chiroptera	33208|Metazoa	T	Serine/Threonine protein kinases, catalytic domain	CLK3	GO:0001669,GO:0003674,GO:0003824,GO:0004672,GO:0004674,GO:0004713,GO:0005488,GO:0005515,GO:0005575,GO:0005622,GO:0005623,GO:0005634,GO:0005654,GO:0005737,GO:0005856,GO:0006464,GO:0006468,GO:0006793,GO:0006796,GO:0006807,GO:0008150,GO:0008152,GO:0009987,GO:0010468,GO:0012505,GO:0016301,GO:0016310,GO:0016604,GO:0016607,GO:0016740,GO:0016772,GO:0016773,GO:0018108,GO:0018193,GO:0018212,GO:0019219,GO:…	K08823	Pkinase	XP_060009873.1
Chr02	BED02G001206.mRNA1	KOG2744@1|root,KOG2744@2759|Eukaryota,38EPB@33154|Opisthokonta,3B95H@33208|Metazoa,3CU2G@33213|Bilateria,48537@7711|Chordata,497CI@7742|Vertebrata,3JE9I@40674|Mammalia,4IX1V@91561|Cetartiodactyla	33208|Metazoa	K	domain 3B	ARID3B	GO:0000003,GO:0000122,GO:0000902,GO:0000904,GO:0000976,GO:0000977,GO:0000978,GO:0000980,GO:0000981,GO:0000982,GO:0000987,GO:0001012,GO:0001067,GO:0001077,GO:0001158,GO:0001205,GO:0001228,GO:0003002,GO:0003674,GO:0003676,GO:0003677,GO:0003690,GO:0003700,GO:0003705,GO:0005488,GO:0005515,GO:0005575,GO:0005622,GO:0005623,GO:0005634,GO:0005654,GO:0006139,GO:0006351,GO:0006355,GO:0006357,GO:0006366,GO:…		ARID	XP_057399557.1
Chr02	BED02G001208.mRNA1	COG5272@1|root,KOG0010@2759|Eukaryota,39QUN@33154|Opisthokonta,3BDGK@33208|Metazoa,3CS9U@33213|Bilateria,4843J@7711|Chordata,490E1@7742|Vertebrata,3J1TE@40674|Mammalia,4J7EW@91561|Cetartiodactyla	33208|Metazoa	O	Ubiquitin-like protein 7	UBL7			UBA,ubiquitin	XP_029092625.1
Chr02	BED02G001209.mRNA1	KOG3611@1|root,KOG3611@2759|Eukaryota,39SDT@33154|Opisthokonta,3BA0B@33208|Metazoa,3CV62@33213|Bilateria,4886Q@7711|Chordata,498JK@7742|Vertebrata,3J3VW@40674|Mammalia,4J2SV@91561|Cetartiodactyla	33208|Metazoa	T	John Milton Hagen blood group	SEMA7A	GO:0000902,GO:0000904,GO:0001558,GO:0001817,GO:0001819,GO:0001932,GO:0001934,GO:0002376,GO:0002682,GO:0002684,GO:0002697,GO:0002699,GO:0002700,GO:0002702,GO:0002718,GO:0002720,GO:0003674,GO:0005102,GO:0005178,GO:0005488,GO:0005515,GO:0005575,GO:0005623,GO:0005886,GO:0006935,GO:0006955,GO:0007154,GO:0007165,GO:0007166,GO:0007229,GO:0007275,GO:0007399,GO:0007409,GO:0007417,GO:0007420,GO:0008150,GO:…	K06529	Ig_2,PSI,Sema	XP_059859667.1
Chr02	BED02G001210.mRNA1	COG2124@1|root,KOG0159@2759|Eukaryota,38FXJ@33154|Opisthokonta,3BI5I@33208|Metazoa,3CVWR@33213|Bilateria,4898Q@7711|Chordata,48Y6U@7742|Vertebrata,3J1ZN@40674|Mammalia,4J97X@91561|Cetartiodactyla	33208|Metazoa	Q	Cholesterol side-chain cleavage enzyme	CYP11A1	GO:0000003,GO:0000302,GO:0001101,GO:0002237,GO:0003006,GO:0003674,GO:0003824,GO:0004497,GO:0005488,GO:0005496,GO:0005575,GO:0005622,GO:0005623,GO:0005737,GO:0005739,GO:0005740,GO:0005743,GO:0005759,GO:0006066,GO:0006082,GO:0006629,GO:0006694,GO:0006700,GO:0006725,GO:0006766,GO:0006775,GO:0006805,GO:0006950,GO:0006970,GO:0006979,GO:0007275,GO:0007399,GO:0007417,GO:0007420,GO:0007422,GO:0007548,GO:…	K00498,K17960	p450	XP_007197780.1
Chr02	BED02G001211.mRNA1	KOG3544@1|root,KOG3544@2759|Eukaryota,38WJ1@33154|Opisthokonta,3BM62@33208|Metazoa,3CRME@33213|Bilateria,484IQ@7711|Chordata,49318@7742|Vertebrata,3J2GQ@40674|Mammalia,4IVXP@91561|Cetartiodactyla	33208|Metazoa	W	Coiled-coil domain containing 33	CCDC33	GO:0000003,GO:0005575,GO:0005622,GO:0005623,GO:0005737,GO:0005777,GO:0007276,GO:0007283,GO:0008150,GO:0019953,GO:0022414,GO:0032501,GO:0032504,GO:0042579,GO:0043226,GO:0043227,GO:0043229,GO:0043231,GO:0044424,GO:0044444,GO:0044464,GO:0044703,GO:0048232,GO:0048609,GO:0051704		C2	tr|A0A384BEJ9|A0A384BEJ9_BALAS
Chr02	BED02G001212.mRNA1	2CMST@1|root,2QRSS@2759|Eukaryota,38HY0@33154|Opisthokonta,3BJE4@33208|Metazoa,3CR4R@33213|Bilateria,48757@7711|Chordata,490KM@7742|Vertebrata,3J1R6@40674|Mammalia,4IZR4@91561|Cetartiodactyla	33208|Metazoa	T	Stimulated by retinoic acid gene 6 protein homolog	STRA6	GO:0000003,GO:0001101,GO:0001523,GO:0001568,GO:0001654,GO:0001655,GO:0001822,GO:0001944,GO:0003006,GO:0003008,GO:0003170,GO:0003177,GO:0003179,GO:0003184,GO:0003205,GO:0003231,GO:0003279,GO:0003281,GO:0003674,GO:0005215,GO:0005319,GO:0005575,GO:0005623,GO:0005886,GO:0005887,GO:0006629,GO:0006720,GO:0006721,GO:0006810,GO:0006869,GO:0007275,GO:0007423,GO:0007507,GO:0007517,GO:0007548,GO:0007610,GO:…		RBP_receptor	XP_032478801.1
Chr02	BED02G001213.mRNA1	COG4886@1|root,KOG0619@2759|Eukaryota,39YXG@33154|Opisthokonta,3B96S@33208|Metazoa,3D2NW@33213|Bilateria,484DQ@7711|Chordata,4942X@7742|Vertebrata,3JCS5@40674|Mammalia,4IX5P@91561|Cetartiodactyla	33208|Metazoa	T	Immunoglobulin superfamily containing	ISLR	GO:0002576,GO:0005575,GO:0005576,GO:0005622,GO:0005623,GO:0005737,GO:0006810,GO:0006887,GO:0007155,GO:0008150,GO:0009987,GO:0012505,GO:0016192,GO:0022610,GO:0030141,GO:0031091,GO:0031093,GO:0031410,GO:0031974,GO:0031982,GO:0031983,GO:0032940,GO:0034774,GO:0043226,GO:0043227,GO:0043229,GO:0043233,GO:0044422,GO:0044424,GO:0044433,GO:0044444,GO:0044446,GO:0044464,GO:0045055,GO:0046903,GO:0051179,GO:…		I-set,LRR_8	XP_032480399.1
Chr02	BED02G001215.mRNA1	KOG2177@1|root,KOG2177@2759|Eukaryota,39P7B@33154|Opisthokonta,3BJJS@33208|Metazoa,3D0T3@33213|Bilateria,48132@7711|Chordata,4971A@7742|Vertebrata,3JEZB@40674|Mammalia,4J4K3@91561|Cetartiodactyla	33208|Metazoa	O	Promyelocytic leukemia	PML	GO:0000075,GO:0000077,GO:0000228,GO:0000278,GO:0000781,GO:0000784,GO:0001558,GO:0001666,GO:0001667,GO:0001763,GO:0001817,GO:0001818,GO:0001932,GO:0002009,GO:0002230,GO:0002376,GO:0002520,GO:0002682,GO:0002697,GO:0002791,GO:0002792,GO:0002831,GO:0003674,GO:0003712,GO:0003713,GO:0005488,GO:0005515,GO:0005575,GO:0005622,GO:0005623,GO:0005634,GO:0005635,GO:0005654,GO:0005694,GO:0005730,GO:0005737,GO:…	K10054	DUF3583,zf-B_box,zf-C3HC4_3	XP_007197792.1
Chr02	BED02G001216.mRNA1	COG0330@1|root,KOG4170@1|root,KOG2621@2759|Eukaryota,KOG4170@2759|Eukaryota,39R9A@33154|Opisthokonta,3B973@33208|Metazoa,3D364@33213|Bilateria,484AI@7711|Chordata,496D0@7742|Vertebrata,3JCUM@40674|Mammalia,4J1F4@91561|Cetartiodactyla	33208|Metazoa	CI	Stomatin like 1	STOML1	GO:0002028,GO:0003674,GO:0005575,GO:0005622,GO:0005623,GO:0005737,GO:0005886,GO:0007154,GO:0007165,GO:0007166,GO:0007167,GO:0007178,GO:0008104,GO:0008150,GO:0008200,GO:0009987,GO:0010033,GO:0010766,GO:0010959,GO:0016020,GO:0016247,GO:0016248,GO:0022898,GO:0023052,GO:0031410,GO:0031982,GO:0032409,GO:0032410,GO:0032412,GO:0032413,GO:0032879,GO:0033036,GO:0034097,GO:0034762,GO:0034763,GO:0034765,GO:…		Band_7,SCP2	XP_029094737.1
Chr02	BED02G001217.mRNA1	2CNHW@1|root,2QWET@2759|Eukaryota,39X5H@33154|Opisthokonta,3B9N5@33208|Metazoa,3CRQB@33213|Bilateria,488NB@7711|Chordata,494I7@7742|Vertebrata,3J9R4@40674|Mammalia,4IVHD@91561|Cetartiodactyla	33208|Metazoa	S	Lysyl oxidase	LOXL1	GO:0001669,GO:0003674,GO:0003824,GO:0005575,GO:0005576,GO:0005604,GO:0005622,GO:0005623,GO:0005737,GO:0006464,GO:0006807,GO:0008150,GO:0008152,GO:0009987,GO:0012505,GO:0016491,GO:0016638,GO:0016641,GO:0018277,GO:0019538,GO:0030141,GO:0031012,GO:0031410,GO:0031982,GO:0036211,GO:0043170,GO:0043226,GO:0043227,GO:0043229,GO:0043412,GO:0044237,GO:0044238,GO:0044260,GO:0044267,GO:0044421,GO:0044424,GO:…	K14678	Lysyl_oxidase	XP_007197805.2
Chr02	BED02G001219.mRNA1	COG5210@1|root,KOG2197@2759|Eukaryota,39SWD@33154|Opisthokonta,3BITF@33208|Metazoa,3D0FH@33213|Bilateria,4809V@7711|Chordata,495WT@7742|Vertebrata,3J9TP@40674|Mammalia,4IZQ1@91561|Cetartiodactyla	33208|Metazoa	T	TBC1 domain family, member 21	TBC1D21	GO:0001669,GO:0003674,GO:0003779,GO:0005096,GO:0005488,GO:0005515,GO:0005575,GO:0005622,GO:0005623,GO:0005737,GO:0006810,GO:0006886,GO:0008047,GO:0008092,GO:0008104,GO:0008150,GO:0012505,GO:0015031,GO:0015833,GO:0017016,GO:0017137,GO:0019899,GO:0030141,GO:0030234,GO:0030695,GO:0031267,GO:0031338,GO:0031410,GO:0031982,GO:0032879,GO:0033036,GO:0033043,GO:0034613,GO:0042886,GO:0043085,GO:0043087,GO:…		RabGAP-TBC	XP_007110882.2
Chr02	BED02G001220.mRNA1	28W0U@1|root,2R2SS@2759|Eukaryota,39IYV@33154|Opisthokonta,3BKNT@33208|Metazoa,3D2XP@33213|Bilateria,481IH@7711|Chordata,498Z6@7742|Vertebrata,3J4DZ@40674|Mammalia,4J1FT@91561|Cetartiodactyla	33208|Metazoa	S	UPF0583 protein C15orf59 homolog	C15orf59			DUF4589	XP_059861623.1
Chr02	BED02G001221.mRNA1	2CFG9@1|root,2QU94@2759|Eukaryota,39D4G@33154|Opisthokonta,3BI02@33208|Metazoa,3CV7Y@33213|Bilateria,4811G@7711|Chordata,491NX@7742|Vertebrata,3J23G@40674|Mammalia,4IX50@91561|Cetartiodactyla	33208|Metazoa	T	CD276 molecule	CD276	GO:0001775,GO:0001817,GO:0001818,GO:0001819,GO:0002376,GO:0002682,GO:0002683,GO:0002684,GO:0002694,GO:0002695,GO:0002696,GO:0002791,GO:0002793,GO:0003674,GO:0005102,GO:0005488,GO:0005515,GO:0005575,GO:0005623,GO:0005886,GO:0006955,GO:0007162,GO:0008150,GO:0008283,GO:0008284,GO:0008285,GO:0009889,GO:0009890,GO:0009891,GO:0009892,GO:0009893,GO:0009897,GO:0009986,GO:0009987,GO:0010556,GO:0010557,GO:…	K06746	C2-set_2,Ig_3,V-set,ig	XP_024617542.1
Chr02	BED02G001222.mRNA1	28H7W@1|root,2QPKN@2759|Eukaryota,39VKK@33154|Opisthokonta,3BAFF@33208|Metazoa,3D09Q@33213|Bilateria,483AJ@7711|Chordata,496BI@7742|Vertebrata,3J3AD@40674|Mammalia,4JADH@91561|Cetartiodactyla	33208|Metazoa	T	Neuroplastin	NPTN	GO:0000902,GO:0000904,GO:0001932,GO:0001934,GO:0003008,GO:0003674,GO:0005102,GO:0005104,GO:0005105,GO:0005488,GO:0005515,GO:0005575,GO:0005622,GO:0005623,GO:0005737,GO:0005856,GO:0005886,GO:0005938,GO:0006873,GO:0006874,GO:0006875,GO:0006996,GO:0007010,GO:0007155,GO:0007156,GO:0007204,GO:0007275,GO:0007399,GO:0007610,GO:0007611,GO:0007612,GO:0007632,GO:0008150,GO:0008306,GO:0008542,GO:0008594,GO:…	K06535	I-set,Ig_3,ig	XP_036697592.1
Chr02	BED02G001223.mRNA1	2BEQJ@1|root,2S157@2759|Eukaryota,39Y0K@33154|Opisthokonta,3BQ50@33208|Metazoa,3D2BG@33213|Bilateria,489SW@7711|Chordata,490EE@7742|Vertebrata,3J89Y@40674|Mammalia,4J60J@91561|Cetartiodactyla	33208|Metazoa	S	meiotic recombination protein	REC114			REC114-like	XP_007197812.1
Chr02	BED02G001224.mRNA1	COG1601@1|root,KOG2767@2759|Eukaryota,38DWM@33154|Opisthokonta,3BE4X@33208|Metazoa,3CWRX@33213|Bilateria,480IR@7711|Chordata,48XUA@7742|Vertebrata,3J41U@40674|Mammalia,4KUUY@9397|Chiroptera	33208|Metazoa	J	Eukaryotic translation initiation factor 5	EIF5	GO:0000122,GO:0001731,GO:0002181,GO:0002183,GO:0003674,GO:0003676,GO:0003723,GO:0003743,GO:0003824,GO:0003924,GO:0005488,GO:0005515,GO:0005575,GO:0005622,GO:0005623,GO:0005737,GO:0005829,GO:0005886,GO:0006355,GO:0006357,GO:0006412,GO:0006413,GO:0006417,GO:0006446,GO:0006518,GO:0006807,GO:0008135,GO:0008150,GO:0008152,GO:0009058,GO:0009059,GO:0009889,GO:0009890,GO:0009892,GO:0009987,GO:0010467,GO:…	K03262	W2,eIF-5_eIF-2B	tr|A0A8C0DXK3|A0A8C0DXK3_BALMU
Chr02	BED02G001226.mRNA1	KOG0498@1|root,KOG0498@2759|Eukaryota,38C5X@33154|Opisthokonta,3BBK2@33208|Metazoa,3CZ4A@33213|Bilateria,485ED@7711|Chordata,48VR2@7742|Vertebrata,3J2AX@40674|Mammalia,4IZAS@91561|Cetartiodactyla	33208|Metazoa	PT	Potassium sodium hyperpolarization-activated cyclic nucleotide-gated channel	HCN4	GO:0001505,GO:0001508,GO:0001701,GO:0002027,GO:0003008,GO:0003012,GO:0003013,GO:0003254,GO:0003674,GO:0005215,GO:0005216,GO:0005217,GO:0005221,GO:0005222,GO:0005244,GO:0005248,GO:0005249,GO:0005261,GO:0005267,GO:0005272,GO:0005488,GO:0005515,GO:0005575,GO:0005622,GO:0005623,GO:0005737,GO:0005886,GO:0005887,GO:0006810,GO:0006811,GO:0006812,GO:0006813,GO:0006814,GO:0006936,GO:0006937,GO:0006942,GO:…	K04955,K04956,K04957	Ion_trans,Ion_trans_N,cNMP_binding	sp|Q9Y3Q4|HCN4_HUMAN
Chr02	BED02G001227.mRNA1	KOG4221@1|root,KOG4221@2759|Eukaryota,38DHJ@33154|Opisthokonta,3BASX@33208|Metazoa,3D0AX@33213|Bilateria,4826C@7711|Chordata,498CD@7742|Vertebrata,3J3VH@40674|Mammalia,4J904@91561|Cetartiodactyla	33208|Metazoa	T	Neogenin	NEO1	GO:0000003,GO:0000768,GO:0000902,GO:0000904,GO:0001558,GO:0001654,GO:0001764,GO:0002791,GO:0002792,GO:0003002,GO:0003006,GO:0003674,GO:0004888,GO:0005042,GO:0005102,GO:0005488,GO:0005515,GO:0005575,GO:0005622,GO:0005623,GO:0005634,GO:0005654,GO:0005737,GO:0005794,GO:0005886,GO:0005887,GO:0006355,GO:0006357,GO:0006928,GO:0006935,GO:0006949,GO:0007154,GO:0007155,GO:0007165,GO:0007166,GO:0007167,GO:…	K06765,K06766,K14395	I-set,Ig_2,Ig_3,Neogenin_C,fn3	XP_033707840.1
Chr02	BED02G001228.mRNA1	COG1100@1|root,KOG0070@2759|Eukaryota,38BDM@33154|Opisthokonta,3BC0T@33208|Metazoa,3CRK7@33213|Bilateria,482HX@7711|Chordata,48W0X@7742|Vertebrata,3J249@40674|Mammalia	33208|Metazoa	U	activation of phospholipase D activity	ARF4	GO:0000003,GO:0000166,GO:0001505,GO:0001654,GO:0001726,GO:0001882,GO:0001883,GO:0003006,GO:0003674,GO:0003824,GO:0003924,GO:0003956,GO:0005085,GO:0005086,GO:0005102,GO:0005154,GO:0005488,GO:0005515,GO:0005525,GO:0005575,GO:0005622,GO:0005623,GO:0005737,GO:0005829,GO:0005886,GO:0006355,GO:0006357,GO:0006464,GO:0006471,GO:0006807,GO:0006810,GO:0006836,GO:0006888,GO:0006890,GO:0006897,GO:0006928,GO:…	K07937,K07939,K07940,K07977	Arf	XP_057399717.1
Chr02	BED02G001229.mRNA1	COG4809@1|root,KOG4184@2759|Eukaryota,39RHF@33154|Opisthokonta,3BD0K@33208|Metazoa,3CRZQ@33213|Bilateria,47ZK5@7711|Chordata,48Y1B@7742|Vertebrata,3JAQY@40674|Mammalia,4J756@91561|Cetartiodactyla	33208|Metazoa	G	ADP-dependent glucokinase	ADPGK	GO:0003674,GO:0003824,GO:0005575,GO:0005622,GO:0005623,GO:0005737,GO:0005783,GO:0005789,GO:0005975,GO:0005996,GO:0006006,GO:0006007,GO:0006082,GO:0006090,GO:0006091,GO:0006096,GO:0006139,GO:0006163,GO:0006164,GO:0006165,GO:0006725,GO:0006732,GO:0006733,GO:0006734,GO:0006735,GO:0006753,GO:0006754,GO:0006757,GO:0006793,GO:0006796,GO:0006807,GO:0008150,GO:0008152,GO:0009056,GO:0009058,GO:0009108,GO:…	K08074	ADP_PFK_GK	XP_007197817.2
Chr02	BED02G001231.mRNA1	COG0457@1|root,KOG1124@2759|Eukaryota,38D6F@33154|Opisthokonta,3BACP@33208|Metazoa,3CSW4@33213|Bilateria,48BCH@7711|Chordata,496UH@7742|Vertebrata,3J9IK@40674|Mammalia,4J4FH@91561|Cetartiodactyla	33208|Metazoa	S	Bardet-Biedl syndrome 4	BBS4	GO:0000003,GO:0000226,GO:0000242,GO:0000278,GO:0000281,GO:0000910,GO:0001085,GO:0001103,GO:0001654,GO:0001750,GO:0001754,GO:0001764,GO:0001838,GO:0001841,GO:0001843,GO:0001894,GO:0001895,GO:0001917,GO:0001947,GO:0002009,GO:0003006,GO:0003007,GO:0003008,GO:0003013,GO:0003073,GO:0003085,GO:0003143,GO:0003352,GO:0003356,GO:0003674,GO:0003774,GO:0003777,GO:0003824,GO:0005488,GO:0005515,GO:0005575,GO:…	K16531	TPR_16,TPR_2,TPR_8	XP_059768785.1
Chr02	BED02G001232.mRNA1	KOG1815@1|root,KOG1815@2759|Eukaryota,38DN7@33154|Opisthokonta,3BBSA@33208|Metazoa,3CWAP@33213|Bilateria,48A2H@7711|Chordata,496JP@7742|Vertebrata,3J4I7@40674|Mammalia,359YH@314146|Euarchontoglires,4Q0VK@9989|Rodentia	33208|Metazoa	O	E3 ubiquitin-protein ligase ARIH1	ARIH1	GO:0000003,GO:0000151,GO:0000209,GO:0003006,GO:0003674,GO:0003824,GO:0004842,GO:0005488,GO:0005515,GO:0005575,GO:0005622,GO:0005623,GO:0005634,GO:0005654,GO:0005737,GO:0005829,GO:0006464,GO:0006508,GO:0006511,GO:0006807,GO:0006996,GO:0007029,GO:0007275,GO:0007276,GO:0007281,GO:0007292,GO:0007399,GO:0008150,GO:0008152,GO:0008270,GO:0009056,GO:0009057,GO:0009893,GO:0009894,GO:0009896,GO:0009987,GO:…	K11968	IBR,zf-C3HC4,zf-C3HC4_2	sp|Q9Y4X5|ARI1_HUMAN
Chr02	BED02G001233.mRNA1	2C0UM@1|root,2R1C0@2759|Eukaryota,3A1UI@33154|Opisthokonta,3BQBJ@33208|Metazoa,3D0X8@33213|Bilateria,48BPU@7711|Chordata,498Y4@7742|Vertebrata,3J4XT@40674|Mammalia,4J0ZS@91561|Cetartiodactyla	33208|Metazoa	S	Transmembrane protein 202	TMEM202				XP_057398658.1
Chr02	BED02G001234.mRNA1	COG3525@1|root,KOG2499@2759|Eukaryota,38D1Y@33154|Opisthokonta,3BBUY@33208|Metazoa,3CS07@33213|Bilateria,4827C@7711|Chordata,4907B@7742|Vertebrata,3J4Z8@40674|Mammalia,4J2VF@91561|Cetartiodactyla	33208|Metazoa	G	subunit alpha	HEXA	GO:0000003,GO:0000323,GO:0000902,GO:0000904,GO:0001501,GO:0001573,GO:0003008,GO:0003674,GO:0003824,GO:0004553,GO:0004563,GO:0005488,GO:0005515,GO:0005575,GO:0005622,GO:0005623,GO:0005737,GO:0005764,GO:0005766,GO:0005773,GO:0005775,GO:0005975,GO:0006022,GO:0006023,GO:0006024,GO:0006026,GO:0006027,GO:0006029,GO:0006082,GO:0006629,GO:0006643,GO:0006664,GO:0006665,GO:0006672,GO:0006687,GO:0006689,GO:…	K12373	Glyco_hydro_20,Glycohydro_20b2	XP_030730921.1
Chr02	BED02G001235.mRNA1	KOG0144@1|root,KOG0146@2759|Eukaryota,39T05@33154|Opisthokonta,3BMST@33208|Metazoa,3CS9N@33213|Bilateria,48QH7@7711|Chordata,49M37@7742|Vertebrata,3JBSW@40674|Mammalia,4J853@91561|Cetartiodactyla	33208|Metazoa	A	CUGBP Elav-like family member 6	CELF6	GO:0000381,GO:0003674,GO:0003676,GO:0003723,GO:0005488,GO:0005575,GO:0005622,GO:0005623,GO:0005634,GO:0005737,GO:0005829,GO:0008150,GO:0010468,GO:0019219,GO:0019222,GO:0031323,GO:0043226,GO:0043227,GO:0043229,GO:0043231,GO:0043484,GO:0044424,GO:0044444,GO:0044464,GO:0048024,GO:0050684,GO:0050789,GO:0050794,GO:0051171,GO:0051252,GO:0060255,GO:0065007,GO:0080090,GO:0097159,GO:1901363,GO:1903311	K13207	RRM_1	sp|Q96J87|CELF6_HUMAN
Chr02	BED02G001236.mRNA1	KOG1032@1|root,KOG1032@2759|Eukaryota,38H51@33154|Opisthokonta,3BJ5J@33208|Metazoa,3D127@33213|Bilateria,481N8@7711|Chordata,4937E@7742|Vertebrata,3J31U@40674|Mammalia,4J0Q7@91561|Cetartiodactyla	33208|Metazoa	S	GRAM domain containing 2	GRAMD2			GRAM	XP_059953044.1
Chr02	BED02G001238.mRNA1	COG5022@1|root,KOG4229@2759|Eukaryota,38E4W@33154|Opisthokonta,3B99N@33208|Metazoa,3CXG9@33213|Bilateria,484Y8@7711|Chordata,48YU0@7742|Vertebrata,3J8MI@40674|Mammalia,4IXV2@91561|Cetartiodactyla	33208|Metazoa	Z	Unconventional myosin-IXa isoform X1	MYO9A	GO:0000146,GO:0001738,GO:0002009,GO:0003008,GO:0003674,GO:0003774,GO:0003824,GO:0005096,GO:0005488,GO:0005515,GO:0005516,GO:0005575,GO:0005622,GO:0005623,GO:0005737,GO:0005829,GO:0005856,GO:0006928,GO:0007163,GO:0007600,GO:0007601,GO:0008047,GO:0008150,GO:0009653,GO:0009888,GO:0009966,GO:0009987,GO:0010646,GO:0015629,GO:0016043,GO:0016459,GO:0016461,GO:0016462,GO:0016787,GO:0016817,GO:0016818,GO:…	K10360	C1_1,IQ,Myosin_head,RA,RhoGAP	XP_059768838.1
Chr02	BED02G001241.mRNA1	KOG3575@1|root,KOG3575@2759|Eukaryota,38FWD@33154|Opisthokonta,3BF3C@33208|Metazoa,3CSC5@33213|Bilateria,48018@7711|Chordata,491D4@7742|Vertebrata,3JB76@40674|Mammalia,4J08W@91561|Cetartiodactyla	33208|Metazoa	K	Nuclear receptor subfamily 2, group E, member 3	NR2E3	GO:0000122,GO:0000902,GO:0000904,GO:0000976,GO:0000977,GO:0000978,GO:0000981,GO:0000982,GO:0000987,GO:0001012,GO:0001067,GO:0001077,GO:0001228,GO:0001558,GO:0001654,GO:0001708,GO:0001754,GO:0002009,GO:0002165,GO:0003008,GO:0003674,GO:0003676,GO:0003677,GO:0003682,GO:0003690,GO:0003700,GO:0004879,GO:0005488,GO:0005515,GO:0005575,GO:0005622,GO:0005623,GO:0005634,GO:0005654,GO:0005667,GO:0006139,GO:…	K07295,K08546	Hormone_recep,zf-C4	XP_059771176.1
Chr02	BED02G001242.mRNA1	KOG3538@1|root,KOG4597@2759|Eukaryota,393IC@33154|Opisthokonta,3B9QK@33208|Metazoa,3CRM0@33213|Bilateria,47Z90@7711|Chordata,492BB@7742|Vertebrata,3JD19@40674|Mammalia,4J009@91561|Cetartiodactyla	33208|Metazoa	O	Thrombospondin type-1 domain-containing protein 4	THSD4	GO:0001527,GO:0005575,GO:0005576,GO:0008150,GO:0009987,GO:0016043,GO:0022607,GO:0030198,GO:0031012,GO:0043062,GO:0044085,GO:0044420,GO:0044421,GO:0048251,GO:0071840,GO:0085029,GO:0099080,GO:0099081,GO:0099512		ADAM_spacer1,PLAC,TSP_1	XP_023984619.1
Chr02	BED02G001243.mRNA1	COG4886@1|root,KOG0531@2759|Eukaryota,38DJ0@33154|Opisthokonta,3BIGH@33208|Metazoa,3D10F@33213|Bilateria,483UJ@7711|Chordata,48VEG@7742|Vertebrata,3J8RS@40674|Mammalia,4JA3Q@91561|Cetartiodactyla	33208|Metazoa	T	leucine rich repeat containing 49	LRRC49	GO:0000902,GO:0000904,GO:0005575,GO:0005622,GO:0005623,GO:0005856,GO:0006928,GO:0006935,GO:0007275,GO:0007399,GO:0007409,GO:0007411,GO:0008150,GO:0009605,GO:0009653,GO:0009987,GO:0016043,GO:0022008,GO:0030030,GO:0030154,GO:0030182,GO:0031175,GO:0032501,GO:0032502,GO:0032989,GO:0032990,GO:0040011,GO:0042221,GO:0042330,GO:0043226,GO:0043228,GO:0043229,GO:0043232,GO:0044424,GO:0044464,GO:0048468,GO:…	K16606	LRR_4,LRR_8,LRR_9	XP_007197843.2
Chr02	BED02G001245.mRNA1	COG5193@1|root,KOG1855@2759|Eukaryota,39RRM@33154|Opisthokonta,3BAEZ@33208|Metazoa,3D1MF@33213|Bilateria,484B3@7711|Chordata,497WJ@7742|Vertebrata,3J559@40674|Mammalia,4IZ0D@91561|Cetartiodactyla	33208|Metazoa	JO	La ribonucleoprotein domain family member 6	LARP6	GO:0003674,GO:0003676,GO:0003723,GO:0003729,GO:0005488,GO:0005515,GO:0005575,GO:0005622,GO:0005623,GO:0005634,GO:0005737,GO:0005844,GO:0006417,GO:0008092,GO:0008150,GO:0009889,GO:0009891,GO:0009892,GO:0009893,GO:0010468,GO:0010556,GO:0010557,GO:0010604,GO:0010605,GO:0010608,GO:0010628,GO:0010629,GO:0010712,GO:0010714,GO:0017022,GO:0019222,GO:0031323,GO:0031325,GO:0031326,GO:0031328,GO:0032268,GO:…	K18733	La,SUZ-C	XP_059861665.1
Chr02	BED02G001247.mRNA1	COG0666@1|root,2QPYN@2759|Eukaryota,39W9Z@33154|Opisthokonta,3B98T@33208|Metazoa,3CZVJ@33213|Bilateria,482NW@7711|Chordata,48VQC@7742|Vertebrata,3J609@40674|Mammalia,4J291@91561|Cetartiodactyla	33208|Metazoa	S	uveal autoantigen with coiled-coil domains and ankyrin repeats	UACA	GO:0005575,GO:0005576,GO:0005622,GO:0005623,GO:0005634,GO:0005635,GO:0005737,GO:0005829,GO:0006915,GO:0006950,GO:0006974,GO:0006979,GO:0007154,GO:0007165,GO:0008150,GO:0008219,GO:0008630,GO:0008631,GO:0009314,GO:0009411,GO:0009416,GO:0009628,GO:0009893,GO:0009966,GO:0009968,GO:0009987,GO:0010604,GO:0010646,GO:0010648,GO:0010941,GO:0010942,GO:0010950,GO:0010952,GO:0012501,GO:0012505,GO:0016020,GO:…		Ank,Ank_2,Ank_4,Ank_5	XP_036698385.1
Chr02	BED02G001248.mRNA1	KOG4562@1|root,KOG4562@2759|Eukaryota,39R6G@33154|Opisthokonta,3BK9T@33208|Metazoa,3D41D@33213|Bilateria,48NKR@7711|Chordata,49JNF@7742|Vertebrata,3JJAF@40674|Mammalia,4JATJ@91561|Cetartiodactyla	33208|Metazoa	S	melanoma-associated antigen	MAGEA11	GO:0005575,GO:0005622,GO:0005623,GO:0005634,GO:0005654,GO:0005737,GO:0005829,GO:0016604,GO:0031974,GO:0031981,GO:0043226,GO:0043227,GO:0043229,GO:0043231,GO:0043233,GO:0044422,GO:0044424,GO:0044428,GO:0044444,GO:0044446,GO:0044451,GO:0044464,GO:0070013		MAGE,MAGE_N	tr|A0A8C0CCD9|A0A8C0CCD9_BALMU
Chr02	BED02G001249.mRNA1	COG5059@1|root,KOG0247@2759|Eukaryota,38FXQ@33154|Opisthokonta,3BAN0@33208|Metazoa,3CRVQ@33213|Bilateria,47ZYR@7711|Chordata,48YWT@7742|Vertebrata,3JAQ2@40674|Mammalia,4IWBV@91561|Cetartiodactyla	33208|Metazoa	Z	kinesin family member 23	KIF23	GO:0000003,GO:0000022,GO:0000070,GO:0000166,GO:0000226,GO:0000278,GO:0000280,GO:0000281,GO:0000819,GO:0000910,GO:0000912,GO:0000915,GO:0000916,GO:0001578,GO:0001709,GO:0002376,GO:0002478,GO:0002495,GO:0002504,GO:0003674,GO:0003774,GO:0003777,GO:0003824,GO:0005488,GO:0005515,GO:0005524,GO:0005575,GO:0005576,GO:0005622,GO:0005623,GO:0005634,GO:0005654,GO:0005737,GO:0005813,GO:0005815,GO:0005819,GO:…	K17387	Kinesin,MKLP1_Arf_bdg	tr|A0A452C5Z6|A0A452C5Z6_BALAS
Chr02	BED02G001250.mRNA1	COG1272@1|root,KOG0748@2759|Eukaryota,38G3G@33154|Opisthokonta,3B9NP@33208|Metazoa,3CRV8@33213|Bilateria,486C9@7711|Chordata,4916U@7742|Vertebrata,3JC34@40674|Mammalia,4IVFF@91561|Cetartiodactyla	33208|Metazoa	T	Progestin and adipoQ receptor family member	PAQR5	GO:0003674,GO:0003707,GO:0005488,GO:0005496,GO:0005575,GO:0005623,GO:0005886,GO:0007154,GO:0007165,GO:0008150,GO:0008289,GO:0009719,GO:0009725,GO:0009755,GO:0009987,GO:0010033,GO:0014070,GO:0016020,GO:0023052,GO:0032870,GO:0033993,GO:0038023,GO:0042221,GO:0043401,GO:0044464,GO:0048545,GO:0050789,GO:0050794,GO:0050896,GO:0051716,GO:0060089,GO:0065007,GO:0070887,GO:0071310,GO:0071383,GO:0071396,GO:…		HlyIII	XP_033707801.1
Chr02	BED02G001252.mRNA1	KOG3760@1|root,KOG3760@2759|Eukaryota,39RZQ@33154|Opisthokonta,3BAMU@33208|Metazoa,3CV57@33213|Bilateria,487AT@7711|Chordata,491G6@7742|Vertebrata,3JDF1@40674|Mammalia,4J2G3@91561|Cetartiodactyla	33208|Metazoa	G	Glucuronic acid epimerase	GLCE	GO:0000139,GO:0003674,GO:0003824,GO:0005488,GO:0005515,GO:0005575,GO:0005622,GO:0005623,GO:0005737,GO:0005794,GO:0006022,GO:0006023,GO:0006024,GO:0006029,GO:0006082,GO:0006790,GO:0006807,GO:0008150,GO:0008152,GO:0009058,GO:0009059,GO:0009100,GO:0009101,GO:0009987,GO:0012505,GO:0015012,GO:0015015,GO:0016020,GO:0016853,GO:0016854,GO:0016857,GO:0019538,GO:0030166,GO:0030201,GO:0030202,GO:0030203,GO:…	K01793	C5-epim_C	XP_029093145.1
Chr02	BED02G001255.mRNA1	KOG0039@1|root,KOG0039@2759|Eukaryota,38CNF@33154|Opisthokonta,3BE7B@33208|Metazoa,3CX51@33213|Bilateria,484Y7@7711|Chordata,494K7@7742|Vertebrata,3JF22@40674|Mammalia,4JAP3@91561|Cetartiodactyla	33208|Metazoa	PQ	FAD-binding domain	NOX5	GO:0000003,GO:0000166,GO:0000910,GO:0001525,GO:0001568,GO:0001816,GO:0001935,GO:0001944,GO:0002790,GO:0003674,GO:0003824,GO:0005215,GO:0005216,GO:0005261,GO:0005488,GO:0005575,GO:0005622,GO:0005623,GO:0005737,GO:0005783,GO:0005789,GO:0006801,GO:0006810,GO:0006811,GO:0006812,GO:0006915,GO:0006937,GO:0006940,GO:0006950,GO:0006979,GO:0007049,GO:0007275,GO:0007276,GO:0007292,GO:0008104,GO:0008150,GO:…	K21424	EF-hand_1,EF-hand_5,EF-hand_6,EF-hand_7,FAD_binding_8,Ferric_reduct,NAD_binding_6	XP_057400295.1
Chr02	BED02G001256.mRNA1	2E9XS@1|root,2SG7W@2759|Eukaryota,39YD4@33154|Opisthokonta,3BKK0@33208|Metazoa,3D0KR@33213|Bilateria,48ADQ@7711|Chordata,493WX@7742|Vertebrata,3JFZW@40674|Mammalia,4J7AZ@91561|Cetartiodactyla	33208|Metazoa	T	sperm equatorial segment protein 1	SPESP1	GO:0000003,GO:0001669,GO:0005575,GO:0005622,GO:0005623,GO:0005737,GO:0007338,GO:0007340,GO:0007342,GO:0008037,GO:0008150,GO:0009566,GO:0009987,GO:0009988,GO:0012505,GO:0016043,GO:0019953,GO:0022412,GO:0022414,GO:0030141,GO:0031410,GO:0031982,GO:0032501,GO:0032504,GO:0035036,GO:0043226,GO:0043227,GO:0043229,GO:0044424,GO:0044444,GO:0044464,GO:0044703,GO:0045026,GO:0051704,GO:0061024,GO:0061025,GO:…	K19923	SPESP1	tr|A0A384BF28|A0A384BF28_BALAS
Chr02	BED02G001257.mRNA1	COG1985@1|root,KOG0303@2759|Eukaryota,38DGC@33154|Opisthokonta,3BCGZ@33208|Metazoa,3CSIZ@33213|Bilateria,486DP@7711|Chordata,495K4@7742|Vertebrata,3J942@40674|Mammalia	33208|Metazoa	Z	actin filament binding	CORO2B	GO:0003674,GO:0003779,GO:0005488,GO:0005515,GO:0005575,GO:0005622,GO:0005623,GO:0005856,GO:0006996,GO:0007010,GO:0008092,GO:0008150,GO:0009987,GO:0015629,GO:0016020,GO:0016043,GO:0030029,GO:0030036,GO:0043226,GO:0043228,GO:0043229,GO:0043232,GO:0044424,GO:0044464,GO:0044877,GO:0051015,GO:0071840	K13887	DUF1899,WD40,WD40_4	XP_057399703.1
Chr02	BED02G001258.mRNA1	KOG3637@1|root,KOG3637@2759|Eukaryota,39UD0@33154|Opisthokonta,3BDFY@33208|Metazoa,3CY6W@33213|Bilateria,485QH@7711|Chordata,48VTV@7742|Vertebrata,3J8PM@40674|Mammalia,4IWDC@91561|Cetartiodactyla	33208|Metazoa	W	integrin	ITGA11	GO:0003674,GO:0004888,GO:0005488,GO:0005518,GO:0005575,GO:0005623,GO:0005886,GO:0005887,GO:0005912,GO:0005924,GO:0005925,GO:0006928,GO:0006929,GO:0007154,GO:0007155,GO:0007160,GO:0007165,GO:0007166,GO:0007229,GO:0007275,GO:0007517,GO:0008150,GO:0008305,GO:0009987,GO:0016020,GO:0016021,GO:0016043,GO:0016477,GO:0022610,GO:0023052,GO:0030054,GO:0030055,GO:0030198,GO:0031224,GO:0031226,GO:0031589,GO:…	K06587	FG-GAP,Integrin_alpha2,VWA	XP_059771455.1
Chr02	BED02G001261.mRNA1	COG0666@1|root,KOG0508@2759|Eukaryota,38CUA@33154|Opisthokonta,3B9R6@33208|Metazoa,3D1FY@33213|Bilateria,487C7@7711|Chordata,48XPC@7742|Vertebrata,3J51X@40674|Mammalia,35E47@314146|Euarchontoglires,4Q4RD@9989|Rodentia	33208|Metazoa	S	fem-1 homolog B	FEM1B	GO:0000003,GO:0001655,GO:0001763,GO:0002009,GO:0002064,GO:0002070,GO:0003006,GO:0003674,GO:0003824,GO:0004842,GO:0005102,GO:0005123,GO:0005126,GO:0005488,GO:0005515,GO:0005575,GO:0005622,GO:0005623,GO:0005634,GO:0005654,GO:0005737,GO:0005829,GO:0006464,GO:0006807,GO:0006915,GO:0007275,GO:0008150,GO:0008152,GO:0008219,GO:0009653,GO:0009887,GO:0009888,GO:0009966,GO:0009987,GO:0010646,GO:0010941,GO:…	K10349	Ank,Ank_2,Ank_3,Ank_4	XP_007197868.1
Chr02	BED02G001262.mRNA1	28KE0@1|root,2QSUV@2759|Eukaryota,38F08@33154|Opisthokonta,3BDWU@33208|Metazoa,3CRSH@33213|Bilateria,486CA@7711|Chordata,48V53@7742|Vertebrata,3J434@40674|Mammalia,4JBAG@91561|Cetartiodactyla	33208|Metazoa	S	Ceroid-lipofuscinosis neuronal	CLN6	GO:0001573,GO:0003674,GO:0005488,GO:0005515,GO:0005575,GO:0005622,GO:0005623,GO:0005737,GO:0005783,GO:0005788,GO:0006022,GO:0006066,GO:0006629,GO:0006643,GO:0006664,GO:0006665,GO:0006672,GO:0006687,GO:0006807,GO:0006873,GO:0006885,GO:0006996,GO:0007033,GO:0007035,GO:0007040,GO:0007042,GO:0008150,GO:0008152,GO:0008202,GO:0008203,GO:0009056,GO:0009057,GO:0009893,GO:0009987,GO:0010604,GO:0012505,GO:…	K12359	CLN6	XP_059768893.1
Chr02	BED02G001264.mRNA1	KOG2169@1|root,KOG2169@2759|Eukaryota,38DW4@33154|Opisthokonta,3B9ZI@33208|Metazoa,3CS9C@33213|Bilateria,48090@7711|Chordata,48XWN@7742|Vertebrata,3J9ZI@40674|Mammalia,4J95V@91561|Cetartiodactyla	33208|Metazoa	K	Protein inhibitor of activated STAT, 1	PIAS1	GO:0000082,GO:0000122,GO:0000278,GO:0000724,GO:0000725,GO:0000781,GO:0001654,GO:0001959,GO:0002376,GO:0002520,GO:0002682,GO:0003008,GO:0003674,GO:0003676,GO:0003677,GO:0003712,GO:0003713,GO:0003714,GO:0003824,GO:0005102,GO:0005488,GO:0005515,GO:0005575,GO:0005622,GO:0005623,GO:0005634,GO:0005652,GO:0005654,GO:0005694,GO:0005700,GO:0005737,GO:0006139,GO:0006259,GO:0006281,GO:0006302,GO:0006310,GO:…	K04706,K16063,K16064	PINIT,zf-MIZ	XP_060150041.1
Chr02	BED02G001265.mRNA1	2C3ZR@1|root,2QQC2@2759|Eukaryota,38BAX@33154|Opisthokonta,3B9HZ@33208|Metazoa,3CX7B@33213|Bilateria,4808J@7711|Chordata,497ZK@7742|Vertebrata,3J3NR@40674|Mammalia,4J28B@91561|Cetartiodactyla	33208|Metazoa	K	SKI family transcriptional corepressor 1	SKOR1	GO:0000981,GO:0002009,GO:0002165,GO:0003002,GO:0003674,GO:0003700,GO:0003712,GO:0003714,GO:0005488,GO:0005515,GO:0005575,GO:0005622,GO:0005623,GO:0005634,GO:0005667,GO:0005737,GO:0006355,GO:0006357,GO:0007275,GO:0007389,GO:0007399,GO:0007444,GO:0007472,GO:0007474,GO:0007476,GO:0007552,GO:0007560,GO:0008150,GO:0009653,GO:0009791,GO:0009886,GO:0009887,GO:0009888,GO:0009889,GO:0009890,GO:0009892,GO:…		Ski_Sno,c-SKI_SMAD_bind	tr|A0A8C0CEC6|A0A8C0CEC6_BALMU
Chr02	BED02G001266.mRNA1	KOG0581@1|root,KOG0581@2759|Eukaryota,38I2N@33154|Opisthokonta,3BBU8@33208|Metazoa,3CV86@33213|Bilateria,484XC@7711|Chordata,495YF@7742|Vertebrata,3JDM1@40674|Mammalia,4J95J@91561|Cetartiodactyla	33208|Metazoa	T	mitogen-activated protein kinase kinase	MAP2K5	GO:0000122,GO:0000165,GO:0000166,GO:0000187,GO:0001558,GO:0001817,GO:0001818,GO:0001932,GO:0001934,GO:0003674,GO:0003824,GO:0004672,GO:0004674,GO:0004707,GO:0004708,GO:0004712,GO:0005488,GO:0005524,GO:0005575,GO:0005622,GO:0005623,GO:0005634,GO:0005737,GO:0005819,GO:0005829,GO:0005856,GO:0006355,GO:0006357,GO:0006464,GO:0006468,GO:0006793,GO:0006796,GO:0006807,GO:0006950,GO:0007154,GO:0007162,GO:…	K04463	PB1,Pkinase	XP_032478554.1
Chr02	BED02G001267.mRNA1	28K0M@1|root,2S166@2759|Eukaryota,3A4CP@33154|Opisthokonta,3BPZC@33208|Metazoa,3D8S5@33213|Bilateria,48B1V@7711|Chordata,493KN@7742|Vertebrata,3J5HQ@40674|Mammalia,4IXD9@91561|Cetartiodactyla	33208|Metazoa	S	protein C15orf61 homolog	C15orf61			DUF4528	XP_007166134.1
Chr02	BED02G001268.mRNA1	28K0M@1|root,2QSF3@2759|Eukaryota,38EDK@33154|Opisthokonta,3BGNP@33208|Metazoa,3CTQY@33213|Bilateria,4806Q@7711|Chordata,496ZD@7742|Vertebrata,3J5KX@40674|Mammalia,4J9JE@91561|Cetartiodactyla	33208|Metazoa	S	Short calmodulin-binding motif containing conserved Ile and Gln residues.	IQCH			IQ	tr|A0A8C0CEZ6|A0A8C0CEZ6_BALMU
Chr02	BED02G001270.mRNA1	KOG4273@1|root,KOG4273@2759|Eukaryota,39SHW@33154|Opisthokonta,3BC9B@33208|Metazoa,3D1A1@33213|Bilateria,483NT@7711|Chordata,48VPF@7742|Vertebrata,3JA83@40674|Mammalia,4J03J@91561|Cetartiodactyla	33208|Metazoa	S	Alpha- and gamma-adaptin-binding protein	AAGAB	GO:0005575,GO:0005622,GO:0005623,GO:0005634,GO:0005654,GO:0005737,GO:0005829,GO:0016604,GO:0016607,GO:0031974,GO:0031981,GO:0043226,GO:0043227,GO:0043229,GO:0043231,GO:0043233,GO:0044422,GO:0044424,GO:0044428,GO:0044444,GO:0044446,GO:0044451,GO:0044464,GO:0070013		Adaptin_binding	XP_007166131.1
Chr02	BED02G001271.mRNA1	KOG3701@1|root,KOG3701@2759|Eukaryota,392EY@33154|Opisthokonta,3BP3A@33208|Metazoa,3DN4A@33213|Bilateria,48DGT@7711|Chordata,49AN0@7742|Vertebrata,3JEPT@40674|Mammalia	33208|Metazoa	KT	Domain B in dwarfin family proteins	SMAD3		K04500	MH1,MH2	XP_029092838.1
Chr02	BED02G001274.mRNA1	KOG3701@1|root,KOG3701@2759|Eukaryota,38NHT@33154|Opisthokonta,3BEMQ@33208|Metazoa,3CSH9@33213|Bilateria,482U7@7711|Chordata,4946T@7742|Vertebrata,3J30C@40674|Mammalia,4IXY5@91561|Cetartiodactyla	33208|Metazoa	KT	Mothers against decapentaplegic homolog	SMAD6	GO:0000578,GO:0000902,GO:0000904,GO:0000976,GO:0000977,GO:0000978,GO:0000981,GO:0000987,GO:0001012,GO:0001067,GO:0001568,GO:0001655,GO:0001657,GO:0001822,GO:0001823,GO:0001932,GO:0001933,GO:0001944,GO:0002009,GO:0002164,GO:0002165,GO:0002168,GO:0002376,GO:0003002,GO:0003007,GO:0003008,GO:0003013,GO:0003018,GO:0003148,GO:0003151,GO:0003170,GO:0003171,GO:0003174,GO:0003176,GO:0003177,GO:0003179,GO:…	K04677,K19631	MH1,MH2	XP_059768947.1
Chr02	BED02G001275.mRNA1	COG2723@1|root,KOG0626@2759|Eukaryota,38CCU@33154|Opisthokonta,3BCXZ@33208|Metazoa,3CT1M@33213|Bilateria,480E5@7711|Chordata,4953M@7742|Vertebrata,3J5FQ@40674|Mammalia,4J558@91561|Cetartiodactyla	33208|Metazoa	G	Lactase-like	LCTL	GO:0003674,GO:0003824,GO:0004553,GO:0005575,GO:0005622,GO:0005623,GO:0005737,GO:0005783,GO:0005903,GO:0008150,GO:0008152,GO:0008422,GO:0012505,GO:0015926,GO:0016787,GO:0016798,GO:0043226,GO:0043227,GO:0043229,GO:0043231,GO:0044424,GO:0044444,GO:0044464,GO:0071704,GO:0098862,GO:1901135,GO:1901657	K01229,K05350	Glyco_hydro_1	XP_049561875.1
Chr02	BED02G001276.mRNA1	KOG4803@1|root,KOG4803@2759|Eukaryota,39HTS@33154|Opisthokonta,3BEYU@33208|Metazoa,3D2XN@33213|Bilateria,485C6@7711|Chordata,494Q9@7742|Vertebrata,3JER4@40674|Mammalia,4IZYB@91561|Cetartiodactyla	33208|Metazoa	S	Protein zwilch homolog	ZWILCH	GO:0000075,GO:0000278,GO:0000775,GO:0000776,GO:0005575,GO:0005622,GO:0005623,GO:0005694,GO:0005737,GO:0005829,GO:0007049,GO:0007093,GO:0007346,GO:0008150,GO:0009987,GO:0022402,GO:0032991,GO:0043226,GO:0043228,GO:0043229,GO:0043232,GO:0044422,GO:0044424,GO:0044427,GO:0044444,GO:0044446,GO:0044464,GO:0045786,GO:0045930,GO:0048519,GO:0048523,GO:0050789,GO:0050794,GO:0051726,GO:0065007,GO:0098687,GO:…	K11579	Zwilch	XP_057399930.1
Chr02	BED02G001277.mRNA1	2CH16@1|root,2S8MI@2759|Eukaryota,3A7NU@33154|Opisthokonta,3BRFR@33208|Metazoa,3D87P@33213|Bilateria,48FAG@7711|Chordata,49C3B@7742|Vertebrata,3JHEC@40674|Mammalia,4J5S7@91561|Cetartiodactyla	33208|Metazoa	K	Small nuclear RNA activating complex polypeptide 5	SNAPC5	GO:0003674,GO:0003700,GO:0005575,GO:0005622,GO:0005623,GO:0005634,GO:0005654,GO:0005730,GO:0006139,GO:0006351,GO:0006352,GO:0006355,GO:0006366,GO:0006383,GO:0006384,GO:0006725,GO:0006807,GO:0008150,GO:0008152,GO:0009058,GO:0009059,GO:0009301,GO:0009889,GO:0009987,GO:0010467,GO:0010468,GO:0010556,GO:0016070,GO:0016073,GO:0016604,GO:0018130,GO:0019219,GO:0019222,GO:0019438,GO:0031323,GO:0031326,GO:…	K15211	SNAPc19	XP_059953122.1
Chr02	BED02G001278.mRNA1	KOG0581@1|root,KOG0581@2759|Eukaryota,38BF7@33154|Opisthokonta,3BFZH@33208|Metazoa,3D1UN@33213|Bilateria,4802K@7711|Chordata,48ZHQ@7742|Vertebrata,3J9WE@40674|Mammalia	33208|Metazoa	T	regulation of Golgi inheritance	MAP2K1	GO:0000003,GO:0000075,GO:0000076,GO:0000077,GO:0000165,GO:0000166,GO:0000187,GO:0000278,GO:0000578,GO:0000793,GO:0000902,GO:0001568,GO:0001667,GO:0001701,GO:0001890,GO:0001892,GO:0001932,GO:0001934,GO:0001944,GO:0002064,GO:0002065,GO:0002066,GO:0002119,GO:0002164,GO:0002252,GO:0002376,GO:0002520,GO:0003002,GO:0003006,GO:0003008,GO:0003013,GO:0003018,GO:0003056,GO:0003674,GO:0003824,GO:0004672,GO:…	K04368,K04369	Pkinase	tr|A0A6A1QJ23|A0A6A1QJ23_BALPH
Chr02	BED02G001279.mRNA1	KOG3004@1|root,KOG3004@2759|Eukaryota,38HVC@33154|Opisthokonta,3BIQ4@33208|Metazoa,3D2BT@33213|Bilateria,48AZP@7711|Chordata,490HU@7742|Vertebrata,3JDJK@40674|Mammalia,4J4FG@91561|Cetartiodactyla	33208|Metazoa	D	TIMELESS interacting protein	TIPIN	GO:0000075,GO:0000076,GO:0000077,GO:0000228,GO:0000278,GO:0000785,GO:0000790,GO:0003674,GO:0003676,GO:0003677,GO:0005488,GO:0005575,GO:0005622,GO:0005623,GO:0005634,GO:0005654,GO:0005657,GO:0005694,GO:0005737,GO:0006139,GO:0006259,GO:0006260,GO:0006261,GO:0006275,GO:0006725,GO:0006807,GO:0006950,GO:0006974,GO:0007049,GO:0007093,GO:0007346,GO:0008150,GO:0008152,GO:0008156,GO:0008284,GO:0009058,GO:…	K10904	Swi3	tr|A0A8C0HUY4|A0A8C0HUY4_BALMU
Chr02	BED02G001280.mRNA1	COG0557@1|root,KOG2102@2759|Eukaryota,38CFP@33154|Opisthokonta,3B9E2@33208|Metazoa,3CY8C@33213|Bilateria,47ZY5@7711|Chordata,4966Z@7742|Vertebrata,3J4ZS@40674|Mammalia,4IZF6@91561|Cetartiodactyla	33208|Metazoa	J	DIS3 like exosome 3'-5' exoribonuclease	DIS3L	GO:0000175,GO:0000177,GO:0000178,GO:0003674,GO:0003824,GO:0004518,GO:0004527,GO:0004532,GO:0004540,GO:0005488,GO:0005515,GO:0005575,GO:0005622,GO:0005623,GO:0005737,GO:0005813,GO:0005815,GO:0005829,GO:0005856,GO:0005886,GO:0006139,GO:0006364,GO:0006396,GO:0006401,GO:0006725,GO:0006807,GO:0008150,GO:0008152,GO:0008408,GO:0009056,GO:0009057,GO:0009987,GO:0010467,GO:0015630,GO:0016020,GO:0016070,GO:…	K18681	RNB,Rrp44_CSD1,Rrp44_S1	XP_007166119.2
Chr02	BED02G001281.mRNA1	KOG1218@1|root,KOG1218@2759|Eukaryota,39T32@33154|Opisthokonta,3BBKK@33208|Metazoa,3CW5Y@33213|Bilateria,487RG@7711|Chordata,492WR@7742|Vertebrata,3J2UN@40674|Mammalia,4J8R5@91561|Cetartiodactyla	33208|Metazoa	T	Multiple epidermal growth factor-like domains protein 11	MEGF11	GO:0001654,GO:0003407,GO:0007155,GO:0007275,GO:0007423,GO:0008150,GO:0009653,GO:0009887,GO:0010842,GO:0022610,GO:0032501,GO:0032502,GO:0034109,GO:0043010,GO:0048513,GO:0048592,GO:0048593,GO:0048646,GO:0048731,GO:0048856,GO:0060041,GO:0060042,GO:0090596,GO:0098609		EMI,Laminin_EGF,hEGF	XP_004276263.3
Chr02	BED02G001282.mRNA1	COG1100@1|root,KOG0087@2759|Eukaryota,38FAA@33154|Opisthokonta,3BE79@33208|Metazoa,3CY4B@33213|Bilateria,47ZAW@7711|Chordata,494PE@7742|Vertebrata,3J27Y@40674|Mammalia,4IZMR@91561|Cetartiodactyla	33208|Metazoa	U	RAB11A, member RAS oncogene family	RAB11A	GO:0000003,GO:0000070,GO:0000149,GO:0000166,GO:0000226,GO:0000278,GO:0000280,GO:0000819,GO:0000902,GO:0000910,GO:0000916,GO:0000922,GO:0001558,GO:0001654,GO:0001667,GO:0001700,GO:0001709,GO:0001745,GO:0001751,GO:0001754,GO:0001775,GO:0001882,GO:0001883,GO:0002009,GO:0002064,GO:0002065,GO:0002066,GO:0002376,GO:0003002,GO:0003006,GO:0003008,GO:0003014,GO:0003091,GO:0003674,GO:0003824,GO:0003924,GO:…	K07904,K07905	Ras	XP_007166110.1
Chr02	BED02G001283.mRNA1	KOG2127@1|root,KOG2127@2759|Eukaryota,38F94@33154|Opisthokonta,3BA52@33208|Metazoa,3CTGF@33213|Bilateria,488W5@7711|Chordata,490Z1@7742|Vertebrata,3JD69@40674|Mammalia,4J7YP@91561|Cetartiodactyla	33208|Metazoa	T	domain containing 4A	DENND4A	GO:0002790,GO:0003674,GO:0003676,GO:0003677,GO:0005085,GO:0005088,GO:0005488,GO:0005515,GO:0005516,GO:0005575,GO:0005622,GO:0005623,GO:0005737,GO:0005768,GO:0005829,GO:0005886,GO:0005938,GO:0006355,GO:0006810,GO:0008104,GO:0008150,GO:0009306,GO:0009889,GO:0009966,GO:0009987,GO:0010468,GO:0010556,GO:0010646,GO:0012505,GO:0015031,GO:0015833,GO:0016020,GO:0016043,GO:0017016,GO:0017112,GO:0017137,GO:…	K20163	DENN,PPR_3,dDENN,uDENN	XP_057399191.1
Chr02	BED02G001285.mRNA1	COG0530@1|root,KOG1307@2759|Eukaryota,38CGX@33154|Opisthokonta,3B994@33208|Metazoa,3CRWG@33213|Bilateria,485DI@7711|Chordata,4912V@7742|Vertebrata,3JFBN@40674|Mammalia,4J70Y@91561|Cetartiodactyla	33208|Metazoa	PT	solute carrier family 24	SLC24A1	GO:0001654,GO:0003008,GO:0003674,GO:0005215,GO:0005216,GO:0005261,GO:0005262,GO:0005488,GO:0005509,GO:0005575,GO:0005623,GO:0005886,GO:0005887,GO:0006810,GO:0006811,GO:0006812,GO:0006813,GO:0006814,GO:0006816,GO:0006873,GO:0006874,GO:0006875,GO:0007275,GO:0007423,GO:0007600,GO:0007601,GO:0008150,GO:0008273,GO:0008324,GO:0009314,GO:0009416,GO:0009628,GO:0009642,GO:0009987,GO:0010646,GO:0010647,GO:…	K13749,K13750	Na_Ca_ex	XP_036698491.1
Chr02	BED02G001287.mRNA1	28HRX@1|root,2QQ37@2759|Eukaryota,38F3I@33154|Opisthokonta,3BGU7@33208|Metazoa,3CS0X@33213|Bilateria,489FF@7711|Chordata,48Z8T@7742|Vertebrata,3J53C@40674|Mammalia,4J51S@91561|Cetartiodactyla	33208|Metazoa	S	Von Willebrand factor A	VWA9	GO:0000428,GO:0005575,GO:0005622,GO:0005623,GO:0005634,GO:0005654,GO:0005737,GO:0006139,GO:0006351,GO:0006366,GO:0006396,GO:0006725,GO:0006807,GO:0008150,GO:0008152,GO:0009058,GO:0009059,GO:0009301,GO:0009987,GO:0010467,GO:0016070,GO:0016073,GO:0016180,GO:0016591,GO:0018130,GO:0019438,GO:0030880,GO:0031123,GO:0031974,GO:0031981,GO:0032039,GO:0032774,GO:0032991,GO:0034470,GO:0034472,GO:0034641,GO:…		VWA_2	XP_007166098.2
Chr02	BED02G001288.mRNA1	COG5198@1|root,KOG3187@2759|Eukaryota,39RP3@33154|Opisthokonta,3BFGF@33208|Metazoa,3CTQ1@33213|Bilateria,480C2@7711|Chordata,495E4@7742|Vertebrata,3J5PB@40674|Mammalia,4IX9H@91561|Cetartiodactyla	33208|Metazoa	I	Catalyzes the third of the four reactions of the long- chain fatty acids elongation cycle. This endoplasmic reticulum- bound enzymatic process, allows the addition of two carbons to the chain of long- and very long-chain fatty acids VLCFAs per cycle. This enzyme catalyzes the dehydration of the 3-hydroxyacyl-CoA intermediate into trans-2,3-enoyl-CoA, within each cycle of fatty acid elongation. Th…	PTPLAD1	GO:0000038,GO:0000165,GO:0000187,GO:0001932,GO:0001934,GO:0003674,GO:0003824,GO:0005096,GO:0005488,GO:0005515,GO:0005575,GO:0005622,GO:0005623,GO:0005634,GO:0005635,GO:0005737,GO:0005739,GO:0005783,GO:0005789,GO:0005829,GO:0006082,GO:0006464,GO:0006468,GO:0006629,GO:0006631,GO:0006633,GO:0006643,GO:0006665,GO:0006793,GO:0006796,GO:0006807,GO:0006950,GO:0007154,GO:0007165,GO:0007249,GO:0007254,GO:…	K10703	CS,PTPLA	XP_007166097.1
Chr02	BED02G001289.mRNA1	COG1506@1|root,KOG2281@2759|Eukaryota,38F1N@33154|Opisthokonta,3BIE3@33208|Metazoa,3CT39@33213|Bilateria,48293@7711|Chordata,491KP@7742|Vertebrata,3J58B@40674|Mammalia,4IZ5X@91561|Cetartiodactyla	33208|Metazoa	O	Dipeptidyl peptidase 8	DPP8	GO:0002376,GO:0003674,GO:0003824,GO:0004177,GO:0005575,GO:0005622,GO:0005623,GO:0005737,GO:0005829,GO:0006508,GO:0006807,GO:0006955,GO:0008150,GO:0008152,GO:0008233,GO:0008238,GO:0008239,GO:0016787,GO:0019538,GO:0043170,GO:0044238,GO:0044424,GO:0044444,GO:0044464,GO:0050896,GO:0070011,GO:0071704,GO:0140096,GO:1901564	K08655,K08656	DPPIV_N,Peptidase_S9	XP_007166091.1
Chr02	BED02G001290.mRNA1	KOG4221@1|root,KOG4221@2759|Eukaryota,39JY7@33154|Opisthokonta,3BC0X@33208|Metazoa,3CYFQ@33213|Bilateria,48376@7711|Chordata,495VK@7742|Vertebrata,3J572@40674|Mammalia,4J06S@91561|Cetartiodactyla	33208|Metazoa	T	Immunoglobulin superfamily DCC subclass member 4	IGDCC4	GO:0005575,GO:0005623,GO:0005886,GO:0005887,GO:0007275,GO:0007399,GO:0008150,GO:0008582,GO:0009987,GO:0016020,GO:0016021,GO:0016322,GO:0021700,GO:0022008,GO:0030154,GO:0030182,GO:0030424,GO:0030425,GO:0031224,GO:0031226,GO:0032501,GO:0032502,GO:0036477,GO:0040008,GO:0042551,GO:0042995,GO:0043005,GO:0044087,GO:0044425,GO:0044459,GO:0044463,GO:0044464,GO:0045886,GO:0045926,GO:0048468,GO:0048469,GO:…		I-set,Ig_3,fn3	XP_029092935.1
Chr02	BED02G001292.mRNA1	2CM85@1|root,2QPKE@2759|Eukaryota,38H4K@33154|Opisthokonta,3BH2Y@33208|Metazoa,3D3RY@33213|Bilateria,484QC@7711|Chordata,48VNM@7742|Vertebrata,3JEKU@40674|Mammalia,4IY51@91561|Cetartiodactyla	33208|Metazoa	T	polymerase family member 16	PARP16	GO:0001932,GO:0001934,GO:0003674,GO:0003824,GO:0003950,GO:0005488,GO:0005515,GO:0005575,GO:0005622,GO:0005623,GO:0005634,GO:0005635,GO:0005737,GO:0005783,GO:0005829,GO:0006139,GO:0006464,GO:0006471,GO:0006725,GO:0006732,GO:0006733,GO:0006753,GO:0006793,GO:0006796,GO:0006807,GO:0006950,GO:0006986,GO:0007154,GO:0007165,GO:0008047,GO:0008150,GO:0008152,GO:0009058,GO:0009108,GO:0009117,GO:0009165,GO:…	K00774	PARP	XP_057400730.1
Chr02	BED02G001294.mRNA1	2CMFV@1|root,2QQ8H@2759|Eukaryota,39UNR@33154|Opisthokonta,3BE5U@33208|Metazoa,3CZ3I@33213|Bilateria,47ZXR@7711|Chordata,490YF@7742|Vertebrata,3JAJ6@40674|Mammalia,4J1AD@91561|Cetartiodactyla	33208|Metazoa	T	Cartilage intermediate layer protein	CILP	GO:0005575,GO:0005576,GO:0005615,GO:0008150,GO:0009719,GO:0009892,GO:0009966,GO:0009968,GO:0009987,GO:0010033,GO:0010468,GO:0010605,GO:0010629,GO:0010646,GO:0010648,GO:0019222,GO:0023051,GO:0023057,GO:0031012,GO:0042221,GO:0043567,GO:0043569,GO:0044421,GO:0048519,GO:0048523,GO:0048583,GO:0048585,GO:0050789,GO:0050794,GO:0050896,GO:0051716,GO:0060255,GO:0060390,GO:0060392,GO:0062023,GO:0065007,GO:…		CarboxypepD_reg,Ig_3,Mucin2_WxxW,TSP_1	XP_029092445.1
Chr02	BED02G001295.mRNA1	COG1219@1|root,KOG0745@2759|Eukaryota,38BKK@33154|Opisthokonta,3BCBU@33208|Metazoa,3CRYF@33213|Bilateria,489CX@7711|Chordata,493X2@7742|Vertebrata,3JG0H@40674|Mammalia,4IXHR@91561|Cetartiodactyla	33208|Metazoa	O	ATP-dependent Clp protease ATP-binding subunit clpX-like	CLPX	GO:0000166,GO:0003674,GO:0003824,GO:0004175,GO:0004176,GO:0004252,GO:0005488,GO:0005524,GO:0005575,GO:0005622,GO:0005623,GO:0005634,GO:0005654,GO:0005737,GO:0005739,GO:0005740,GO:0005743,GO:0005759,GO:0005829,GO:0006139,GO:0006163,GO:0006508,GO:0006725,GO:0006753,GO:0006793,GO:0006796,GO:0006807,GO:0008047,GO:0008144,GO:0008150,GO:0008152,GO:0008233,GO:0008236,GO:0009056,GO:0009057,GO:0009117,GO:…	K03544	AAA_2,ClpB_D2-small	sp|Q9JHS4|CLPX_MOUSE
Chr02	BED02G001296.mRNA1	2BXVX@1|root,2QQNP@2759|Eukaryota,38N4N@33154|Opisthokonta,3BJ1M@33208|Metazoa,3D0GV@33213|Bilateria,48459@7711|Chordata,49384@7742|Vertebrata,3JBIW@40674|Mammalia,4J007@91561|Cetartiodactyla	33208|Metazoa	S	Programmed cell death protein 7	PDCD7	GO:0000375,GO:0000377,GO:0000398,GO:0005575,GO:0005622,GO:0005623,GO:0005634,GO:0005654,GO:0005681,GO:0005689,GO:0006139,GO:0006396,GO:0006397,GO:0006725,GO:0006807,GO:0008150,GO:0008152,GO:0008380,GO:0009719,GO:0009725,GO:0009966,GO:0009967,GO:0009987,GO:0010033,GO:0010467,GO:0010646,GO:0010647,GO:0010941,GO:0010942,GO:0014070,GO:0016070,GO:0016071,GO:0023051,GO:0023056,GO:0031960,GO:0031974,GO:…		PDCD7	XP_059769001.1
Chr02	BED02G001297.mRNA1	29NF9@1|root,2RVS1@2759|Eukaryota,39RIT@33154|Opisthokonta,3BBNW@33208|Metazoa,3D0YU@33213|Bilateria,48BXA@7711|Chordata,494U7@7742|Vertebrata,3J5R4@40674|Mammalia,4JBFS@91561|Cetartiodactyla	33208|Metazoa	S	Ubiquitin-associated protein 1-like	UBAP1L	GO:0000813,GO:0003674,GO:0005488,GO:0005515,GO:0005575,GO:0005622,GO:0005623,GO:0005737,GO:0005768,GO:0006508,GO:0006511,GO:0006807,GO:0008150,GO:0008152,GO:0009056,GO:0009057,GO:0009987,GO:0010008,GO:0012505,GO:0016020,GO:0019538,GO:0019941,GO:0030163,GO:0031090,GO:0031410,GO:0031982,GO:0032182,GO:0032991,GO:0036452,GO:0043130,GO:0043162,GO:0043170,GO:0043226,GO:0043227,GO:0043229,GO:0043632,GO:…			XP_007166074.2
Chr02	BED02G001299.mRNA1	KOG1072@1|root,KOG1072@2759|Eukaryota,38UDA@33154|Opisthokonta,3BFUC@33208|Metazoa,3CZA0@33213|Bilateria,484J6@7711|Chordata,490B0@7742|Vertebrata,3JDSD@40674|Mammalia,4J9JQ@91561|Cetartiodactyla	33208|Metazoa	S	Kelch repeat and BTB domain-containing protein 13	KBTBD13	GO:0000151,GO:0005575,GO:0005622,GO:0005623,GO:0005737,GO:0005829,GO:0006464,GO:0006807,GO:0008150,GO:0008152,GO:0009987,GO:0019538,GO:0031461,GO:0031463,GO:0032991,GO:0036211,GO:0043170,GO:0043412,GO:0043687,GO:0044237,GO:0044238,GO:0044260,GO:0044267,GO:0044424,GO:0044444,GO:0044464,GO:0071704,GO:1901564,GO:1902494,GO:1990234	K21913	BTB,Kelch_1	XP_057400364.1
Chr02	BED02G001301.mRNA1	2CA7S@1|root,2S380@2759|Eukaryota,3AAKP@33154|Opisthokonta,3BUJW@33208|Metazoa,3D8IB@33213|Bilateria,48FBM@7711|Chordata,49CA5@7742|Vertebrata,3JHFJ@40674|Mammalia,4J5VS@91561|Cetartiodactyla	33208|Metazoa	S	Organic solute transporter subunit beta	SLC51B	GO:0003674,GO:0005215,GO:0005319,GO:0005342,GO:0005488,GO:0005515,GO:0005575,GO:0005623,GO:0005886,GO:0006810,GO:0006811,GO:0006820,GO:0006869,GO:0008028,GO:0008150,GO:0008509,GO:0008514,GO:0009889,GO:0009891,GO:0009893,GO:0010556,GO:0010557,GO:0010559,GO:0010560,GO:0010604,GO:0010876,GO:0015075,GO:0015125,GO:0015318,GO:0015711,GO:0015718,GO:0015721,GO:0015849,GO:0015850,GO:0016020,GO:0016021,GO:…	K14361	OSTbeta	XP_059769007.1
Chr02	BED02G001303.mRNA1	COG0223@1|root,KOG3082@2759|Eukaryota,38GNB@33154|Opisthokonta,3BEGR@33208|Metazoa,3CWI9@33213|Bilateria,48A7S@7711|Chordata,48WUV@7742|Vertebrata,3J7I8@40674|Mammalia,4J431@91561|Cetartiodactyla	33208|Metazoa	J	methionyl-tRNA formyltransferase	MTFMT	GO:0003674,GO:0003824,GO:0004479,GO:0005575,GO:0005622,GO:0005623,GO:0005737,GO:0005739,GO:0005759,GO:0006139,GO:0006396,GO:0006399,GO:0006400,GO:0006412,GO:0006413,GO:0006464,GO:0006518,GO:0006725,GO:0006807,GO:0008033,GO:0008150,GO:0008152,GO:0009058,GO:0009059,GO:0009451,GO:0009987,GO:0010467,GO:0016070,GO:0016740,GO:0016741,GO:0016742,GO:0019538,GO:0019988,GO:0031974,GO:0034470,GO:0034641,GO:…	K00604	Formyl_trans_C,Formyl_trans_N	XP_007166071.2
Chr02	BED02G001304.mRNA1	COG0666@1|root,KOG4177@2759|Eukaryota,391Z9@33154|Opisthokonta,3BASZ@33208|Metazoa,3CT7H@33213|Bilateria,480YR@7711|Chordata,48ZTY@7742|Vertebrata,3J7PM@40674|Mammalia,4IVR9@91561|Cetartiodactyla	33208|Metazoa	M	Ankyrin repeat and death domain containing 1A	ANKDD1A		K14686,K15503	Ank_2,Ank_3,Ank_4,Ank_5,Death	XP_059771491.1
Chr02	BED02G001305.mRNA1	28K95@1|root,2QVFF@2759|Eukaryota,38CVF@33154|Opisthokonta,3BKE8@33208|Metazoa,3D3UJ@33213|Bilateria,48881@7711|Chordata,497MX@7742|Vertebrata,3JB2F@40674|Mammalia,4J063@91561|Cetartiodactyla	33208|Metazoa	T	Pleckstrin homology domain-containing family O member	PLEKHO2			PH	XP_007112806.2
Chr02	BED02G001306.mRNA1	COG0507@1|root,KOG0987@2759|Eukaryota,38G42@33154|Opisthokonta,3BASM@33208|Metazoa,3CY11@33213|Bilateria,488E0@7711|Chordata,48Z83@7742|Vertebrata,3J2QU@40674|Mammalia,4J1PJ@91561|Cetartiodactyla	33208|Metazoa	D	DNA-dependent ATPase and 5'-3' DNA helicase required for the maintenance of both mitochondrial and nuclear genome stability. Efficiently unwinds G-quadruplex (G4) DNA structures and forked RNA-DNA hybrids. Resolves G4 structures, preventing replication pausing and double-strand breaks (DSBs) at G4 motifs. Involved in the maintenance of telomeric DNA. Inhibits telomere elongation, de novo telomere…	PIF1	GO:0000002,GO:0000166,GO:0000228,GO:0000287,GO:0000781,GO:0000784,GO:0003674,GO:0003676,GO:0003677,GO:0003678,GO:0003824,GO:0004003,GO:0004386,GO:0004857,GO:0005488,GO:0005524,GO:0005575,GO:0005622,GO:0005623,GO:0005634,GO:0005657,GO:0005694,GO:0005737,GO:0005739,GO:0006139,GO:0006259,GO:0006260,GO:0006725,GO:0006807,GO:0006996,GO:0007005,GO:0008026,GO:0008094,GO:0008144,GO:0008150,GO:0008152,GO:…	K15255	Herpes_Helicase,PIF1	XP_029093360.1
Chr02	BED02G001307.mRNA1	KOG4387@1|root,KOG4387@2759|Eukaryota,38FDZ@33154|Opisthokonta,3BAXW@33208|Metazoa,3CU1F@33213|Bilateria,487TX@7711|Chordata,48ZDE@7742|Vertebrata,3JEXY@40674|Mammalia,35G7S@314146|Euarchontoglires,4MHH9@9443|Primates,4MS66@9604|Hominidae	33208|Metazoa	K	ornithine decarboxylase inhibitor activity	OAZ2	GO:0003674,GO:0004857,GO:0005575,GO:0005622,GO:0005623,GO:0005634,GO:0005737,GO:0005829,GO:0006521,GO:0006576,GO:0006595,GO:0006807,GO:0008073,GO:0008150,GO:0008152,GO:0009308,GO:0009893,GO:0009894,GO:0009896,GO:0009987,GO:0010565,GO:0010604,GO:0019222,GO:0030234,GO:0031323,GO:0032386,GO:0032388,GO:0032879,GO:0032880,GO:0033157,GO:0033238,GO:0034641,GO:0034762,GO:0034763,GO:0042176,GO:0042979,GO:…	K16548,K16613	ODC_AZ	XP_060149536.1
Chr02	BED02G001308.mRNA1	28KDT@1|root,2RCUP@2759|Eukaryota,39NPR@33154|Opisthokonta,3CQ87@33208|Metazoa,3E6DF@33213|Bilateria,482FS@7711|Chordata,4961E@7742|Vertebrata,3JC2Q@40674|Mammalia,4IXT8@91561|Cetartiodactyla	33208|Metazoa	S	Zinc finger protein	ZNF609	GO:0000428,GO:0002682,GO:0002684,GO:0002694,GO:0002696,GO:0005575,GO:0005622,GO:0005623,GO:0005634,GO:0005654,GO:0006355,GO:0006357,GO:0007275,GO:0007399,GO:0008150,GO:0009889,GO:0009891,GO:0009893,GO:0009987,GO:0010468,GO:0010556,GO:0010557,GO:0010604,GO:0010628,GO:0010720,GO:0016591,GO:0019219,GO:0019222,GO:0022008,GO:0022407,GO:0022409,GO:0030154,GO:0030155,GO:0030334,GO:0030335,GO:0030880,GO:…			XP_059861763.1
Chr02	BED02G001309.mRNA1	KOG2845@1|root,KOG2845@2759|Eukaryota,38GSP@33154|Opisthokonta,3BHJY@33208|Metazoa,3CTRT@33213|Bilateria,4829M@7711|Chordata,493DV@7742|Vertebrata,3J2XK@40674|Mammalia,4IVUI@91561|Cetartiodactyla	33208|Metazoa	K	Thyroid hormone receptor interactor 4	TRIP4	GO:0002020,GO:0002119,GO:0002164,GO:0003674,GO:0003712,GO:0003713,GO:0005102,GO:0005488,GO:0005515,GO:0005575,GO:0005622,GO:0005623,GO:0005634,GO:0005654,GO:0005737,GO:0006355,GO:0006810,GO:0007154,GO:0007165,GO:0007275,GO:0008134,GO:0008150,GO:0009719,GO:0009725,GO:0009755,GO:0009791,GO:0009889,GO:0009891,GO:0009893,GO:0009987,GO:0010033,GO:0010468,GO:0010556,GO:0010557,GO:0010604,GO:0010628,GO:…		ASCH,zf-C2HC5	XP_024591036.1
Chr02	BED02G001310.mRNA1	2CJZQ@1|root,2S3UM@2759|Eukaryota,3A5Z2@33154|Opisthokonta,3BQCQ@33208|Metazoa,3D7QG@33213|Bilateria,48ERC@7711|Chordata,49BQB@7742|Vertebrata,3JH46@40674|Mammalia,4JBRD@91561|Cetartiodactyla	33208|Metazoa	S	PCNA-associated factor	KIAA0101	GO:0000226,GO:0000731,GO:0003674,GO:0003682,GO:0005488,GO:0005575,GO:0005622,GO:0005623,GO:0005634,GO:0005654,GO:0005737,GO:0005813,GO:0005815,GO:0005856,GO:0006139,GO:0006259,GO:0006260,GO:0006281,GO:0006301,GO:0006725,GO:0006807,GO:0006950,GO:0006974,GO:0006996,GO:0007010,GO:0007017,GO:0007049,GO:0007098,GO:0008150,GO:0008152,GO:0009058,GO:0009059,GO:0009314,GO:0009411,GO:0009416,GO:0009628,GO:…		PAF	XP_049561792.1
Chr02	BED02G001311.mRNA1	KOG1164@1|root,KOG1165@2759|Eukaryota,38BTT@33154|Opisthokonta,3BE4B@33208|Metazoa,3CS1U@33213|Bilateria,4832V@7711|Chordata,48VM0@7742|Vertebrata,3J3K3@40674|Mammalia,3EIFP@33554|Carnivora	33208|Metazoa	T	Casein kinase 1, gamma 1	CSNK1G1	GO:0000003,GO:0000166,GO:0000287,GO:0001654,GO:0001736,GO:0001738,GO:0001745,GO:0002009,GO:0003006,GO:0003008,GO:0003674,GO:0003824,GO:0004672,GO:0004674,GO:0005488,GO:0005515,GO:0005524,GO:0005575,GO:0005622,GO:0005623,GO:0005634,GO:0005737,GO:0005818,GO:0005819,GO:0005829,GO:0005856,GO:0005886,GO:0005938,GO:0006464,GO:0006468,GO:0006793,GO:0006796,GO:0006807,GO:0006810,GO:0006897,GO:0006928,GO:…	K08958	CK1gamma_C,Pkinase	XP_060150129.1
Chr02	BED02G001313.mRNA1	COG0652@1|root,KOG0880@2759|Eukaryota,38FKT@33154|Opisthokonta,3BCX1@33208|Metazoa,3CS7W@33213|Bilateria,485X0@7711|Chordata,490DE@7742|Vertebrata,3JBR9@40674|Mammalia,4IW5D@91561|Cetartiodactyla	33208|Metazoa	O	Peptidyl-prolyl cis-trans isomerase	PPIB	GO:0000413,GO:0001501,GO:0003674,GO:0003755,GO:0003824,GO:0005488,GO:0005515,GO:0005575,GO:0005622,GO:0005623,GO:0005634,GO:0005737,GO:0005783,GO:0005788,GO:0005790,GO:0006457,GO:0006464,GO:0006807,GO:0006810,GO:0007275,GO:0008144,GO:0008150,GO:0008152,GO:0009987,GO:0012505,GO:0016018,GO:0016853,GO:0016859,GO:0018193,GO:0018208,GO:0019538,GO:0019899,GO:0031647,GO:0031974,GO:0032501,GO:0032502,GO:…	K03768	Pro_isomerase	XP_007166051.1
Chr02	BED02G001314.mRNA1	KOG2101@1|root,KOG2101@2759|Eukaryota,39RRS@33154|Opisthokonta,3BKDH@33208|Metazoa,3D3E2@33213|Bilateria,48DCR@7711|Chordata,496EI@7742|Vertebrata,3J86F@40674|Mammalia,4J8FA@91561|Cetartiodactyla	33208|Metazoa	DUZ	Sorting nexin-22	SNX22		K17941	PX	XP_029094825.1
Chr02	BED02G001315.mRNA1	COG5391@1|root,KOG2273@2759|Eukaryota,38B4R@33154|Opisthokonta,3BA59@33208|Metazoa,3CWCM@33213|Bilateria,4883A@7711|Chordata,491KG@7742|Vertebrata,3JF4R@40674|Mammalia,4IYCK@91561|Cetartiodactyla	33208|Metazoa	U	Sorting nexin 1	SNX1	GO:0000323,GO:0000902,GO:0001845,GO:0003674,GO:0005102,GO:0005154,GO:0005158,GO:0005488,GO:0005515,GO:0005543,GO:0005547,GO:0005575,GO:0005622,GO:0005623,GO:0005737,GO:0005764,GO:0005768,GO:0005769,GO:0005773,GO:0005829,GO:0006810,GO:0006886,GO:0006897,GO:0006898,GO:0006906,GO:0006909,GO:0006915,GO:0006996,GO:0007033,GO:0007040,GO:0007275,GO:0007399,GO:0007610,GO:0007638,GO:0008104,GO:0008150,GO:…	K17917	PX,Sorting_nexin,Vps5	sp|Q05B62|SNX1_BOVIN
Chr02	BED02G001317.mRNA1	COG5133@1|root,KOG3381@2759|Eukaryota,3A3NS@33154|Opisthokonta,3BRH9@33208|Metazoa,3D8J4@33213|Bilateria,48C6X@7711|Chordata,494CE@7742|Vertebrata,3J5HG@40674|Mammalia,4J861@91561|Cetartiodactyla	33208|Metazoa	S	Family with sequence similarity 96 member A	FAM96A	GO:0005575,GO:0005622,GO:0005623,GO:0005634,GO:0005654,GO:0005737,GO:0005819,GO:0005829,GO:0005856,GO:0005874,GO:0005876,GO:0007049,GO:0007059,GO:0008150,GO:0009987,GO:0015630,GO:0022402,GO:0031974,GO:0031981,GO:0043226,GO:0043227,GO:0043228,GO:0043229,GO:0043231,GO:0043232,GO:0043233,GO:0044422,GO:0044424,GO:0044428,GO:0044430,GO:0044444,GO:0044446,GO:0044464,GO:0070013,GO:0098813,GO:0099080,GO:…		FeS_assembly_P	tr|A0A6A1QEK5|A0A6A1QEK5_BALPH
Chr02	BED02G001318.mRNA1	KOG0118@1|root,KOG0118@2759|Eukaryota,39ST6@33154|Opisthokonta,3BA81@33208|Metazoa,3CRMB@33213|Bilateria,485HG@7711|Chordata,48V1Y@7742|Vertebrata,3J4FY@40674|Mammalia,359NG@314146|Euarchontoglires,4M95K@9443|Primates	33208|Metazoa	A	cellular response to sodium arsenite	hnrnpa1	GO:0000003,GO:0000375,GO:0000377,GO:0000380,GO:0000381,GO:0000398,GO:0000733,GO:0000781,GO:0000785,GO:0000792,GO:0001654,GO:0001745,GO:0003006,GO:0003674,GO:0003676,GO:0003677,GO:0003697,GO:0003723,GO:0003725,GO:0003727,GO:0003729,GO:0003730,GO:0003824,GO:0005488,GO:0005515,GO:0005575,GO:0005622,GO:0005623,GO:0005634,GO:0005654,GO:0005681,GO:0005694,GO:0005700,GO:0005703,GO:0005737,GO:0005829,GO:…	K12741,K13158,K14411	HnRNPA1,RRM_1	XP_036699145.1
Chr02	BED02G001319.mRNA1	COG5184@1|root,KOG1426@2759|Eukaryota,38BQ2@33154|Opisthokonta,3B9UD@33208|Metazoa,3CUDU@33213|Bilateria,487VA@7711|Chordata,48YQC@7742|Vertebrata,3JECF@40674|Mammalia,4J373@91561|Cetartiodactyla	33208|Metazoa	DZ	HECT and RLD domain containing E3 ubiquitin protein ligase family member 1	HERC1	GO:0003674,GO:0005085,GO:0005086,GO:0005488,GO:0005515,GO:0005575,GO:0005622,GO:0005623,GO:0005737,GO:0005794,GO:0005829,GO:0008150,GO:0012505,GO:0016020,GO:0019899,GO:0043226,GO:0043227,GO:0043229,GO:0043231,GO:0044424,GO:0044444,GO:0044464,GO:0051020,GO:0065007,GO:0065009,GO:0098772	K10594	HECT,RCC1,SPRY,WD40	XP_036697174.1
Chr02	BED02G001320.mRNA1	KOG1947@1|root,KOG1947@2759|Eukaryota,38FJX@33154|Opisthokonta,3BJT0@33208|Metazoa,3D1Z7@33213|Bilateria,48BM3@7711|Chordata,491J8@7742|Vertebrata,3JBTT@40674|Mammalia,4J9B5@91561|Cetartiodactyla	33208|Metazoa	S	F-box and leucine-rich	FBXL22	GO:0000151,GO:0000209,GO:0003674,GO:0003824,GO:0004842,GO:0005575,GO:0005622,GO:0005623,GO:0005634,GO:0005730,GO:0005737,GO:0005829,GO:0006464,GO:0006508,GO:0006511,GO:0006807,GO:0008150,GO:0008152,GO:0009056,GO:0009057,GO:0009987,GO:0010498,GO:0016567,GO:0016740,GO:0019005,GO:0019538,GO:0019787,GO:0019941,GO:0030016,GO:0030017,GO:0030018,GO:0030163,GO:0031461,GO:0031674,GO:0031974,GO:0031981,GO:…	K10288	F-box,F-box-like	tr|A0A8C0C2W3|A0A8C0C2W3_BALMU
Chr02	BED02G001321.mRNA1	KOG1867@1|root,KOG1867@2759|Eukaryota,38BXZ@33154|Opisthokonta,3BD0S@33208|Metazoa,3D27V@33213|Bilateria,480CM@7711|Chordata,493FC@7742|Vertebrata,3J3BW@40674|Mammalia,4IXMQ@91561|Cetartiodactyla	33208|Metazoa	O	Ubiquitin carboxyl-terminal hydrolase 3	USP3	GO:0000122,GO:0000228,GO:0000278,GO:0000785,GO:0000790,GO:0000976,GO:0000977,GO:0000978,GO:0000987,GO:0001012,GO:0001067,GO:0003674,GO:0003676,GO:0003677,GO:0003682,GO:0003690,GO:0003824,GO:0004843,GO:0005488,GO:0005515,GO:0005575,GO:0005622,GO:0005623,GO:0005634,GO:0005654,GO:0005694,GO:0005737,GO:0006139,GO:0006259,GO:0006281,GO:0006325,GO:0006355,GO:0006357,GO:0006464,GO:0006508,GO:0006725,GO:…	K11986	UCH,zf-UBP	XP_057399758.1
Chr02	BED02G001323.mRNA1	COG3338@1|root,KOG0382@2759|Eukaryota,38GF0@33154|Opisthokonta,3BI6B@33208|Metazoa,3CWPY@33213|Bilateria,482F3@7711|Chordata,48VEH@7742|Vertebrata,3JFZG@40674|Mammalia,4J8X9@91561|Cetartiodactyla	33208|Metazoa	P	carbonic anhydrase	CA12	GO:0003674,GO:0003824,GO:0004089,GO:0005488,GO:0005575,GO:0005623,GO:0005886,GO:0006810,GO:0006811,GO:0006820,GO:0006885,GO:0008150,GO:0008270,GO:0015669,GO:0015670,GO:0015701,GO:0015711,GO:0015893,GO:0016020,GO:0016021,GO:0016829,GO:0016835,GO:0016836,GO:0019755,GO:0031224,GO:0042221,GO:0042493,GO:0042592,GO:0043167,GO:0043169,GO:0044425,GO:0044464,GO:0046872,GO:0046914,GO:0048878,GO:0050801,GO:…	K01672	Carb_anhydrase	XP_007166034.1
Chr02	BED02G001325.mRNA1	KOG3972@1|root,KOG3972@2759|Eukaryota,38GFG@33154|Opisthokonta,3BA9Y@33208|Metazoa,3CRWC@33213|Bilateria,480WJ@7711|Chordata,48V5C@7742|Vertebrata,3JCHG@40674|Mammalia,4J83J@91561|Cetartiodactyla	33208|Metazoa	S	Gamma-secretase subunit	APH1B	GO:0000003,GO:0001655,GO:0001656,GO:0001822,GO:0003006,GO:0003674,GO:0003824,GO:0004175,GO:0005575,GO:0005622,GO:0005623,GO:0005737,GO:0005768,GO:0005770,GO:0005783,GO:0005886,GO:0005887,GO:0006508,GO:0006807,GO:0007154,GO:0007165,GO:0007166,GO:0007219,GO:0007220,GO:0007275,GO:0007276,GO:0007281,GO:0007292,GO:0007389,GO:0008104,GO:0008150,GO:0008152,GO:0008233,GO:0008593,GO:0009653,GO:0009790,GO:…	K06172	Aph-1	XP_007166037.1
Chr02	BED02G001327.mRNA1	COG1680@1|root,2QQBX@2759|Eukaryota,39RFH@33154|Opisthokonta,3BE1E@33208|Metazoa,3CSHV@33213|Bilateria,486XT@7711|Chordata,497V4@7742|Vertebrata,3J858@40674|Mammalia,4IWT0@91561|Cetartiodactyla	33208|Metazoa	V	Serine beta-lactamase-like protein LACTB, mitochondrial	LACTB	GO:0003674,GO:0003824,GO:0005488,GO:0005515,GO:0005575,GO:0005622,GO:0005623,GO:0005737,GO:0005739,GO:0005829,GO:0006508,GO:0006807,GO:0008150,GO:0008152,GO:0008233,GO:0016787,GO:0019216,GO:0019222,GO:0019538,GO:0042802,GO:0043170,GO:0043226,GO:0043227,GO:0043229,GO:0043231,GO:0044238,GO:0044424,GO:0044444,GO:0044464,GO:0050789,GO:0065007,GO:0071704,GO:0080090,GO:0140096,GO:1901564	K17382	Beta-lactamase	XP_023984635.1
Chr02	BED02G001330.mRNA1	KOG4261@1|root,KOG4261@2759|Eukaryota,38HIJ@33154|Opisthokonta,3BAVX@33208|Metazoa,3CRH2@33213|Bilateria,48A3G@7711|Chordata,4969V@7742|Vertebrata,3J8XV@40674|Mammalia,4J7W0@91561|Cetartiodactyla	33208|Metazoa	Z	cytoskeletal anchoring at plasma membrane	TLN2	GO:0000003,GO:0001667,GO:0001700,GO:0001708,GO:0001894,GO:0002009,GO:0002064,GO:0002065,GO:0002066,GO:0002119,GO:0002164,GO:0002165,GO:0003006,GO:0003674,GO:0003779,GO:0005102,GO:0005178,GO:0005198,GO:0005488,GO:0005515,GO:0005575,GO:0005576,GO:0005604,GO:0005605,GO:0005622,GO:0005623,GO:0005737,GO:0005856,GO:0005886,GO:0005911,GO:0005912,GO:0005913,GO:0005916,GO:0005924,GO:0005925,GO:0006355,GO:…	K06271	FERM_M,FERM_N,FERM_f0,IRS,I_LWEQ,Talin_middle,VBS	XP_060007205.1
Chr02	BED02G001331.mRNA1	2AZ2E@1|root,2S04T@2759|Eukaryota,39T9V@33154|Opisthokonta,3BNE7@33208|Metazoa,3D44Y@33213|Bilateria,48C96@7711|Chordata,49870@7742|Vertebrata,3J9FE@40674|Mammalia,4IXF1@91561|Cetartiodactyla	33208|Metazoa	S	C2 calcium-dependent domain-containing protein 4A-like	C2CD4A	GO:0003674,GO:0005488,GO:0005509,GO:0005543,GO:0005544,GO:0005575,GO:0005623,GO:0005886,GO:0008289,GO:0016020,GO:0043167,GO:0043168,GO:0043169,GO:0044464,GO:0046872,GO:0071944		C2	XP_019806666.2
Chr02	BED02G001333.mRNA1	COG5043@1|root,KOG1809@2759|Eukaryota,38B64@33154|Opisthokonta,3BFU8@33208|Metazoa,3CWMY@33213|Bilateria,480UX@7711|Chordata,497QV@7742|Vertebrata,3J6KF@40674|Mammalia,4J976@91561|Cetartiodactyla	33208|Metazoa	U	Vacuolar protein sorting-associated protein	VPS13C		K07050,K19525	ATG_C,Chorein_N,SHR-BD,VPS13,VPS13_C,VPS13_mid_rpt	XP_060150157.1
Chr02	BED02G001334.mRNA1	COG0196@1|root,KOG3110@2759|Eukaryota,3A3TG@33154|Opisthokonta,3BPB6@33208|Metazoa,3D402@33213|Bilateria,48A1H@7711|Chordata,48WEZ@7742|Vertebrata,3JF9W@40674|Mammalia,35PH7@314146|Euarchontoglires,4MH0P@9443|Primates	33208|Metazoa	H	Riboflavin kinase	RFK	GO:0003674,GO:0003824,GO:0005575,GO:0005622,GO:0005623,GO:0005737,GO:0005829,GO:0006139,GO:0006725,GO:0006732,GO:0006753,GO:0006766,GO:0006767,GO:0006771,GO:0006793,GO:0006796,GO:0006807,GO:0006915,GO:0008150,GO:0008152,GO:0008219,GO:0008531,GO:0009058,GO:0009108,GO:0009110,GO:0009117,GO:0009123,GO:0009124,GO:0009156,GO:0009161,GO:0009165,GO:0009231,GO:0009259,GO:0009260,GO:0009398,GO:0009893,GO:…	K00861	Flavokinase	XP_036700040.1
Chr02	BED02G001335.mRNA1									XP_057398662.1
Chr02	BED02G001338.mRNA1	28NAT@1|root,2QUWA@2759|Eukaryota,39SGS@33154|Opisthokonta,3BEI4@33208|Metazoa,3CUCJ@33213|Bilateria,486FT@7711|Chordata,48VAN@7742|Vertebrata,3J8YN@40674|Mammalia,4IYN2@91561|Cetartiodactyla	33208|Metazoa	K	complex ELL subunit 2	ICE2	GO:0000785,GO:0005575,GO:0005622,GO:0005623,GO:0005634,GO:0005654,GO:0005694,GO:0005737,GO:0005829,GO:0006139,GO:0006351,GO:0006355,GO:0006359,GO:0006366,GO:0006383,GO:0006725,GO:0006807,GO:0008023,GO:0008150,GO:0008152,GO:0009058,GO:0009059,GO:0009301,GO:0009889,GO:0009891,GO:0009893,GO:0009987,GO:0010467,GO:0010468,GO:0010556,GO:0010557,GO:0010604,GO:0010628,GO:0015030,GO:0016070,GO:0016073,GO:…		NARG2_C	XP_059769120.1
Chr02	BED02G001339.mRNA1	KOG0819@1|root,KOG0819@2759|Eukaryota,38DK4@33154|Opisthokonta,3BI0C@33208|Metazoa,3CRGC@33213|Bilateria,47YW4@7711|Chordata,48XIZ@7742|Vertebrata,3J84U@40674|Mammalia,4J8H4@91561|Cetartiodactyla	33208|Metazoa	U	Calcium-regulated membrane-binding protein whose affinity for calcium is greatly enhanced by anionic phospholipids. It binds two calcium ions with high affinity. May be involved in heat-stress response. Inhibits PCSK9-enhanced LDLR degradation, probably reduces PCSK9 protein levels via a translational mechanism but also competes with LDLR for binding with PCSK9	ANXA2	GO:0000323,GO:0001501,GO:0001503,GO:0001525,GO:0001568,GO:0001726,GO:0001765,GO:0001775,GO:0001786,GO:0001816,GO:0001919,GO:0001921,GO:0001932,GO:0001934,GO:0001944,GO:0002020,GO:0002252,GO:0002263,GO:0002274,GO:0002275,GO:0002283,GO:0002366,GO:0002376,GO:0002443,GO:0002444,GO:0002446,GO:0002520,GO:0002521,GO:0002573,GO:0003157,GO:0003158,GO:0003348,GO:0003416,GO:0003417,GO:0003674,GO:0003779,GO:…	K17092	Annexin	XP_057399348.1
Chr02	BED02G001340.mRNA1	COG5025@1|root,KOG3562@2759|Eukaryota,39TFN@33154|Opisthokonta,3BQB4@33208|Metazoa,3D35J@33213|Bilateria,4800E@7711|Chordata,493QX@7742|Vertebrata,3J1YF@40674|Mammalia	33208|Metazoa	K	forkhead box	FOXB1	GO:0000902,GO:0000904,GO:0000981,GO:0001655,GO:0001756,GO:0002119,GO:0002164,GO:0003002,GO:0003008,GO:0003674,GO:0003676,GO:0003677,GO:0003700,GO:0005488,GO:0005575,GO:0005622,GO:0005623,GO:0005634,GO:0006355,GO:0006357,GO:0006810,GO:0006928,GO:0007154,GO:0007275,GO:0007389,GO:0007399,GO:0007409,GO:0007412,GO:0007417,GO:0007420,GO:0007589,GO:0007595,GO:0007610,GO:0007611,GO:0007612,GO:0007632,GO:…	K09395,K09411	Forkhead	XP_007166024.2
Chr02	BED02G001341.mRNA1	28NCF@1|root,2QUXY@2759|Eukaryota,38FHU@33154|Opisthokonta,3BE1R@33208|Metazoa,3CW3C@33213|Bilateria,481A4@7711|Chordata,48XH0@7742|Vertebrata,3J5U1@40674|Mammalia,4J1Q0@91561|Cetartiodactyla	33208|Metazoa	S	BCL2 adenovirus E1B 19 kDa protein-interacting protein	BNIP2	GO:0000226,GO:0000922,GO:0001701,GO:0001824,GO:0001932,GO:0001934,GO:0003674,GO:0005096,GO:0005488,GO:0005509,GO:0005515,GO:0005575,GO:0005622,GO:0005623,GO:0005634,GO:0005635,GO:0005737,GO:0005813,GO:0005814,GO:0005815,GO:0005819,GO:0005829,GO:0005856,GO:0006915,GO:0006996,GO:0007010,GO:0007017,GO:0007049,GO:0007098,GO:0007275,GO:0007399,GO:0008047,GO:0008150,GO:0008219,GO:0009790,GO:0009792,GO:…	K18448,K18449	BNIP2,CRAL_TRIO_2	XP_032478508.1
Chr02	BED02G001342.mRNA1	COG5123@1|root,KOG3463@2759|Eukaryota,3A3NT@33154|Opisthokonta,3BQM6@33208|Metazoa,3D7H9@33213|Bilateria,48ENV@7711|Chordata,49BEE@7742|Vertebrata,3JGXC@40674|Mammalia,35Q2U@314146|Euarchontoglires,4Q5ID@9989|Rodentia	33208|Metazoa	K	RNA polymerase II transcriptional preinitiation complex assembly	GTF2A2	GO:0000428,GO:0000988,GO:0000989,GO:0001076,GO:0001085,GO:0001103,GO:0001129,GO:0001132,GO:0003674,GO:0003712,GO:0003713,GO:0005488,GO:0005515,GO:0005575,GO:0005622,GO:0005623,GO:0005634,GO:0005654,GO:0005667,GO:0005669,GO:0005672,GO:0006139,GO:0006351,GO:0006352,GO:0006355,GO:0006357,GO:0006366,GO:0006367,GO:0006725,GO:0006807,GO:0008134,GO:0008150,GO:0008152,GO:0009058,GO:0009059,GO:0009889,GO:…	K03123	TFIIA_gamma_C,TFIIA_gamma_N	XP_007166021.1
Chr02	BED02G001343.mRNA1	KOG0799@1|root,KOG0799@2759|Eukaryota,391SQ@33154|Opisthokonta,3BEZV@33208|Metazoa,3CU16@33213|Bilateria,482JV@7711|Chordata,493MJ@7742|Vertebrata,3J6FT@40674|Mammalia,4IZ17@91561|Cetartiodactyla	33208|Metazoa	G	Glucosaminyl (N-acetyl) transferase 3, mucin type	GCNT3	GO:0000139,GO:0001655,GO:0001822,GO:0002250,GO:0002251,GO:0002252,GO:0002376,GO:0002377,GO:0002381,GO:0002385,GO:0002426,GO:0002440,GO:0002443,GO:0002449,GO:0002460,GO:0003008,GO:0003674,GO:0003824,GO:0003829,GO:0005575,GO:0005622,GO:0005623,GO:0005737,GO:0005794,GO:0005975,GO:0006464,GO:0006486,GO:0006493,GO:0006807,GO:0006810,GO:0006955,GO:0007275,GO:0007586,GO:0008109,GO:0008150,GO:0008152,GO:…	K00727,K09662	Branch	XP_007166020.2
Chr02	BED02G001345.mRNA1	28HIH@1|root,2S0X8@2759|Eukaryota,39P8I@33154|Opisthokonta,3BFB4@33208|Metazoa,3CZ1W@33213|Bilateria,487Y3@7711|Chordata,490IS@7742|Vertebrata,3J6H7@40674|Mammalia	33208|Metazoa	S	Family with sequence similarity 81, member A	FAM81A				XP_057398392.1
Chr02	BED02G001347.mRNA1	COG5022@1|root,KOG0162@2759|Eukaryota,39J88@33154|Opisthokonta,3CNUX@33208|Metazoa,3E57C@33213|Bilateria,47ZME@7711|Chordata,490AS@7742|Vertebrata,3JB10@40674|Mammalia,4J39I@91561|Cetartiodactyla	33208|Metazoa	Z	Myosin IE	MYO1E	GO:0000146,GO:0001568,GO:0001570,GO:0001655,GO:0001701,GO:0001822,GO:0001944,GO:0002064,GO:0002376,GO:0002520,GO:0003008,GO:0003014,GO:0003094,GO:0003674,GO:0003774,GO:0003779,GO:0003824,GO:0005488,GO:0005515,GO:0005516,GO:0005543,GO:0005575,GO:0005622,GO:0005623,GO:0005737,GO:0005856,GO:0005903,GO:0005911,GO:0005912,GO:0005938,GO:0006807,GO:0006810,GO:0006897,GO:0006928,GO:0007154,GO:0007165,GO:…	K10356	Myosin_TH1,Myosin_head,SH3_1,SH3_9	XP_032478504.1
Chr02	BED02G001348.mRNA1	COG5024@1|root,KOG0653@2759|Eukaryota,38F4R@33154|Opisthokonta,3BB78@33208|Metazoa,3CTCK@33213|Bilateria,480D9@7711|Chordata,48XN9@7742|Vertebrata,3JA2Z@40674|Mammalia,4J20N@91561|Cetartiodactyla	33208|Metazoa	D	Cyclin B2	CCNB2	GO:0000003,GO:0000070,GO:0000086,GO:0000278,GO:0000280,GO:0000281,GO:0000775,GO:0000819,GO:0000910,GO:0000920,GO:0001700,GO:0001701,GO:0001776,GO:0001837,GO:0001932,GO:0002260,GO:0002376,GO:0002520,GO:0003006,GO:0003007,GO:0003674,GO:0003824,GO:0004672,GO:0004674,GO:0004693,GO:0005488,GO:0005515,GO:0005575,GO:0005622,GO:0005623,GO:0005634,GO:0005694,GO:0005737,GO:0005813,GO:0005815,GO:0005819,GO:…	K00774,K05868,K21770	Cyclin_C,Cyclin_N	XP_007166016.1
Chr02	BED02G001350.mRNA1	KOG0800@1|root,KOG0800@2759|Eukaryota,39SE1@33154|Opisthokonta,3BBW1@33208|Metazoa,3D0DW@33213|Bilateria,482P2@7711|Chordata,491W8@7742|Vertebrata,3J9HF@40674|Mammalia,4J4XM@91561|Cetartiodactyla	33208|Metazoa	O	ring finger protein 111	RNF111	GO:0000209,GO:0003674,GO:0003824,GO:0004842,GO:0005488,GO:0005515,GO:0005575,GO:0005622,GO:0005623,GO:0005634,GO:0005654,GO:0005737,GO:0005829,GO:0006139,GO:0006259,GO:0006281,GO:0006289,GO:0006355,GO:0006357,GO:0006464,GO:0006508,GO:0006511,GO:0006725,GO:0006807,GO:0006950,GO:0006974,GO:0007154,GO:0007165,GO:0007166,GO:0007167,GO:0007178,GO:0007275,GO:0007389,GO:0008150,GO:0008152,GO:0008270,GO:…	K10635,K17821	RNF111_N,zf-RING_2	XP_007166009.1
Chr02	BED02G001352.mRNA1	KOG4661@1|root,KOG4661@2759|Eukaryota,38BSB@33154|Opisthokonta,3B9FI@33208|Metazoa,3CSR3@33213|Bilateria,489CU@7711|Chordata,497WQ@7742|Vertebrata,3J45A@40674|Mammalia,4J1DK@91561|Cetartiodactyla	33208|Metazoa	A	transcription modulator	SLTM	GO:0003674,GO:0003676,GO:0003677,GO:0003690,GO:0003723,GO:0003729,GO:0005488,GO:0005515,GO:0005575,GO:0005622,GO:0005623,GO:0005634,GO:0005654,GO:0006355,GO:0006357,GO:0008150,GO:0009889,GO:0010468,GO:0010556,GO:0016363,GO:0016604,GO:0019219,GO:0019222,GO:0031323,GO:0031326,GO:0031974,GO:0031981,GO:0034399,GO:0043226,GO:0043227,GO:0043229,GO:0043231,GO:0043233,GO:0043565,GO:0044422,GO:0044424,GO:…		RRM_1,SAP	XP_007166007.1
Chr02	BED02G001353.mRNA1	KOG2427@1|root,KOG2427@2759|Eukaryota,38CZP@33154|Opisthokonta,3BBID@33208|Metazoa,3CT51@33213|Bilateria,488K9@7711|Chordata,498IV@7742|Vertebrata,3J9BA@40674|Mammalia,4J7VD@91561|Cetartiodactyla	33208|Metazoa	S	family with sequence similarity 63, member B	FAM63B	GO:0003674,GO:0003824,GO:0004180,GO:0005488,GO:0005515,GO:0005575,GO:0005622,GO:0005623,GO:0005634,GO:0005654,GO:0006464,GO:0006508,GO:0006807,GO:0008150,GO:0008152,GO:0008233,GO:0008234,GO:0008238,GO:0009987,GO:0016579,GO:0016787,GO:0016807,GO:0019538,GO:0031593,GO:0031974,GO:0031981,GO:0036211,GO:0036435,GO:0043170,GO:0043226,GO:0043227,GO:0043229,GO:0043231,GO:0043233,GO:0043412,GO:0044237,GO:…		MINDY_DUB	XP_029092221.1
Chr02	BED02G001356.mRNA1	KOG3658@1|root,KOG3658@2759|Eukaryota,38CS5@33154|Opisthokonta,3BCP3@33208|Metazoa,3CV73@33213|Bilateria,4830F@7711|Chordata,498QI@7742|Vertebrata,3J9A5@40674|Mammalia,4J55C@91561|Cetartiodactyla	33208|Metazoa	W	Disintegrin and metalloproteinase domain-containing protein	ADAM10	GO:0000003,GO:0000902,GO:0000904,GO:0001558,GO:0001655,GO:0001667,GO:0001701,GO:0001708,GO:0001709,GO:0001775,GO:0002064,GO:0002065,GO:0002066,GO:0002119,GO:0002164,GO:0002252,GO:0002263,GO:0002274,GO:0002275,GO:0002283,GO:0002366,GO:0002376,GO:0002443,GO:0002444,GO:0002446,GO:0002520,GO:0002682,GO:0002684,GO:0002685,GO:0002687,GO:0002688,GO:0002690,GO:0002761,GO:0003006,GO:0003007,GO:0003674,GO:…	K06704	Disintegrin,Pep_M12B_propep,Reprolysin_2,Reprolysin_5	XP_057399243.1
Chr02	BED02G001358.mRNA1	28N19@1|root,2QVTG@2759|Eukaryota,39TIM@33154|Opisthokonta,3BBEN@33208|Metazoa,3D2TN@33213|Bilateria,47ZCT@7711|Chordata,48X8V@7742|Vertebrata,3J60N@40674|Mammalia,4J1VY@91561|Cetartiodactyla	33208|Metazoa	O	Hepatic triacylglycerol lipase	LIPC	GO:0001101,GO:0001666,GO:0001889,GO:0003674,GO:0003824,GO:0004620,GO:0004622,GO:0004806,GO:0005488,GO:0005515,GO:0005539,GO:0005575,GO:0005576,GO:0005615,GO:0005622,GO:0005623,GO:0005737,GO:0005768,GO:0005769,GO:0005770,GO:0005783,GO:0005788,GO:0005902,GO:0006029,GO:0006066,GO:0006082,GO:0006575,GO:0006629,GO:0006631,GO:0006633,GO:0006638,GO:0006639,GO:0006641,GO:0006644,GO:0006650,GO:0006658,GO:…	K22283	Lipase,PLAT	XP_007166005.1
Chr02	BED02G001361.mRNA1	COG0580@1|root,KOG0224@2759|Eukaryota,392UK@33154|Opisthokonta,3BF70@33208|Metazoa,3CSKK@33213|Bilateria,482G3@7711|Chordata,494XA@7742|Vertebrata,3JFB4@40674|Mammalia,4IWN9@91561|Cetartiodactyla	33208|Metazoa	G	Belongs to the MIP aquaporin (TC 1.A.8) family	AQP9	GO:0002376,GO:0003008,GO:0003674,GO:0005215,GO:0005275,GO:0005342,GO:0005345,GO:0005350,GO:0005372,GO:0005575,GO:0005622,GO:0005623,GO:0005886,GO:0005887,GO:0006810,GO:0006811,GO:0006820,GO:0006833,GO:0006863,GO:0006869,GO:0006950,GO:0006952,GO:0006955,GO:0006970,GO:0007588,GO:0008150,GO:0008509,GO:0008514,GO:0008643,GO:0009605,GO:0009607,GO:0009617,GO:0009628,GO:0009719,GO:0009987,GO:0010033,GO:…	K09876,K09877,K09878,K09886,K10404	MIP	XP_007166004.1
Chr02	BED02G001364.mRNA1	2CYC7@1|root,2S3HI@2759|Eukaryota,39SBY@33154|Opisthokonta,3BN1P@33208|Metazoa,3CRVC@33213|Bilateria,48DDY@7711|Chordata,493WJ@7742|Vertebrata,3JEV3@40674|Mammalia,4J3GD@91561|Cetartiodactyla	33208|Metazoa	K	RNA polymerase II	POLR2M	GO:0000428,GO:0005575,GO:0005622,GO:0005623,GO:0005634,GO:0005635,GO:0005654,GO:0008150,GO:0009987,GO:0012505,GO:0016591,GO:0030880,GO:0031967,GO:0031974,GO:0031975,GO:0031981,GO:0032991,GO:0036477,GO:0043025,GO:0043226,GO:0043227,GO:0043229,GO:0043231,GO:0043233,GO:0044297,GO:0044422,GO:0044424,GO:0044428,GO:0044446,GO:0044451,GO:0044464,GO:0051179,GO:0051235,GO:0051640,GO:0051641,GO:0051643,GO:…	K21987,K22031	GCOM2	XP_007166000.2
Chr02	BED02G001365.mRNA1	2CI8M@1|root,2QSEE@2759|Eukaryota,38FT3@33154|Opisthokonta,3BCQ3@33208|Metazoa,3CVI4@33213|Bilateria,488BE@7711|Chordata,491DW@7742|Vertebrata,3J93V@40674|Mammalia,4J0VT@91561|Cetartiodactyla	33208|Metazoa	S	Myocardial zonula adherens protein	MYZAP	GO:0005575,GO:0005622,GO:0005623,GO:0005737,GO:0005856,GO:0005886,GO:0005938,GO:0007154,GO:0007165,GO:0008150,GO:0009898,GO:0009987,GO:0015629,GO:0016020,GO:0019897,GO:0019898,GO:0023052,GO:0030016,GO:0030017,GO:0030863,GO:0030864,GO:0031234,GO:0031674,GO:0035556,GO:0043226,GO:0043228,GO:0043229,GO:0043232,GO:0043292,GO:0044422,GO:0044424,GO:0044425,GO:0044430,GO:0044444,GO:0044446,GO:0044448,GO:…	K22031	GCOM2	XP_036697600.1
Chr02	BED02G001367.mRNA1	28KG9@1|root,2QSXG@2759|Eukaryota,38W11@33154|Opisthokonta,3B9SQ@33208|Metazoa,3CW1M@33213|Bilateria,481AS@7711|Chordata,495GT@7742|Vertebrata,3J8A4@40674|Mammalia,4JAQD@91561|Cetartiodactyla	33208|Metazoa	S	Cingulin-like	CGNL1	GO:0005575,GO:0005622,GO:0005623,GO:0005856,GO:0005911,GO:0005923,GO:0006996,GO:0007010,GO:0007015,GO:0008150,GO:0009966,GO:0009968,GO:0009987,GO:0010646,GO:0010648,GO:0015629,GO:0016043,GO:0023051,GO:0023057,GO:0030029,GO:0030036,GO:0030054,GO:0043226,GO:0043228,GO:0043229,GO:0043232,GO:0043296,GO:0044424,GO:0044464,GO:0048519,GO:0048523,GO:0048583,GO:0048585,GO:0050789,GO:0050794,GO:0051056,GO:…	K21110	Myosin_tail_1	XP_059861889.1
Chr02	BED02G001370.mRNA1	KOG3910@1|root,KOG3910@2759|Eukaryota,38CF8@33154|Opisthokonta,3BAYG@33208|Metazoa,3CX00@33213|Bilateria,489Y5@7711|Chordata,4949B@7742|Vertebrata,3J6DK@40674|Mammalia,35M0U@314146|Euarchontoglires,4PUW4@9989|Rodentia	33208|Metazoa	K	Transcription factor 12	TCF12	GO:0000003,GO:0000228,GO:0000785,GO:0000790,GO:0000976,GO:0000977,GO:0000978,GO:0000981,GO:0000982,GO:0000987,GO:0001012,GO:0001067,GO:0001077,GO:0001228,GO:0001655,GO:0001708,GO:0001709,GO:0002065,GO:0002119,GO:0002164,GO:0002376,GO:0002682,GO:0003006,GO:0003674,GO:0003676,GO:0003677,GO:0003690,GO:0003700,GO:0005488,GO:0005515,GO:0005575,GO:0005622,GO:0005623,GO:0005634,GO:0005654,GO:0005667,GO:…	K15603	HLH	XP_036700795.1
Chr02	BED02G001371.mRNA1	KOG1721@1|root,KOG1721@2759|Eukaryota,38FWY@33154|Opisthokonta,3BER0@33208|Metazoa,3D1B7@33213|Bilateria,484U1@7711|Chordata,48Y5K@7742|Vertebrata,3JAKP@40674|Mammalia,4J4TW@91561|Cetartiodactyla	33208|Metazoa	S	Zinc finger protein	ZNF280D	GO:0000981,GO:0003674,GO:0003700,GO:0006355,GO:0006357,GO:0008150,GO:0009889,GO:0010468,GO:0010556,GO:0019219,GO:0019222,GO:0031323,GO:0031326,GO:0050789,GO:0050794,GO:0051171,GO:0051252,GO:0060255,GO:0065007,GO:0080090,GO:0140110,GO:1903506,GO:2000112,GO:2001141		DUF4195	XP_049561940.1
Chr02	BED02G001372.mRNA1	28JVC@1|root,2QS9D@2759|Eukaryota,38FZJ@33154|Opisthokonta,3BFCE@33208|Metazoa,3D1VF@33213|Bilateria,48BBS@7711|Chordata,48X3Y@7742|Vertebrata,3J8Q1@40674|Mammalia,4J4S6@91561|Cetartiodactyla	33208|Metazoa	S	Meiosis-specific nuclear structural protein 1	MNS1	GO:0000003,GO:0003002,GO:0003674,GO:0005488,GO:0005515,GO:0005575,GO:0005622,GO:0005623,GO:0005634,GO:0005635,GO:0005737,GO:0005856,GO:0005882,GO:0005929,GO:0005930,GO:0006996,GO:0007275,GO:0007276,GO:0007283,GO:0007389,GO:0008150,GO:0009798,GO:0009987,GO:0010638,GO:0012505,GO:0016043,GO:0019953,GO:0022414,GO:0030030,GO:0031344,GO:0031346,GO:0031514,GO:0031967,GO:0031975,GO:0032501,GO:0032502,GO:…		TPH	XP_033292864.1
Chr02	BED02G001374.mRNA1	KOG3712@1|root,KOG3712@2759|Eukaryota,39NQB@33154|Opisthokonta,3BFE6@33208|Metazoa,3CTWT@33213|Bilateria,486PR@7711|Chordata,48UXB@7742|Vertebrata,3J9SR@40674|Mammalia,4J21Q@91561|Cetartiodactyla	33208|Metazoa	K	Regulatory factor	RFX7	GO:0000976,GO:0000977,GO:0000978,GO:0000981,GO:0000987,GO:0001012,GO:0001067,GO:0003674,GO:0003676,GO:0003677,GO:0003690,GO:0003700,GO:0005488,GO:0005575,GO:0005622,GO:0005623,GO:0005634,GO:0006355,GO:0006357,GO:0008150,GO:0009889,GO:0010468,GO:0010556,GO:0019219,GO:0019222,GO:0031323,GO:0031326,GO:0043226,GO:0043227,GO:0043229,GO:0043231,GO:0043565,GO:0044212,GO:0044424,GO:0044464,GO:0050789,GO:…		RFX_DNA_binding	XP_057398182.1
Chr02	BED02G001376.mRNA1	KOG4221@1|root,KOG4221@2759|Eukaryota,39JY7@33154|Opisthokonta,3BC0X@33208|Metazoa,3CYFQ@33213|Bilateria,48376@7711|Chordata,492V0@7742|Vertebrata,3J3YU@40674|Mammalia,4JB07@91561|Cetartiodactyla	33208|Metazoa	T	Protogenin	PRTG	GO:0003674,GO:0005575,GO:0005623,GO:0005886,GO:0007154,GO:0007165,GO:0007275,GO:0007399,GO:0008150,GO:0008582,GO:0009987,GO:0010721,GO:0016020,GO:0016043,GO:0016322,GO:0021700,GO:0022008,GO:0022607,GO:0023052,GO:0030154,GO:0030182,GO:0030424,GO:0030425,GO:0032501,GO:0032502,GO:0036477,GO:0038023,GO:0040008,GO:0042551,GO:0042995,GO:0043005,GO:0043933,GO:0044085,GO:0044087,GO:0044463,GO:0044464,GO:…		I-set,Ig_3,fn3	tr|A0A452C495|A0A452C495_BALAS
Chr02	BED02G001378.mRNA1	28M2A@1|root,2QTIZ@2759|Eukaryota,397IT@33154|Opisthokonta,3BN06@33208|Metazoa,3CUGP@33213|Bilateria,489FX@7711|Chordata,49370@7742|Vertebrata,3J3IP@40674|Mammalia,4IZIS@91561|Cetartiodactyla	33208|Metazoa	S	Pygopus family PHD finger 1	PYGO1	GO:0000003,GO:0001655,GO:0001822,GO:0002244,GO:0002376,GO:0002520,GO:0003006,GO:0003674,GO:0005488,GO:0005515,GO:0005575,GO:0005622,GO:0005623,GO:0005634,GO:0005654,GO:0006355,GO:0006357,GO:0006996,GO:0006997,GO:0007154,GO:0007165,GO:0007166,GO:0007267,GO:0007275,GO:0007276,GO:0007281,GO:0007283,GO:0007286,GO:0007289,GO:0008104,GO:0008150,GO:0009791,GO:0009889,GO:0009891,GO:0009893,GO:0009987,GO:…		PHD	sp|Q9Y3Y4|PYGO1_HUMAN
Chr02	BED02G001379.mRNA1	COG0457@1|root,KOG1124@2759|Eukaryota,38HJM@33154|Opisthokonta,3BJAU@33208|Metazoa,3D1HV@33213|Bilateria,47Z02@7711|Chordata,4960I@7742|Vertebrata,3JABD@40674|Mammalia,4J2ZU@91561|Cetartiodactyla	33208|Metazoa	S	Dyslexia susceptibility 1 candidate	DYX1C1	GO:0000226,GO:0001578,GO:0001764,GO:0003008,GO:0003341,GO:0003351,GO:0003674,GO:0005102,GO:0005488,GO:0005515,GO:0005575,GO:0005622,GO:0005623,GO:0005634,GO:0005737,GO:0005813,GO:0005815,GO:0005829,GO:0005856,GO:0005886,GO:0005929,GO:0006928,GO:0006996,GO:0007010,GO:0007017,GO:0007018,GO:0007275,GO:0007368,GO:0007389,GO:0007399,GO:0007507,GO:0007600,GO:0007605,GO:0007610,GO:0007611,GO:0008134,GO:…	K19758	CS,TPR_8	XP_007194977.1
Chr02	BED02G001381.mRNA1	28PRI@1|root,2QWDZ@2759|Eukaryota,38E4Z@33154|Opisthokonta,3BHAB@33208|Metazoa,3D1IE@33213|Bilateria,4841Y@7711|Chordata,48ZG6@7742|Vertebrata,3JCPE@40674|Mammalia,4IZ5N@91561|Cetartiodactyla	33208|Metazoa	S	Cell cycle progression	CCPG1	GO:0005575,GO:0006355,GO:0006357,GO:0008150,GO:0008284,GO:0009889,GO:0009891,GO:0009893,GO:0010468,GO:0010556,GO:0010557,GO:0010604,GO:0010628,GO:0016020,GO:0019219,GO:0019222,GO:0031323,GO:0031325,GO:0031326,GO:0031328,GO:0042127,GO:0043393,GO:0045787,GO:0045893,GO:0045935,GO:0045944,GO:0048518,GO:0048522,GO:0050789,GO:0050794,GO:0051098,GO:0051171,GO:0051173,GO:0051252,GO:0051254,GO:0051726,GO:…			XP_036700253.1
Chr02	BED02G001382.mRNA1	KOG1771@1|root,KOG1771@2759|Eukaryota,38BUT@33154|Opisthokonta,3BB2A@33208|Metazoa,3CWKW@33213|Bilateria,484NT@7711|Chordata,48ZGF@7742|Vertebrata,3JDRK@40674|Mammalia,4IX07@91561|Cetartiodactyla	33208|Metazoa	MO	Phosphatidylinositol glycan anchor biosynthesis, class B	PIGB	GO:0000030,GO:0003674,GO:0003824,GO:0004376,GO:0005575,GO:0005622,GO:0005623,GO:0005737,GO:0005783,GO:0005789,GO:0006464,GO:0006497,GO:0006505,GO:0006506,GO:0006629,GO:0006643,GO:0006644,GO:0006650,GO:0006661,GO:0006664,GO:0006793,GO:0006796,GO:0006807,GO:0008150,GO:0008152,GO:0008610,GO:0008654,GO:0009058,GO:0009059,GO:0009247,GO:0009987,GO:0012505,GO:0016020,GO:0016021,GO:0016254,GO:0016740,GO:…	K05286	Glyco_transf_22	tr|A0A8C0CDJ1|A0A8C0CDJ1_BALMU
Chr02	BED02G001383.mRNA1	KOG0081@1|root,KOG0081@2759|Eukaryota,38BB0@33154|Opisthokonta,3BBXY@33208|Metazoa,3CTXY@33213|Bilateria,480X8@7711|Chordata,494WV@7742|Vertebrata,3JFA0@40674|Mammalia,4J1IN@91561|Cetartiodactyla	33208|Metazoa	U	RAB27A, member RAS oncogene family	RAB27A	GO:0000166,GO:0000323,GO:0001750,GO:0001775,GO:0001882,GO:0001883,GO:0001906,GO:0001909,GO:0001913,GO:0002228,GO:0002250,GO:0002252,GO:0002263,GO:0002274,GO:0002275,GO:0002283,GO:0002285,GO:0002286,GO:0002323,GO:0002366,GO:0002376,GO:0002443,GO:0002444,GO:0002446,GO:0002449,GO:0002456,GO:0002460,GO:0003674,GO:0003824,GO:0003924,GO:0005488,GO:0005515,GO:0005525,GO:0005575,GO:0005576,GO:0005622,GO:…	K07885,K07886	Ras	XP_007194971.1
Chr02	BED02G001384.mRNA1	COG2075@1|root,KOG1723@2759|Eukaryota,39TZ3@33154|Opisthokonta,3BITR@33208|Metazoa,3CRA8@33213|Bilateria,4804D@7711|Chordata,48WK4@7742|Vertebrata,3J7VI@40674|Mammalia,4J0X1@91561|Cetartiodactyla	33208|Metazoa	J	ribosome biogenesis protein	RSL24D1	GO:0000027,GO:0002181,GO:0003674,GO:0003676,GO:0003723,GO:0003735,GO:0005198,GO:0005488,GO:0005575,GO:0005622,GO:0005623,GO:0005634,GO:0005730,GO:0005737,GO:0005829,GO:0005840,GO:0006412,GO:0006518,GO:0006807,GO:0006996,GO:0008150,GO:0008152,GO:0009058,GO:0009059,GO:0009987,GO:0010467,GO:0015934,GO:0016043,GO:0019538,GO:0022607,GO:0022613,GO:0022618,GO:0022625,GO:0022626,GO:0031974,GO:0031981,GO:…	K02896	Ribosomal_L24e	XP_007194970.1
Chr02	BED02G001386.mRNA1	KOG4155@1|root,KOG4155@2759|Eukaryota,38NJD@33154|Opisthokonta,3BG5B@33208|Metazoa,3D11M@33213|Bilateria,488W6@7711|Chordata,4917X@7742|Vertebrata,3JEVN@40674|Mammalia,4J7Q9@91561|Cetartiodactyla	33208|Metazoa	S	WD repeat-containing protein 72	WDR72	GO:0005575,GO:0005622,GO:0005623,GO:0005737,GO:0005768,GO:0007275,GO:0008150,GO:0009653,GO:0009887,GO:0009888,GO:0012505,GO:0031214,GO:0031410,GO:0031982,GO:0032501,GO:0032502,GO:0034505,GO:0042475,GO:0042476,GO:0043226,GO:0043227,GO:0043229,GO:0044424,GO:0044444,GO:0044464,GO:0048513,GO:0048646,GO:0048731,GO:0048856,GO:0070166,GO:0097186,GO:0097708		WD40	tr|A0A8C0CI43|A0A8C0CI43_BALMU
Chr02	BED02G001388.mRNA1	KOG2252@1|root,KOG2252@2759|Eukaryota,38G1G@33154|Opisthokonta,3BH2A@33208|Metazoa,3CT2N@33213|Bilateria,483XK@7711|Chordata,48VHF@7742|Vertebrata,3J636@40674|Mammalia,4J25R@91561|Cetartiodactyla	33208|Metazoa	K	one cut homeobox 1	ONECUT1	GO:0000981,GO:0000982,GO:0001077,GO:0001228,GO:0001775,GO:0001889,GO:0001952,GO:0002064,GO:0002376,GO:0002520,GO:0002521,GO:0003674,GO:0003676,GO:0003677,GO:0003700,GO:0003705,GO:0005488,GO:0005575,GO:0005622,GO:0005623,GO:0005634,GO:0005654,GO:0005975,GO:0005996,GO:0006006,GO:0006139,GO:0006351,GO:0006355,GO:0006357,GO:0006366,GO:0006725,GO:0006807,GO:0006996,GO:0007154,GO:0007165,GO:0007166,GO:…	K08026	CUT,Homeobox	XP_060150220.1
Chr02	BED02G001389.mRNA1	KOG2306@1|root,KOG2306@2759|Eukaryota,38G89@33154|Opisthokonta,3BDYQ@33208|Metazoa,3CWC2@33213|Bilateria,482FY@7711|Chordata,48ZAK@7742|Vertebrata,3J94T@40674|Mammalia,4IYB4@91561|Cetartiodactyla	33208|Metazoa	S	Family with sequence similarity 214, member A	FAM214A	GO:0006950,GO:0008150,GO:0009987,GO:0033554,GO:0034976,GO:0050896,GO:0051716		Chromosome_seg,DUF4210	XP_007194960.1
Chr02	BED02G001390.mRNA1	COG5022@1|root,KOG0160@2759|Eukaryota,3A94J@33154|Opisthokonta,3BBYK@33208|Metazoa,3CV46@33213|Bilateria,482BK@7711|Chordata,48YQM@7742|Vertebrata,3J6ZH@40674|Mammalia,4J0KM@91561|Cetartiodactyla	33208|Metazoa	Z	Belongs to the TRAFAC class myosin-kinesin ATPase superfamily. Myosin family	MYO5A	GO:0000003,GO:0000146,GO:0000149,GO:0000166,GO:0001654,GO:0001676,GO:0001726,GO:0001745,GO:0001750,GO:0001751,GO:0001754,GO:0001942,GO:0002790,GO:0003006,GO:0003008,GO:0003674,GO:0003774,GO:0003779,GO:0003824,GO:0005488,GO:0005509,GO:0005515,GO:0005516,GO:0005524,GO:0005575,GO:0005622,GO:0005623,GO:0005737,GO:0005768,GO:0005794,GO:0005829,GO:0005856,GO:0005882,GO:0005884,GO:0005929,GO:0006082,GO:…	K10357	DIL,IQ,Myosin_head	XP_036698417.1
Chr02	BED02G001392.mRNA1	KOG0286@1|root,KOG0286@2759|Eukaryota,39I9M@33154|Opisthokonta,3BCTF@33208|Metazoa,3CV20@33213|Bilateria,48178@7711|Chordata,48WJJ@7742|Vertebrata,3J3WZ@40674|Mammalia,34TID@311790|Afrotheria	33208|Metazoa	S	Guanine nucleotide-binding protein subunit beta-5	GNB5	GO:0001750,GO:0001917,GO:0003008,GO:0003013,GO:0003015,GO:0003674,GO:0003824,GO:0003924,GO:0005096,GO:0005488,GO:0005515,GO:0005575,GO:0005622,GO:0005623,GO:0005634,GO:0005737,GO:0005829,GO:0005834,GO:0005886,GO:0005929,GO:0006457,GO:0007154,GO:0007165,GO:0007186,GO:0007212,GO:0007213,GO:0007610,GO:0007626,GO:0007631,GO:0007632,GO:0007634,GO:0008015,GO:0008047,GO:0008150,GO:0008277,GO:0009314,GO:…	K04539	WD40	XP_029095004.1
Chr02	BED02G001393.mRNA1	KOG4728@1|root,KOG4728@2759|Eukaryota,3A6PX@33154|Opisthokonta,3BTJN@33208|Metazoa,3D7XJ@33213|Bilateria,48EGX@7711|Chordata,49B6F@7742|Vertebrata,3JGU5@40674|Mammalia,4JCWU@91561|Cetartiodactyla	33208|Metazoa	S	Apoptosis regulator proteins, Bcl-2 family	BCL2L10	GO:0000003,GO:0002020,GO:0003674,GO:0005488,GO:0005515,GO:0005575,GO:0005622,GO:0005623,GO:0005737,GO:0005739,GO:0005740,GO:0005741,GO:0005829,GO:0006915,GO:0006919,GO:0006950,GO:0006974,GO:0007154,GO:0007165,GO:0007166,GO:0007276,GO:0007283,GO:0007292,GO:0008150,GO:0008219,GO:0008630,GO:0009893,GO:0009966,GO:0009968,GO:0009987,GO:0010604,GO:0010646,GO:0010648,GO:0010941,GO:0010942,GO:0010950,GO:…	K09496,K18451	Bcl-2	XP_036697898.1
Chr06	BED06G000002.mRNA1	29KRA@1|root,2RU0E@2759|Eukaryota,39T20@33154|Opisthokonta,3BIHH@33208|Metazoa,3D2D7@33213|Bilateria,47ZQX@7711|Chordata,4942U@7742|Vertebrata,3J9Z2@40674|Mammalia,4J4DW@91561|Cetartiodactyla	33208|Metazoa	S	FAM75 family	SPATA31A3	GO:0001669,GO:0003674,GO:0003779,GO:0005488,GO:0005515,GO:0005575,GO:0005622,GO:0005623,GO:0005737,GO:0008092,GO:0012505,GO:0030141,GO:0031410,GO:0031982,GO:0043226,GO:0043227,GO:0043229,GO:0044424,GO:0044444,GO:0044464,GO:0097223,GO:0097708,GO:0099503		DUF4599,FAM75	tr|A0A6A1Q423|A0A6A1Q423_BALPH
Chr06	BED06G000014.mRNA1	COG4886@1|root,KOG0619@2759|Eukaryota,39UV5@33154|Opisthokonta,3BA90@33208|Metazoa,3CYND@33213|Bilateria,47Z8T@7711|Chordata,4968E@7742|Vertebrata,3J4PA@40674|Mammalia,4J409@91561|Cetartiodactyla	33208|Metazoa	T	Leucine rich repeat N-terminal domain	ASPN	GO:0001503,GO:0001932,GO:0001933,GO:0003674,GO:0004857,GO:0004860,GO:0005488,GO:0005509,GO:0005575,GO:0005576,GO:0005622,GO:0005623,GO:0005737,GO:0006469,GO:0007154,GO:0007165,GO:0007166,GO:0007275,GO:0008150,GO:0009888,GO:0009892,GO:0009966,GO:0009968,GO:0009987,GO:0010033,GO:0010563,GO:0010605,GO:0010646,GO:0010648,GO:0017015,GO:0019207,GO:0019210,GO:0019220,GO:0019221,GO:0019222,GO:0019887,GO:…	K04660,K08120,K08124	LRRNT,LRR_8	XP_057403754.1
Chr06	BED06G000028.mRNA1	COG2453@1|root,KOG1720@2759|Eukaryota,39I9A@33154|Opisthokonta,3BF9V@33208|Metazoa,3CXSY@33213|Bilateria,4878F@7711|Chordata,492V6@7742|Vertebrata,3J3N9@40674|Mammalia,4J3WC@91561|Cetartiodactyla	33208|Metazoa	V	Protein tyrosine phosphatase domain-containing protein 1	PTPDC1	GO:0003674,GO:0003824,GO:0004721,GO:0004725,GO:0005575,GO:0005622,GO:0005623,GO:0005634,GO:0005654,GO:0005737,GO:0006464,GO:0006470,GO:0006793,GO:0006796,GO:0006807,GO:0006996,GO:0007154,GO:0007165,GO:0007166,GO:0007224,GO:0008150,GO:0008152,GO:0009987,GO:0016043,GO:0016311,GO:0016787,GO:0016788,GO:0016791,GO:0019538,GO:0022607,GO:0023052,GO:0030030,GO:0030031,GO:0031974,GO:0031981,GO:0035335,GO:…	K18078	DSPc	XP_030703111.1
Chr06	BED06G000029.mRNA1	KOG0488@1|root,KOG0488@2759|Eukaryota,397BI@33154|Opisthokonta,3BHUK@33208|Metazoa,3D3MG@33213|Bilateria,488F5@7711|Chordata,490PN@7742|Vertebrata,3JEVW@40674|Mammalia,4J1S4@91561|Cetartiodactyla	33208|Metazoa	K	BARX homeobox 1	BARX1	GO:0000976,GO:0000977,GO:0000981,GO:0001012,GO:0001067,GO:0001228,GO:0001501,GO:0002053,GO:0002376,GO:0002520,GO:0003002,GO:0003674,GO:0003676,GO:0003677,GO:0003690,GO:0003700,GO:0005488,GO:0005575,GO:0005622,GO:0005623,GO:0005634,GO:0006139,GO:0006351,GO:0006355,GO:0006357,GO:0006366,GO:0006725,GO:0006807,GO:0007154,GO:0007267,GO:0007275,GO:0007389,GO:0008150,GO:0008152,GO:0008284,GO:0009058,GO:…	K09361	Homeobox	XP_032491397.1
Chr06	BED06G000030.mRNA1	KOG1633@1|root,KOG1633@2759|Eukaryota,38CF1@33154|Opisthokonta,3B9VC@33208|Metazoa,3CXF7@33213|Bilateria,4824J@7711|Chordata,48WHY@7742|Vertebrata,3J4RK@40674|Mammalia,4J3HI@91561|Cetartiodactyla	33208|Metazoa	B	PHD finger protein 2	PHF2	GO:0000775,GO:0000776,GO:0001889,GO:0003674,GO:0003824,GO:0005488,GO:0005506,GO:0005515,GO:0005575,GO:0005622,GO:0005623,GO:0005634,GO:0005654,GO:0005694,GO:0005730,GO:0006325,GO:0006355,GO:0006464,GO:0006482,GO:0006807,GO:0006996,GO:0007275,GO:0008150,GO:0008152,GO:0008214,GO:0008270,GO:0009889,GO:0009891,GO:0009893,GO:0009987,GO:0010468,GO:0010556,GO:0010557,GO:0010604,GO:0010628,GO:0010639,GO:…	K11445,K19414,K19415	Cupin_8,JmjC,PHD	XP_036711806.1
Chr06	BED06G000031.mRNA1	28IC6@1|root,2QQNQ@2759|Eukaryota,38FCV@33154|Opisthokonta,3BHHR@33208|Metazoa,3CWAE@33213|Bilateria,47YYP@7711|Chordata,48WD2@7742|Vertebrata,3J4SK@40674|Mammalia,4J89X@91561|Cetartiodactyla	33208|Metazoa	S	family with sequence similarity 120A	FAM120A	GO:0005575,GO:0005622,GO:0005623,GO:0005634,GO:0005737,GO:0005829,GO:0007154,GO:0007165,GO:0008150,GO:0009987,GO:0023052,GO:0030154,GO:0030522,GO:0032502,GO:0035357,GO:0043226,GO:0043227,GO:0043229,GO:0043231,GO:0044424,GO:0044444,GO:0044464,GO:0045444,GO:0048869,GO:0050789,GO:0050794,GO:0050896,GO:0051716,GO:0065007			sp|Q9NZB2|F120A_HUMAN
Chr06	BED06G000033.mRNA1	KOG0584@1|root,KOG0584@2759|Eukaryota,38GRT@33154|Opisthokonta,3BAE8@33208|Metazoa,3CSQQ@33213|Bilateria,48436@7711|Chordata,48XKS@7742|Vertebrata,3J488@40674|Mammalia,4J73B@91561|Cetartiodactyla	33208|Metazoa	T	Serine threonine-protein kinase	WNK2	GO:0000166,GO:0000902,GO:0000904,GO:0001932,GO:0001933,GO:0002028,GO:0003674,GO:0003824,GO:0004672,GO:0004674,GO:0005488,GO:0005524,GO:0005575,GO:0005622,GO:0005623,GO:0005737,GO:0005829,GO:0006464,GO:0006468,GO:0006793,GO:0006796,GO:0006807,GO:0006928,GO:0006935,GO:0007154,GO:0007165,GO:0007275,GO:0007399,GO:0007409,GO:0007411,GO:0007444,GO:0008144,GO:0008150,GO:0008152,GO:0008285,GO:0009605,GO:…	K08867	OSR1_C,Pkinase	XP_036711232.1
Chr06	BED06G000034.mRNA1	KOG0659@1|root,KOG0659@2759|Eukaryota,38BVE@33154|Opisthokonta,3BE0Q@33208|Metazoa,3CZZT@33213|Bilateria,48135@7711|Chordata,493W8@7742|Vertebrata,3J1P7@40674|Mammalia,4IX33@91561|Cetartiodactyla	33208|Metazoa	T	Cyclin-dependent kinase	CDK20	GO:0001932,GO:0001934,GO:0003674,GO:0003824,GO:0004672,GO:0004674,GO:0004693,GO:0005575,GO:0005622,GO:0005623,GO:0005634,GO:0005654,GO:0005737,GO:0006464,GO:0006468,GO:0006793,GO:0006796,GO:0006807,GO:0006996,GO:0008047,GO:0008150,GO:0008152,GO:0009893,GO:0009987,GO:0010562,GO:0010604,GO:0016043,GO:0016301,GO:0016310,GO:0016740,GO:0016772,GO:0016773,GO:0019207,GO:0019209,GO:0019220,GO:0019222,GO:…	K08817,K10267,K18086	Pkinase	XP_024587739.1
Chr06	BED06G000038.mRNA1	2CMFK@1|root,2QQ7P@2759|Eukaryota,38FHD@33154|Opisthokonta,3BF1C@33208|Metazoa,3CUGU@33213|Bilateria,485GZ@7711|Chordata,49368@7742|Vertebrata,3J86N@40674|Mammalia,4J72V@91561|Cetartiodactyla	33208|Metazoa	T	lipoprotein	LPL	GO:0001817,GO:0001819,GO:0002791,GO:0002793,GO:0003674,GO:0003824,GO:0004465,GO:0004620,GO:0004806,GO:0005102,GO:0005488,GO:0005515,GO:0005539,GO:0005575,GO:0005576,GO:0005615,GO:0005623,GO:0005886,GO:0006082,GO:0006629,GO:0006631,GO:0006633,GO:0006638,GO:0006639,GO:0006641,GO:0006644,GO:0006793,GO:0006796,GO:0006950,GO:0007154,GO:0007165,GO:0008150,GO:0008152,GO:0008201,GO:0008289,GO:0008610,GO:…	K01059	Lipase,PLAT	XP_007184303.2
Chr06	BED06G000040.mRNA1	KOG3516@1|root,KOG3516@2759|Eukaryota,38FQK@33154|Opisthokonta,3BC1Z@33208|Metazoa,3CSH1@33213|Bilateria,481WK@7711|Chordata,48V5U@7742|Vertebrata,3JEMY@40674|Mammalia,4J9JG@91561|Cetartiodactyla	33208|Metazoa	T	Contactin-associated protein-like 3-like	CNTNAP3	GO:0001505,GO:0001700,GO:0002009,GO:0003007,GO:0003008,GO:0003013,GO:0003015,GO:0005575,GO:0005623,GO:0005886,GO:0005887,GO:0005911,GO:0005918,GO:0005919,GO:0006810,GO:0006836,GO:0006887,GO:0006903,GO:0006904,GO:0007043,GO:0007154,GO:0007155,GO:0007163,GO:0007267,GO:0007268,GO:0007269,GO:0007272,GO:0007275,GO:0007391,GO:0007399,GO:0007416,GO:0007424,GO:0007507,GO:0008037,GO:0008038,GO:0008039,GO:…	K07379,K07380	EGF,F5_F8_type_C,Laminin_G_2	XP_057403757.1
Chr06	BED06G000043.mRNA1	COG5052@1|root,KOG1725@2759|Eukaryota,39TRY@33154|Opisthokonta,3BIFQ@33208|Metazoa,3CV8C@33213|Bilateria,48AHX@7711|Chordata,491U5@7742|Vertebrata,3JETW@40674|Mammalia,4J0UC@91561|Cetartiodactyla	33208|Metazoa	U	Receptor accessory protein 5	REEP5	GO:0005575,GO:0005622,GO:0005623,GO:0005737,GO:0005783,GO:0005789,GO:0005938,GO:0006996,GO:0007029,GO:0008150,GO:0009987,GO:0010256,GO:0012505,GO:0016020,GO:0016043,GO:0030424,GO:0031984,GO:0032386,GO:0032541,GO:0032879,GO:0042175,GO:0042995,GO:0043005,GO:0043226,GO:0043227,GO:0043229,GO:0043231,GO:0044422,GO:0044424,GO:0044425,GO:0044432,GO:0044444,GO:0044446,GO:0044448,GO:0044464,GO:0050789,GO:…	K17279	TB2_DP1_HVA22	XP_059783004.1
Chr06	BED06G000046.mRNA1	COG0515@1|root,KOG0612@2759|Eukaryota,39IPX@33154|Opisthokonta,3BNC9@33208|Metazoa,3D47B@33213|Bilateria,48B3T@7711|Chordata,48VJI@7742|Vertebrata,3JAKX@40674|Mammalia,4J8FE@91561|Cetartiodactyla	33208|Metazoa	T	Serine threonine-protein kinase MRCK alpha-like	-		K16307	C1_1,CNH	tr|A0A384AXH7|A0A384AXH7_BALAS
Chr06	BED06G000047.mRNA1	COG0156@1|root,KOG1358@2759|Eukaryota,38CN1@33154|Opisthokonta,3BGFV@33208|Metazoa,3CVNU@33213|Bilateria,489M6@7711|Chordata,491NK@7742|Vertebrata,3J6IG@40674|Mammalia,4IX1W@91561|Cetartiodactyla	33208|Metazoa	O	Serine palmitoyltransferase	SPTLC1	GO:0002178,GO:0003674,GO:0003824,GO:0004758,GO:0005575,GO:0005622,GO:0005623,GO:0005737,GO:0005783,GO:0005789,GO:0006066,GO:0006629,GO:0006643,GO:0006644,GO:0006665,GO:0006667,GO:0006670,GO:0006672,GO:0006684,GO:0006686,GO:0006793,GO:0006796,GO:0006807,GO:0007163,GO:0008150,GO:0008152,GO:0008610,GO:0008654,GO:0009058,GO:0009889,GO:0009891,GO:0009893,GO:0009894,GO:0009896,GO:0009987,GO:0010506,GO:…	K00654	Aminotran_1_2	XP_057404686.1
Chr06	BED06G000048.mRNA1	COG0515@1|root,KOG1026@2759|Eukaryota,38CP6@33154|Opisthokonta,3BC7R@33208|Metazoa,3CXG0@33213|Bilateria,482SY@7711|Chordata,49787@7742|Vertebrata,3JB6E@40674|Mammalia,4IWGT@91561|Cetartiodactyla	33208|Metazoa	T	Tyrosine-protein kinase transmembrane receptor	ROR2	GO:0000003,GO:0000165,GO:0000902,GO:0000904,GO:0001501,GO:0001502,GO:0001664,GO:0001756,GO:0001932,GO:0001934,GO:0002376,GO:0002682,GO:0002684,GO:0002761,GO:0002763,GO:0003002,GO:0003006,GO:0003674,GO:0003824,GO:0004672,GO:0004713,GO:0004714,GO:0004888,GO:0005102,GO:0005109,GO:0005488,GO:0005515,GO:0005575,GO:0005622,GO:0005623,GO:0005737,GO:0005856,GO:0005874,GO:0005886,GO:0005887,GO:0006355,GO:…	K05122,K05123,K08252	Fz,I-set,Kringle,Pkinase_Tyr	XP_057404701.1
Chr06	BED06G000049.mRNA1	KOG3119@1|root,KOG3119@2759|Eukaryota,39X01@33154|Opisthokonta,3BNNK@33208|Metazoa,3CRY6@33213|Bilateria,485NU@7711|Chordata,4918C@7742|Vertebrata,3JBD8@40674|Mammalia,4J26T@91561|Cetartiodactyla	33208|Metazoa	K	Acts as a transcriptional regulator that recognizes and binds to the sequence 5'- GA TTA CT GTAA CT -3', a sequence present in many cellular and viral promoters. Represses transcription from promoters with activating transcription factor (ATF) sites. Represses promoter activity in osteoblasts. Represses transcriptional activity of PER1. Represses transcriptional activity of PER2 via the B-site on…	NFIL3	GO:0000122,GO:0000976,GO:0000977,GO:0000978,GO:0000981,GO:0000982,GO:0000987,GO:0001012,GO:0001067,GO:0001078,GO:0001227,GO:0002009,GO:0002165,GO:0002376,GO:0002520,GO:0003674,GO:0003676,GO:0003677,GO:0003690,GO:0003700,GO:0003712,GO:0003714,GO:0005488,GO:0005515,GO:0005575,GO:0005622,GO:0005623,GO:0005634,GO:0006139,GO:0006351,GO:0006355,GO:0006357,GO:0006366,GO:0006725,GO:0006807,GO:0006955,GO:…	K09059,K12114	Vert_IL3-reg_TF,bZIP_2	XP_007193486.2
Chr06	BED06G000050.mRNA1	COG0515@1|root,2QT06@2759|Eukaryota,38Y2M@33154|Opisthokonta,3BGCB@33208|Metazoa,3CXTX@33213|Bilateria,483CS@7711|Chordata,498VI@7742|Vertebrata,3J9XN@40674|Mammalia,4J9NN@91561|Cetartiodactyla	33208|Metazoa	T	Tyrosine-protein kinase SYK	SYK	GO:0000165,GO:0000166,GO:0000187,GO:0000302,GO:0001568,GO:0001775,GO:0001784,GO:0001817,GO:0001819,GO:0001820,GO:0001932,GO:0001934,GO:0001944,GO:0001945,GO:0001959,GO:0002090,GO:0002092,GO:0002218,GO:0002220,GO:0002223,GO:0002238,GO:0002250,GO:0002252,GO:0002253,GO:0002263,GO:0002274,GO:0002275,GO:0002281,GO:0002283,GO:0002351,GO:0002366,GO:0002376,GO:0002429,GO:0002431,GO:0002433,GO:0002442,GO:…	K05855,K07360	Pkinase_Tyr,SH2	sp|Q00655|KSYK_PIG
Chr06	BED06G000051.mRNA1	COG1100@1|root,KOG0395@2759|Eukaryota,38C4W@33154|Opisthokonta,3B9F2@33208|Metazoa,3CSUU@33213|Bilateria,480IB@7711|Chordata,490NI@7742|Vertebrata,3J2F6@40674|Mammalia,4J8KF@91561|Cetartiodactyla	33208|Metazoa	S	DIRAS family	DIRAS2	GO:0000166,GO:0001882,GO:0001883,GO:0003674,GO:0003824,GO:0003924,GO:0005488,GO:0005525,GO:0005575,GO:0005623,GO:0005886,GO:0007154,GO:0007165,GO:0007264,GO:0008150,GO:0009987,GO:0016020,GO:0016462,GO:0016787,GO:0016817,GO:0016818,GO:0017076,GO:0017111,GO:0019001,GO:0023052,GO:0032549,GO:0032550,GO:0032553,GO:0032555,GO:0032561,GO:0035556,GO:0035639,GO:0036094,GO:0043167,GO:0043168,GO:0044464,GO:…	K07840,K07841	Ras	XP_007193479.1
Chr06	BED06G000052.mRNA1	KOG2196@1|root,KOG2196@2759|Eukaryota,38HQQ@33154|Opisthokonta,3BEFR@33208|Metazoa,3CT0V@33213|Bilateria,4855A@7711|Chordata,495HA@7742|Vertebrata	33208|Metazoa	Y	Nuclear pore glycoprotein	NUP62CL	GO:0000003,GO:0000785,GO:0003006,GO:0003674,GO:0003676,GO:0003677,GO:0003682,GO:0005198,GO:0005488,GO:0005543,GO:0005575,GO:0005622,GO:0005623,GO:0005634,GO:0005635,GO:0005643,GO:0005694,GO:0006403,GO:0006405,GO:0006606,GO:0006611,GO:0006810,GO:0006886,GO:0006913,GO:0006996,GO:0007049,GO:0007276,GO:0007281,GO:0007292,GO:0008104,GO:0008150,GO:0008289,GO:0009987,GO:0012505,GO:0015031,GO:0015833,GO:…	K14306	Nsp1_C	XP_036711530.1
Chr06	BED06G000054.mRNA1	2C91W@1|root,2RXKU@2759|Eukaryota,3A0HY@33154|Opisthokonta,3BPIS@33208|Metazoa,3D0TM@33213|Bilateria,485YG@7711|Chordata,491BH@7742|Vertebrata,3J2R2@40674|Mammalia,35N71@314146|Euarchontoglires,4Q2YY@9989|Rodentia	33208|Metazoa	T	Growth arrest and DNA damage-inducible protein GADD45	GADD45G	GO:0000185,GO:0000186,GO:0001775,GO:0001816,GO:0001932,GO:0001933,GO:0001934,GO:0002250,GO:0002252,GO:0002263,GO:0002285,GO:0002286,GO:0002287,GO:0002292,GO:0002293,GO:0002294,GO:0002366,GO:0002376,GO:0002460,GO:0002520,GO:0002521,GO:0003674,GO:0005488,GO:0005515,GO:0005575,GO:0005622,GO:0005623,GO:0005634,GO:0005737,GO:0006469,GO:0006807,GO:0006955,GO:0007275,GO:0008150,GO:0008152,GO:0009058,GO:…	K04402	Ribosomal_L7Ae	XP_007193478.2
Chr06	BED06G000055.mRNA1	KOG3611@1|root,KOG3611@2759|Eukaryota,38BGD@33154|Opisthokonta,3BFNF@33208|Metazoa,3CYPB@33213|Bilateria,48ANP@7711|Chordata,48X30@7742|Vertebrata,3J9Y6@40674|Mammalia,4J3QX@91561|Cetartiodactyla	33208|Metazoa	T	sema domain, immunoglobulin domain (Ig), transmembrane domain (TM) and short cytoplasmic domain, (semaphorin) 4D	SEMA4D	GO:0000122,GO:0001501,GO:0001503,GO:0001558,GO:0001932,GO:0001933,GO:0001934,GO:0002376,GO:0003674,GO:0004888,GO:0005102,GO:0005488,GO:0005515,GO:0005575,GO:0005576,GO:0005615,GO:0005623,GO:0005886,GO:0005887,GO:0006355,GO:0006357,GO:0006935,GO:0006955,GO:0007154,GO:0007155,GO:0007159,GO:0007162,GO:0007165,GO:0007166,GO:0007275,GO:0007399,GO:0008150,GO:0008360,GO:0008361,GO:0009605,GO:0009653,GO:…	K06521,K06840	I-set,PSI,Sema,ig	XP_007193477.2
Chr06	BED06G000056.mRNA1	28N3Y@1|root,2QUP4@2759|Eukaryota,39MAZ@33154|Opisthokonta,3BB5J@33208|Metazoa,3CSHH@33213|Bilateria,48B1G@7711|Chordata,494AM@7742|Vertebrata,3JD00@40674|Mammalia,4IYVP@91561|Cetartiodactyla	33208|Metazoa	S	SECIS binding protein 2	SECISBP2	GO:0001514,GO:0003674,GO:0003676,GO:0003723,GO:0003729,GO:0003730,GO:0005488,GO:0005575,GO:0005622,GO:0005623,GO:0005737,GO:0005829,GO:0006412,GO:0006414,GO:0006417,GO:0006448,GO:0006451,GO:0006518,GO:0006807,GO:0008135,GO:0008150,GO:0008152,GO:0009058,GO:0009059,GO:0009889,GO:0009891,GO:0009893,GO:0009987,GO:0010467,GO:0010468,GO:0010556,GO:0010557,GO:0010604,GO:0010608,GO:0010628,GO:0019222,GO:…	K19539	Ribosomal_L7Ae	XP_036711088.1
Chr06	BED06G000057.mRNA1	KOG3697@1|root,KOG3697@2759|Eukaryota,38HYH@33154|Opisthokonta,3B9HY@33208|Metazoa,3CSY2@33213|Bilateria,481DS@7711|Chordata,497UM@7742|Vertebrata,3J9WK@40674|Mammalia,4JAB8@91561|Cetartiodactyla	33208|Metazoa	T	SHC-transforming protein 3	SHC3	GO:0000165,GO:0000902,GO:0000904,GO:0001784,GO:0002252,GO:0002376,GO:0003008,GO:0003674,GO:0003824,GO:0004672,GO:0004713,GO:0005085,GO:0005088,GO:0005102,GO:0005159,GO:0005488,GO:0005515,GO:0005575,GO:0005622,GO:0005623,GO:0005634,GO:0005737,GO:0005829,GO:0005886,GO:0006355,GO:0006357,GO:0006464,GO:0006468,GO:0006582,GO:0006725,GO:0006793,GO:0006796,GO:0006807,GO:0006928,GO:0006935,GO:0006950,GO:…	K06279,K17447,K17448,K17449	PID,SH2	XP_028017482.2
Chr06	BED06G000060.mRNA1	28Z7A@1|root,2R61K@2759|Eukaryota,38HT4@33154|Opisthokonta,3BECA@33208|Metazoa,3CU7J@33213|Bilateria,48AT6@7711|Chordata,491VY@7742|Vertebrata,3JDHM@40674|Mammalia,4J0BY@91561|Cetartiodactyla	33208|Metazoa	T	receptor 3	S1PR3	GO:0001816,GO:0001817,GO:0003674,GO:0004888,GO:0004930,GO:0005102,GO:0005178,GO:0005488,GO:0005515,GO:0005575,GO:0005623,GO:0005886,GO:0005887,GO:0006873,GO:0006874,GO:0006875,GO:0006950,GO:0006952,GO:0006954,GO:0007154,GO:0007165,GO:0007166,GO:0007186,GO:0007187,GO:0007188,GO:0007193,GO:0007204,GO:0007219,GO:0008150,GO:0008284,GO:0008289,GO:0009653,GO:0009987,GO:0010721,GO:0016020,GO:0016021,GO:…	K04290	7tm_1	XP_007193468.2
Chr06	BED06G000062.mRNA1	KOG2501@1|root,KOG2501@2759|Eukaryota,39YT6@33154|Opisthokonta,3BNXB@33208|Metazoa,3D0EN@33213|Bilateria,488JA@7711|Chordata,491IZ@7742|Vertebrata,3JEHH@40674|Mammalia,4J926@91561|Cetartiodactyla	33208|Metazoa	O	Nucleoredoxin-like protein 2	NXNL2	GO:0003008,GO:0003674,GO:0003824,GO:0004791,GO:0005575,GO:0005622,GO:0005623,GO:0005737,GO:0007600,GO:0007601,GO:0007606,GO:0007608,GO:0008150,GO:0008152,GO:0009636,GO:0009987,GO:0015036,GO:0016209,GO:0016491,GO:0016651,GO:0016667,GO:0016668,GO:0032501,GO:0042221,GO:0044424,GO:0044464,GO:0050877,GO:0050896,GO:0050953,GO:0051716,GO:0055114,GO:0070887,GO:0097237,GO:0098754,GO:0098869,GO:1990748	K17609	Thioredoxin_8	XP_057404838.1
Chr06	BED06G000063.mRNA1	28JJ7@1|root,2QRYD@2759|Eukaryota,39VCI@33154|Opisthokonta,3BG5P@33208|Metazoa,3CTV6@33213|Bilateria,481S4@7711|Chordata,4943Z@7742|Vertebrata,3J7EH@40674|Mammalia,4KPB1@9397|Chiroptera	33208|Metazoa	K	Spin/Ssty Family	SPIN1	GO:0000003,GO:0000280,GO:0003674,GO:0005488,GO:0005515,GO:0005575,GO:0005622,GO:0005623,GO:0005634,GO:0005635,GO:0005654,GO:0005730,GO:0005737,GO:0005819,GO:0005829,GO:0005856,GO:0006139,GO:0006351,GO:0006355,GO:0006725,GO:0006807,GO:0006996,GO:0007049,GO:0007143,GO:0007276,GO:0007292,GO:0008150,GO:0008152,GO:0009058,GO:0009059,GO:0009303,GO:0009889,GO:0009891,GO:0009893,GO:0009966,GO:0009967,GO:…		Spin-Ssty	XP_057404288.1
Chr06	BED06G000064.mRNA1	KOG0659@1|root,KOG0659@2759|Eukaryota,38BVE@33154|Opisthokonta,3BE0Q@33208|Metazoa,3CZZT@33213|Bilateria,48135@7711|Chordata,493W8@7742|Vertebrata,3J1P7@40674|Mammalia,4IX33@91561|Cetartiodactyla	33208|Metazoa	T	Cyclin-dependent kinase	CDK20	GO:0001932,GO:0001934,GO:0003674,GO:0003824,GO:0004672,GO:0004674,GO:0004693,GO:0005575,GO:0005622,GO:0005623,GO:0005634,GO:0005654,GO:0005737,GO:0006464,GO:0006468,GO:0006793,GO:0006796,GO:0006807,GO:0006996,GO:0008047,GO:0008150,GO:0008152,GO:0009893,GO:0009987,GO:0010562,GO:0010604,GO:0016043,GO:0016301,GO:0016310,GO:0016740,GO:0016772,GO:0016773,GO:0019207,GO:0019209,GO:0019220,GO:0019222,GO:…	K08817,K10267,K18086	Pkinase	XP_057405241.1
Chr06	BED06G000066.mRNA1	2CJI9@1|root,2QRU7@2759|Eukaryota,39SWP@33154|Opisthokonta,3BHG3@33208|Metazoa,3D2XY@33213|Bilateria,47Z21@7711|Chordata,49699@7742|Vertebrata,3J703@40674|Mammalia,4J119@91561|Cetartiodactyla	33208|Metazoa	S	tumor suppressor 1	LZTS1	GO:0003674,GO:0003676,GO:0003677,GO:0003700,GO:0005488,GO:0005575,GO:0005623,GO:0005886,GO:0006139,GO:0006351,GO:0006355,GO:0006725,GO:0006807,GO:0007275,GO:0007399,GO:0008150,GO:0008152,GO:0009058,GO:0009059,GO:0009889,GO:0009892,GO:0009894,GO:0009895,GO:0009987,GO:0010467,GO:0010468,GO:0010506,GO:0010507,GO:0010556,GO:0010646,GO:0010769,GO:0010975,GO:0014069,GO:0016020,GO:0016070,GO:0016241,GO:…		Fez1	XP_036712590.1
Chr06	BED06G000067.mRNA1	28JQC@1|root,2QS3P@2759|Eukaryota,391HI@33154|Opisthokonta,3BHHT@33208|Metazoa,3CZX7@33213|Bilateria,485NT@7711|Chordata,496IC@7742|Vertebrata,3J42E@40674|Mammalia,4J8NC@91561|Cetartiodactyla	33208|Metazoa	T	GDNF family receptor	GFRA2	GO:0000165,GO:0000902,GO:0000904,GO:0003674,GO:0004888,GO:0004896,GO:0005085,GO:0005088,GO:0005488,GO:0005515,GO:0005575,GO:0005623,GO:0005886,GO:0006464,GO:0006468,GO:0006793,GO:0006796,GO:0006807,GO:0006928,GO:0006935,GO:0007154,GO:0007165,GO:0007166,GO:0007167,GO:0007169,GO:0007275,GO:0007399,GO:0007409,GO:0007411,GO:0008150,GO:0008152,GO:0009605,GO:0009653,GO:0009987,GO:0010033,GO:0016020,GO:…		GDNF	XP_057404634.1
Chr06	BED06G000068.mRNA1	KOG4047@1|root,KOG4047@2759|Eukaryota,38GMN@33154|Opisthokonta,3BGN0@33208|Metazoa,3CYPH@33213|Bilateria,4817S@7711|Chordata,4977S@7742|Vertebrata,3J2ET@40674|Mammalia,4J1YV@91561|Cetartiodactyla	33208|Metazoa	T	Docking protein 2	DOK2	GO:0000902,GO:0000904,GO:0001700,GO:0001932,GO:0001933,GO:0002009,GO:0002165,GO:0002376,GO:0003674,GO:0005068,GO:0005102,GO:0005488,GO:0005515,GO:0005575,GO:0005622,GO:0005623,GO:0005737,GO:0005829,GO:0005938,GO:0006928,GO:0006935,GO:0006950,GO:0007154,GO:0007165,GO:0007166,GO:0007167,GO:0007169,GO:0007264,GO:0007265,GO:0007275,GO:0007391,GO:0007392,GO:0007394,GO:0007399,GO:0007409,GO:0007411,GO:…	K20234	IRS,PH	XP_007167981.2
Chr06	BED06G000070.mRNA1	2C49J@1|root,2S0N8@2759|Eukaryota,39YMZ@33154|Opisthokonta,3BNZC@33208|Metazoa,3CXYE@33213|Bilateria,48CPI@7711|Chordata,4955X@7742|Vertebrata,3JFCA@40674|Mammalia,4J10F@91561|Cetartiodactyla	33208|Metazoa	S	Nucleophosmin nucleoplasmin 2	NPM2	GO:0000003,GO:0000228,GO:0000229,GO:0000785,GO:0000789,GO:0000790,GO:0001701,GO:0001824,GO:0003006,GO:0003674,GO:0003682,GO:0005488,GO:0005515,GO:0005575,GO:0005622,GO:0005623,GO:0005634,GO:0005694,GO:0005737,GO:0006275,GO:0006325,GO:0006338,GO:0006996,GO:0006997,GO:0007088,GO:0007096,GO:0007275,GO:0007276,GO:0007281,GO:0007292,GO:0007338,GO:0007346,GO:0008150,GO:0009566,GO:0009790,GO:0009792,GO:…	K11277,K11278	Nucleoplasmin	XP_059782944.1
Chr06	BED06G000071.mRNA1	KOG3885@1|root,KOG3885@2759|Eukaryota,39RUA@33154|Opisthokonta,3BBXJ@33208|Metazoa,3CT9Y@33213|Bilateria,48368@7711|Chordata,49301@7742|Vertebrata,3J4RE@40674|Mammalia	33208|Metazoa	T	type 2 fibroblast growth factor receptor binding	FGF17	GO:0000165,GO:0003002,GO:0003674,GO:0003824,GO:0004672,GO:0004713,GO:0005085,GO:0005088,GO:0005102,GO:0005104,GO:0005105,GO:0005111,GO:0005488,GO:0005515,GO:0005575,GO:0005576,GO:0005615,GO:0006464,GO:0006468,GO:0006629,GO:0006644,GO:0006650,GO:0006661,GO:0006793,GO:0006796,GO:0006807,GO:0007154,GO:0007165,GO:0007166,GO:0007167,GO:0007169,GO:0007267,GO:0007275,GO:0007389,GO:0007399,GO:0007498,GO:…	K04358	FGF	XP_007167976.1
Chr06	BED06G000072.mRNA1	KOG1044@1|root,KOG1044@2759|Eukaryota,38CJA@33154|Opisthokonta,3BB5G@33208|Metazoa,3D1F6@33213|Bilateria,47Z9T@7711|Chordata,4945H@7742|Vertebrata,3J1SY@40674|Mammalia,4IXSW@91561|Cetartiodactyla	33208|Metazoa	Z	Dematin actin binding protein	DMTN	GO:0001932,GO:0001933,GO:0001952,GO:0001953,GO:0002262,GO:0002376,GO:0002520,GO:0002576,GO:0002790,GO:0003674,GO:0003779,GO:0005102,GO:0005488,GO:0005515,GO:0005575,GO:0005622,GO:0005623,GO:0005737,GO:0005829,GO:0005856,GO:0005884,GO:0005886,GO:0005938,GO:0006810,GO:0006887,GO:0006996,GO:0007010,GO:0007015,GO:0007154,GO:0007162,GO:0007165,GO:0007275,GO:0008092,GO:0008104,GO:0008150,GO:0008360,GO:…		AbLIM_anchor,VHP	sp|Q08DM1|DEMA_BOVIN
Chr06	BED06G000073.mRNA1	KOG3695@1|root,KOG3695@2759|Eukaryota,39XHZ@33154|Opisthokonta,3BFE0@33208|Metazoa,3D169@33213|Bilateria,487YU@7711|Chordata,48VB7@7742|Vertebrata,3J240@40674|Mammalia,4IWPF@91561|Cetartiodactyla	33208|Metazoa	S	Family with sequence similarity 160, member B2	FAM160B2			RAI16-like	XP_060011568.1
Chr06	BED06G000074.mRNA1	KOG0648@1|root,KOG0648@2759|Eukaryota,3965B@33154|Opisthokonta,3BF5Z@33208|Metazoa,3CYWD@33213|Bilateria,480UQ@7711|Chordata,48VTJ@7742|Vertebrata,3J23T@40674|Mammalia,4J0V4@91561|Cetartiodactyla	33208|Metazoa	T	Nudix hydrolase	NUDT18	GO:0000287,GO:0003674,GO:0003824,GO:0005488,GO:0005575,GO:0005622,GO:0005623,GO:0005737,GO:0005829,GO:0006139,GO:0006152,GO:0006163,GO:0006195,GO:0006725,GO:0006753,GO:0006793,GO:0006796,GO:0006807,GO:0008150,GO:0008152,GO:0009056,GO:0009058,GO:0009116,GO:0009117,GO:0009119,GO:0009132,GO:0009134,GO:0009135,GO:0009137,GO:0009150,GO:0009151,GO:0009154,GO:0009155,GO:0009164,GO:0009166,GO:0009179,GO:…	K17817	NUDIX	XP_059782245.1
Chr06	BED06G000075.mRNA1	KOG1356@1|root,KOG1356@2759|Eukaryota,38BB3@33154|Opisthokonta,3BEG0@33208|Metazoa,3D4R0@33213|Bilateria,48C35@7711|Chordata,48WP5@7742|Vertebrata,3J6JE@40674|Mammalia,4IXTZ@91561|Cetartiodactyla	33208|Metazoa	K	HR, lysine demethylase and nuclear receptor corepressor	HR	GO:0000118,GO:0000785,GO:0000976,GO:0001067,GO:0003674,GO:0003676,GO:0003677,GO:0003682,GO:0003690,GO:0003700,GO:0003712,GO:0003714,GO:0003824,GO:0005102,GO:0005488,GO:0005515,GO:0005575,GO:0005622,GO:0005623,GO:0005634,GO:0005654,GO:0005694,GO:0006325,GO:0006355,GO:0006464,GO:0006482,GO:0006807,GO:0006996,GO:0008134,GO:0008150,GO:0008152,GO:0008214,GO:0009889,GO:0009890,GO:0009892,GO:0009987,GO:…	K00478	JmjC	XP_059782923.1
Chr06	BED06G000076.mRNA1	2C2XZ@1|root,2QSAR@2759|Eukaryota,38HM6@33154|Opisthokonta,3BAQW@33208|Metazoa,3CYS2@33213|Bilateria,483CN@7711|Chordata,4969W@7742|Vertebrata,3JDGW@40674|Mammalia,4J8QA@91561|Cetartiodactyla	33208|Metazoa	T	repeat LGI family member 3	LGI3	GO:0005575,GO:0005576,GO:0005622,GO:0005623,GO:0005737,GO:0008021,GO:0008150,GO:0012505,GO:0017157,GO:0030133,GO:0031410,GO:0031982,GO:0032879,GO:0043226,GO:0043227,GO:0043229,GO:0044424,GO:0044444,GO:0044456,GO:0044464,GO:0045202,GO:0050789,GO:0050794,GO:0051046,GO:0051049,GO:0060627,GO:0065007,GO:0070382,GO:0097458,GO:0097708,GO:0098793,GO:0099503,GO:1903530	K19999	EPTP,LRRCT,LRR_8	XP_030688450.2
Chr06	BED06G000077.mRNA1	2CEHP@1|root,2S6QH@2759|Eukaryota,3A05M@33154|Opisthokonta,3BPJ6@33208|Metazoa,3CZFE@33213|Bilateria,4824S@7711|Chordata,4958Z@7742|Vertebrata,3J53U@40674|Mammalia,4J9HR@91561|Cetartiodactyla	33208|Metazoa	S	Pulmonary surfactant-associated protein C	SFTPC	GO:0000302,GO:0001101,GO:0002237,GO:0003674,GO:0005488,GO:0005515,GO:0005575,GO:0005576,GO:0005615,GO:0005622,GO:0005623,GO:0005737,GO:0005768,GO:0005770,GO:0005771,GO:0005783,GO:0005789,GO:0006807,GO:0006950,GO:0006979,GO:0007584,GO:0007623,GO:0008150,GO:0008152,GO:0009605,GO:0009607,GO:0009612,GO:0009617,GO:0009628,GO:0009719,GO:0009725,GO:0009743,GO:0009746,GO:0009749,GO:0009987,GO:0009991,GO:…		BRICHOS,SP_C-Propep	XP_059782240.1
Chr06	BED06G000078.mRNA1	KOG3714@1|root,KOG3714@2759|Eukaryota,38H9H@33154|Opisthokonta,3BFXI@33208|Metazoa,3CRSI@33213|Bilateria,4843H@7711|Chordata,4927G@7742|Vertebrata,3J4JG@40674|Mammalia,4J39A@91561|Cetartiodactyla	33208|Metazoa	T	Bone morphogenetic protein 1	BMP1	GO:0000003,GO:0000578,GO:0000902,GO:0000904,GO:0001501,GO:0001502,GO:0001703,GO:0002009,GO:0002165,GO:0003002,GO:0003006,GO:0003674,GO:0003824,GO:0004175,GO:0004222,GO:0004252,GO:0005488,GO:0005515,GO:0005575,GO:0005576,GO:0006355,GO:0006357,GO:0006508,GO:0006807,GO:0006928,GO:0006935,GO:0007154,GO:0007165,GO:0007166,GO:0007167,GO:0007169,GO:0007275,GO:0007276,GO:0007281,GO:0007292,GO:0007308,GO:…	K05502,K08076,K09608,K13045,K13046,K13047	Astacin,CUB,EGF_CA,FXa_inhibition	tr|A0A383YYR4|A0A383YYR4_BALAS
Chr06	BED06G000079.mRNA1	28I8F@1|root,2QQIT@2759|Eukaryota,38DUZ@33154|Opisthokonta,3BGW9@33208|Metazoa,3D4HY@33213|Bilateria,47ZZI@7711|Chordata,490WE@7742|Vertebrata,3JDZ9@40674|Mammalia,4J9B9@91561|Cetartiodactyla	33208|Metazoa	S	phytanoyl-CoA 2-hydroxylase interacting protein	PHYHIP				XP_059869544.1
Chr06	BED06G000080.mRNA1	KOG3122@1|root,KOG3122@2759|Eukaryota,38HHT@33154|Opisthokonta,3BDK0@33208|Metazoa,3CZ50@33213|Bilateria,480T2@7711|Chordata,492E3@7742|Vertebrata,3JF33@40674|Mammalia,4IYN0@91561|Cetartiodactyla	33208|Metazoa	K	DNA-directed RNA polymerase III subunit RPC4 isoform	POLR3D	GO:0000428,GO:0001817,GO:0001819,GO:0002682,GO:0002684,GO:0003674,GO:0003682,GO:0005488,GO:0005575,GO:0005622,GO:0005623,GO:0005634,GO:0005654,GO:0005666,GO:0005737,GO:0005829,GO:0008150,GO:0016604,GO:0016607,GO:0030880,GO:0031347,GO:0031349,GO:0031974,GO:0031981,GO:0032479,GO:0032481,GO:0032648,GO:0032728,GO:0032991,GO:0043226,GO:0043227,GO:0043229,GO:0043231,GO:0043233,GO:0044422,GO:0044424,GO:…	K03026	RNA_pol_Rpc4	tr|A0A643C8X3|A0A643C8X3_BALPH
Chr06	BED06G000081.mRNA1	KOG1042@1|root,KOG1042@2759|Eukaryota,38BVC@33154|Opisthokonta,3BG0U@33208|Metazoa,3CTIP@33213|Bilateria,48AMB@7711|Chordata,48ZHU@7742|Vertebrata,3JBHM@40674|Mammalia,4IVYZ@91561|Cetartiodactyla	33208|Metazoa	D	RNA-mediated gene silencing 2	PIWIL2	GO:0000003,GO:0000966,GO:0003006,GO:0003674,GO:0003676,GO:0003723,GO:0003729,GO:0003824,GO:0004518,GO:0004519,GO:0004521,GO:0004540,GO:0005488,GO:0005575,GO:0005622,GO:0005623,GO:0005634,GO:0005694,GO:0005737,GO:0005739,GO:0005829,GO:0006139,GO:0006259,GO:0006304,GO:0006305,GO:0006306,GO:0006396,GO:0006417,GO:0006725,GO:0006807,GO:0007049,GO:0007276,GO:0007281,GO:0007283,GO:0007292,GO:0008150,GO:…	K02156	ArgoL1,PAZ,Piwi	XP_007167940.2
Chr06	BED06G000082.mRNA1	COG0428@1|root,KOG2693@2759|Eukaryota,38C3K@33154|Opisthokonta,3BB75@33208|Metazoa,3CURM@33213|Bilateria,484SD@7711|Chordata,490VM@7742|Vertebrata,3JD4Z@40674|Mammalia,4J194@91561|Cetartiodactyla	33208|Metazoa	P	solute carrier family 39	SLC39A14	GO:0000041,GO:0003674,GO:0005215,GO:0005381,GO:0005384,GO:0005385,GO:0005575,GO:0005622,GO:0005623,GO:0005737,GO:0005886,GO:0005887,GO:0006810,GO:0006811,GO:0006812,GO:0006826,GO:0006828,GO:0006829,GO:0006873,GO:0006875,GO:0006882,GO:0008150,GO:0008324,GO:0009987,GO:0015075,GO:0015093,GO:0015318,GO:0015684,GO:0016020,GO:0016021,GO:0019725,GO:0022857,GO:0022890,GO:0030001,GO:0030003,GO:0031224,GO:…	K14714,K14720	Zip	XP_029057904.1
Chr06	BED06G000083.mRNA1	COG0639@1|root,KOG0375@2759|Eukaryota,38BQG@33154|Opisthokonta,3BAVD@33208|Metazoa,3CSW7@33213|Bilateria,486S2@7711|Chordata,48W4H@7742|Vertebrata,3JAA2@40674|Mammalia,4J71B@91561|Cetartiodactyla	33208|Metazoa	T	Serine threonine-protein phosphatase 2B catalytic subunit gamma	PPP3CC	GO:0003674,GO:0003824,GO:0004721,GO:0004722,GO:0004723,GO:0005575,GO:0005622,GO:0005623,GO:0005737,GO:0005829,GO:0006464,GO:0006470,GO:0006793,GO:0006796,GO:0006807,GO:0007154,GO:0007165,GO:0008150,GO:0008152,GO:0009987,GO:0016311,GO:0016787,GO:0016788,GO:0016791,GO:0019538,GO:0019722,GO:0019932,GO:0023052,GO:0033173,GO:0033192,GO:0035556,GO:0036211,GO:0042578,GO:0043170,GO:0043412,GO:0044237,GO:…	K04348	Metallophos	XP_007167932.2
Chr06	BED06G000084.mRNA1	KOG4225@1|root,KOG4225@2759|Eukaryota,39U12@33154|Opisthokonta,3BCEY@33208|Metazoa,3CWY7@33213|Bilateria,4898F@7711|Chordata,490II@7742|Vertebrata,3JASR@40674|Mammalia,4J4RD@91561|Cetartiodactyla	33208|Metazoa	T	sorbin and SH3 domain containing 3	SORBS3	GO:0000122,GO:0001932,GO:0001934,GO:0003008,GO:0003012,GO:0003674,GO:0005198,GO:0005200,GO:0005488,GO:0005515,GO:0005575,GO:0005622,GO:0005623,GO:0005634,GO:0005737,GO:0005829,GO:0005856,GO:0005912,GO:0005924,GO:0005925,GO:0006355,GO:0006357,GO:0006936,GO:0006996,GO:0007010,GO:0007155,GO:0008092,GO:0008134,GO:0008150,GO:0009889,GO:0009890,GO:0009892,GO:0009893,GO:0009966,GO:0009967,GO:0009987,GO:…		SH3_9,Sorb	XP_060011584.1
Chr06	BED06G000085.mRNA1	KOG1703@1|root,KOG1703@2759|Eukaryota,39SKY@33154|Opisthokonta,3BE6M@33208|Metazoa,3CWYS@33213|Bilateria,485WH@7711|Chordata,496MS@7742|Vertebrata,3J790@40674|Mammalia,4IXEP@91561|Cetartiodactyla	33208|Metazoa	TZ	PDZ and LIM domain 2	PDLIM2	GO:0003674,GO:0005488,GO:0005515,GO:0005575,GO:0005622,GO:0005623,GO:0005634,GO:0005737,GO:0005856,GO:0008092,GO:0017022,GO:0031005,GO:0032036,GO:0042805,GO:0043226,GO:0043227,GO:0043228,GO:0043229,GO:0043231,GO:0043232,GO:0044424,GO:0044464,GO:0051371,GO:0051393	K19867	DUF4749,LIM,PDZ	XP_059782892.1
Chr06	BED06G000086.mRNA1	KOG4246@1|root,KOG4246@2759|Eukaryota,39UAK@33154|Opisthokonta,3BK2P@33208|Metazoa,3D2UP@33213|Bilateria,481EA@7711|Chordata,493G0@7742|Vertebrata,3J57V@40674|Mammalia,4J2YY@91561|Cetartiodactyla	33208|Metazoa	S	Cell cycle and apoptosis regulator 2	CCAR2	GO:0000228,GO:0000785,GO:0000790,GO:0000993,GO:0001098,GO:0001099,GO:0001558,GO:0003674,GO:0004857,GO:0005488,GO:0005515,GO:0005575,GO:0005622,GO:0005623,GO:0005634,GO:0005654,GO:0005694,GO:0005737,GO:0005739,GO:0005759,GO:0006139,GO:0006355,GO:0006396,GO:0006725,GO:0006807,GO:0006915,GO:0006996,GO:0007005,GO:0008150,GO:0008152,GO:0008219,GO:0008380,GO:0008637,GO:0009314,GO:0009411,GO:0009416,GO:…		DBC1,S1-like	XP_029057185.1
Chr06	BED06G000087.mRNA1	KOG3771@1|root,KOG3771@2759|Eukaryota,38E8T@33154|Opisthokonta,3BIBU@33208|Metazoa,3D0IH@33213|Bilateria,48BCF@7711|Chordata,494C1@7742|Vertebrata,3J79C@40674|Mammalia,4J68Q@91561|Cetartiodactyla	33208|Metazoa	U	bridging integrator 3	BIN3	GO:0000902,GO:0000910,GO:0003674,GO:0005488,GO:0005515,GO:0005575,GO:0005622,GO:0005623,GO:0005856,GO:0006928,GO:0006950,GO:0006996,GO:0007010,GO:0007015,GO:0007049,GO:0007275,GO:0007517,GO:0007519,GO:0008092,GO:0008093,GO:0008104,GO:0008150,GO:0009611,GO:0009653,GO:0009826,GO:0009888,GO:0009987,GO:0010591,GO:0014706,GO:0014812,GO:0014839,GO:0014902,GO:0014904,GO:0016043,GO:0016049,GO:0016477,GO:…	K20120	BAR	XP_029057192.1
Chr06	BED06G000088.mRNA1	KOG1721@1|root,KOG1721@2759|Eukaryota,398KZ@33154|Opisthokonta,3BH2K@33208|Metazoa,3E44K@33213|Bilateria,48QTB@7711|Chordata,49MD7@7742|Vertebrata,3JPUN@40674|Mammalia,4J9PD@91561|Cetartiodactyla	33208|Metazoa	K	early growth response	EGR3	GO:0000981,GO:0001228,GO:0001525,GO:0001568,GO:0001667,GO:0001700,GO:0001936,GO:0001938,GO:0001944,GO:0002040,GO:0002042,GO:0002682,GO:0002684,GO:0002694,GO:0002696,GO:0003674,GO:0003676,GO:0003677,GO:0003700,GO:0005488,GO:0006139,GO:0006351,GO:0006355,GO:0006357,GO:0006366,GO:0006725,GO:0006807,GO:0006928,GO:0006935,GO:0007154,GO:0007267,GO:0007268,GO:0007274,GO:0007275,GO:0007390,GO:0007398,GO:…	K09203,K12497,K18757	DUF3446,zf-C2H2	XP_007167920.1
Chr06	BED06G000089.mRNA1	COG1881@1|root,KOG3346@2759|Eukaryota,39UT4@33154|Opisthokonta,3BKFF@33208|Metazoa,3D2X4@33213|Bilateria,48AGK@7711|Chordata,48ZRI@7742|Vertebrata,3JG7K@40674|Mammalia,4IWUX@91561|Cetartiodactyla	33208|Metazoa	S	Phosphatidylethanolamine-binding protein 4	PEBP4			PBP	XP_059782870.1
Chr06	BED06G000091.mRNA1	KOG2911@1|root,KOG2911@2759|Eukaryota,38CY8@33154|Opisthokonta,3BJ1A@33208|Metazoa,3D1TX@33213|Bilateria,482U2@7711|Chordata,48X2Y@7742|Vertebrata,3JBB6@40674|Mammalia,4J6RR@91561|Cetartiodactyla	33208|Metazoa	U	Charged multivesicular body protein	CHMP7	GO:0000070,GO:0000278,GO:0000280,GO:0000815,GO:0000819,GO:0000920,GO:0003674,GO:0005215,GO:0005575,GO:0005622,GO:0005623,GO:0005634,GO:0005635,GO:0005737,GO:0005768,GO:0005829,GO:0006810,GO:0006996,GO:0006997,GO:0006998,GO:0007032,GO:0007034,GO:0007049,GO:0007059,GO:0007080,GO:0008104,GO:0008150,GO:0008565,GO:0009987,GO:0010008,GO:0010256,GO:0010458,GO:0012505,GO:0015031,GO:0015833,GO:0016020,GO:…	K15053	Snf7	XP_057405251.1
Chr06	BED06G000092.mRNA1	KOG4483@1|root,KOG4483@2759|Eukaryota,3994D@33154|Opisthokonta,3BIMU@33208|Metazoa,3CZTW@33213|Bilateria,485JA@7711|Chordata,48XDR@7742|Vertebrata,3J2CG@40674|Mammalia,4JBDJ@91561|Cetartiodactyla	33208|Metazoa	S	R3H and coiled-coil domain-containing protein 1	R3HCC1	GO:0005575,GO:0005622,GO:0005623,GO:0005634,GO:0032991,GO:0035145,GO:0043226,GO:0043227,GO:0043229,GO:0043231,GO:0044422,GO:0044424,GO:0044428,GO:0044446,GO:0044464		R3H	XP_059782275.1
Chr06	BED06G000093.mRNA1	28KG1@1|root,2QSX8@2759|Eukaryota,38GTW@33154|Opisthokonta,3BDQP@33208|Metazoa,3CRW8@33213|Bilateria,480ZR@7711|Chordata,492UZ@7742|Vertebrata,3JCKQ@40674|Mammalia,4J8X4@91561|Cetartiodactyla	33208|Metazoa	W	Lysyl oxidase homolog 2	LOXL2	GO:0000122,GO:0000785,GO:0001525,GO:0001568,GO:0001666,GO:0001667,GO:0001837,GO:0001935,GO:0001944,GO:0002040,GO:0003674,GO:0003824,GO:0004720,GO:0005488,GO:0005507,GO:0005509,GO:0005575,GO:0005576,GO:0005604,GO:0005615,GO:0005622,GO:0005623,GO:0005634,GO:0005654,GO:0005694,GO:0005737,GO:0005783,GO:0006091,GO:0006325,GO:0006355,GO:0006357,GO:0006464,GO:0006807,GO:0006928,GO:0006950,GO:0006996,GO:…	K00277,K00280	Lysyl_oxidase,SRCR	XP_007167911.2
Chr06	BED06G000096.mRNA1	COG5371@1|root,KOG1386@2759|Eukaryota,38FYH@33154|Opisthokonta,3BBAK@33208|Metazoa,3CXIC@33213|Bilateria,482J6@7711|Chordata,48UYE@7742|Vertebrata,3JBUR@40674|Mammalia,4IYSX@91561|Cetartiodactyla	33208|Metazoa	F	Ectonucleoside triphosphate diphosphohydrolase 4	ENTPD4	GO:0000139,GO:0000421,GO:0003674,GO:0003824,GO:0005575,GO:0005622,GO:0005623,GO:0005737,GO:0005773,GO:0005774,GO:0005776,GO:0005794,GO:0006139,GO:0006213,GO:0006220,GO:0006244,GO:0006256,GO:0006725,GO:0006753,GO:0006793,GO:0006796,GO:0006807,GO:0008150,GO:0008152,GO:0009056,GO:0009058,GO:0009116,GO:0009117,GO:0009119,GO:0009132,GO:0009134,GO:0009138,GO:0009140,GO:0009164,GO:0009166,GO:0009185,GO:…	K12305,K14643	GDA1_CD39	XP_029057795.1
Chr06	BED06G000097.mRNA1	COG1073@1|root,KOG1552@2759|Eukaryota,38BRA@33154|Opisthokonta,3B98R@33208|Metazoa,3CX2I@33213|Bilateria,481T7@7711|Chordata,494CM@7742|Vertebrata,3JFE9@40674|Mammalia,3591R@314146|Euarchontoglires,4PYWI@9989|Rodentia	33208|Metazoa	S	regulation of protein localization to microtubule	ABHD17B	GO:0002084,GO:0003008,GO:0003674,GO:0003824,GO:0005575,GO:0005622,GO:0005623,GO:0005737,GO:0005768,GO:0005886,GO:0006464,GO:0006497,GO:0006807,GO:0006950,GO:0007610,GO:0007611,GO:0007612,GO:0008150,GO:0008152,GO:0008306,GO:0008474,GO:0009056,GO:0009057,GO:0009058,GO:0009059,GO:0009605,GO:0009987,GO:0009991,GO:0010008,GO:0012505,GO:0014069,GO:0016020,GO:0016787,GO:0016788,GO:0016790,GO:0018345,GO:…		Hydrolase_4	XP_036712116.1
Chr06	BED06G000099.mRNA1	KOG0489@1|root,KOG0842@2759|Eukaryota,3A2I5@33154|Opisthokonta,3BQMR@33208|Metazoa,3D19D@33213|Bilateria,484P3@7711|Chordata,490U3@7742|Vertebrata,3J44F@40674|Mammalia,4J2FY@91561|Cetartiodactyla	33208|Metazoa	K	homeobox	NKX3-1	GO:0000003,GO:0000976,GO:0000977,GO:0000978,GO:0000981,GO:0000987,GO:0001012,GO:0001047,GO:0001067,GO:0001568,GO:0001655,GO:0001656,GO:0001666,GO:0001756,GO:0001763,GO:0001822,GO:0001932,GO:0001934,GO:0001944,GO:0002009,GO:0003002,GO:0003006,GO:0003674,GO:0003676,GO:0003677,GO:0003690,GO:0003700,GO:0003707,GO:0004879,GO:0004882,GO:0005102,GO:0005488,GO:0005515,GO:0005575,GO:0005622,GO:0005623,GO:…	K09348,K09995	Homeobox	XP_057404861.1
Chr06	BED06G000101.mRNA1	28MPE@1|root,2QU7E@2759|Eukaryota,38UA3@33154|Opisthokonta,3BKCG@33208|Metazoa,3CTC5@33213|Bilateria,489JT@7711|Chordata,48VMC@7742|Vertebrata,3J1G0@40674|Mammalia,4IX2Z@91561|Cetartiodactyla	33208|Metazoa	T	Stanniocalcin family	STC1	GO:0000003,GO:0000902,GO:0000904,GO:0001501,GO:0001503,GO:0001666,GO:0001885,GO:0001886,GO:0001890,GO:0001893,GO:0002064,GO:0003006,GO:0003158,GO:0003382,GO:0003416,GO:0003417,GO:0003421,GO:0003422,GO:0003674,GO:0005102,GO:0005179,GO:0005488,GO:0005515,GO:0005575,GO:0005576,GO:0005615,GO:0005622,GO:0005623,GO:0005634,GO:0005737,GO:0005886,GO:0006873,GO:0006874,GO:0006875,GO:0006937,GO:0006942,GO:…		Stanniocalcin	XP_007192832.1
Chr06	BED06G000102.mRNA1	KOG3607@1|root,KOG3607@2759|Eukaryota,39XDY@33154|Opisthokonta,3BJNZ@33208|Metazoa,3D15V@33213|Bilateria,489JV@7711|Chordata,48YI6@7742|Vertebrata,3J84K@40674|Mammalia,4IWI9@91561|Cetartiodactyla	33208|Metazoa	W	adam dec1	ADAMDEC1	GO:0002376,GO:0003674,GO:0003824,GO:0004175,GO:0004222,GO:0005488,GO:0005575,GO:0005576,GO:0006508,GO:0006807,GO:0006955,GO:0007162,GO:0008150,GO:0008152,GO:0008233,GO:0008237,GO:0008270,GO:0016787,GO:0019538,GO:0030155,GO:0043167,GO:0043169,GO:0043170,GO:0044238,GO:0046872,GO:0046914,GO:0048519,GO:0048523,GO:0050789,GO:0050794,GO:0050896,GO:0065007,GO:0070011,GO:0071704,GO:0140096,GO:1901564	K08634	Pep_M12B_propep,Reprolysin	tr|A0A8C0HTW4|A0A8C0HTW4_BALMU
Chr06	BED06G000105.mRNA1	KOG1216@1|root,KOG1216@2759|Eukaryota,39ATH@33154|Opisthokonta,3BJXJ@33208|Metazoa,3CY5D@33213|Bilateria,480JT@7711|Chordata,493H3@7742|Vertebrata,3J64G@40674|Mammalia,4IXW1@91561|Cetartiodactyla	33208|Metazoa	Z	Neurofilament, medium polypeptide	NEFM	GO:0000226,GO:0003674,GO:0005102,GO:0005198,GO:0005200,GO:0005488,GO:0005515,GO:0005575,GO:0005622,GO:0005623,GO:0005737,GO:0005856,GO:0005882,GO:0005883,GO:0006810,GO:0006928,GO:0006950,GO:0006979,GO:0006996,GO:0007010,GO:0007017,GO:0007018,GO:0007275,GO:0007399,GO:0007417,GO:0007420,GO:0008017,GO:0008088,GO:0008092,GO:0008150,GO:0009611,GO:0009636,GO:0009719,GO:0009725,GO:0009987,GO:0010033,GO:…	K04573	Filament,Filament_head	XP_057405456.1
Chr06	BED06G000108.mRNA1									XP_036711493.1
Chr06	BED06G000109.mRNA1	KOG1997@1|root,KOG1998@2759|Eukaryota,38BY5@33154|Opisthokonta,3B9R9@33208|Metazoa,3CSAM@33213|Bilateria,47Z1K@7711|Chordata,48W28@7742|Vertebrata,3J7NF@40674|Mammalia,4IX0Z@91561|Cetartiodactyla	33208|Metazoa	T	dedicator of cytokinesis	DOCK5	GO:0000003,GO:0000132,GO:0000226,GO:0000278,GO:0000768,GO:0000902,GO:0001655,GO:0001667,GO:0001700,GO:0001726,GO:0002009,GO:0002064,GO:0002065,GO:0002066,GO:0002164,GO:0003002,GO:0003006,GO:0003008,GO:0003013,GO:0003018,GO:0003056,GO:0003674,GO:0005085,GO:0005088,GO:0005089,GO:0005488,GO:0005515,GO:0005575,GO:0005622,GO:0005623,GO:0005737,GO:0005829,GO:0005886,GO:0006810,GO:0006897,GO:0006909,GO:…	K05727,K12367,K13708,K17697,K17707	DHR-2,DOCK-C2,DOCK_N,SH3_1,SH3_9	XP_057404291.1
Chr06	BED06G000110.mRNA1	2E0Z7@1|root,2S8C8@2759|Eukaryota,3A743@33154|Opisthokonta,3BTNG@33208|Metazoa,3D99V@33213|Bilateria,48FG5@7711|Chordata,49C3K@7742|Vertebrata,3JHEA@40674|Mammalia,4J5Z4@91561|Cetartiodactyla	33208|Metazoa	T	hormone 1	GNRH1	GO:0000003,GO:0001101,GO:0002237,GO:0002682,GO:0002683,GO:0002694,GO:0002695,GO:0003006,GO:0003008,GO:0003674,GO:0005102,GO:0005179,GO:0005183,GO:0005488,GO:0005515,GO:0005575,GO:0005576,GO:0005615,GO:0005622,GO:0005623,GO:0005737,GO:0005739,GO:0005783,GO:0005789,GO:0005791,GO:0005798,GO:0006810,GO:0007154,GO:0007162,GO:0007165,GO:0007186,GO:0007267,GO:0007275,GO:0007276,GO:0007292,GO:0007399,GO:…	K05252	GnRH	XP_057404290.1
Chr06	BED06G000111.mRNA1	COG1357@1|root,KOG1665@2759|Eukaryota,38XIW@33154|Opisthokonta,3BAH7@33208|Metazoa,3CSFY@33213|Bilateria,485JY@7711|Chordata,490M8@7742|Vertebrata,3J4ZG@40674|Mammalia,4J6F2@91561|Cetartiodactyla	33208|Metazoa	S	BTB POZ domain-containing protein	KCTD9	GO:0003674,GO:0005488,GO:0005515,GO:0042802,GO:0043621,GO:0097602	K21919	BTB_2,KHA,Pentapeptide	XP_054943305.1
Chr06	BED06G000112.mRNA1	2C3CI@1|root,2S079@2759|Eukaryota,39SJG@33154|Opisthokonta,3BKWC@33208|Metazoa,3D2SX@33213|Bilateria,48630@7711|Chordata,496T0@7742|Vertebrata,3J41H@40674|Mammalia,4IYK1@91561|Cetartiodactyla	33208|Metazoa	S	Cell division	CDCA2	GO:0005575,GO:0005622,GO:0005623,GO:0005634,GO:0005654,GO:0005694,GO:0005737,GO:0005829,GO:0007059,GO:0008150,GO:0009893,GO:0009987,GO:0010562,GO:0010604,GO:0019220,GO:0019222,GO:0031323,GO:0031325,GO:0031399,GO:0031401,GO:0031974,GO:0031981,GO:0032268,GO:0032270,GO:0035303,GO:0035304,GO:0035306,GO:0035307,GO:0043226,GO:0043227,GO:0043228,GO:0043229,GO:0043231,GO:0043232,GO:0043233,GO:0044422,GO:…	K17590	PP1_bind	XP_036712708.1
Chr06	BED06G000113.mRNA1	KOG3836@1|root,KOG3836@2759|Eukaryota,38E1S@33154|Opisthokonta,3B9UT@33208|Metazoa,3CVPY@33213|Bilateria,481RE@7711|Chordata,48WEC@7742|Vertebrata,3JBQR@40674|Mammalia,4J0W6@91561|Cetartiodactyla	33208|Metazoa	K	Early B-cell factor 2	EBF2	GO:0000902,GO:0000904,GO:0000976,GO:0000977,GO:0000978,GO:0000981,GO:0000982,GO:0000987,GO:0001012,GO:0001067,GO:0001077,GO:0001228,GO:0001700,GO:0001708,GO:0001709,GO:0002009,GO:0002119,GO:0002164,GO:0002165,GO:0002376,GO:0002682,GO:0003002,GO:0003674,GO:0003676,GO:0003677,GO:0003682,GO:0003690,GO:0003700,GO:0005488,GO:0005515,GO:0005575,GO:0005622,GO:0005623,GO:0005634,GO:0006139,GO:0006351,GO:…	K09103	COE1_DBD,COE1_HLH,TIG	XP_059869570.1
Chr06	BED06G000116.mRNA1	COG5170@1|root,KOG1354@2759|Eukaryota,38CMI@33154|Opisthokonta,3BCYE@33208|Metazoa,3CS6J@33213|Bilateria,48296@7711|Chordata,491I7@7742|Vertebrata,3J59U@40674|Mammalia,35BC1@314146|Euarchontoglires,4PUCJ@9989|Rodentia	33208|Metazoa	T	peptidyl-serine dephosphorylation	PPP2R2A	GO:0000086,GO:0000159,GO:0000184,GO:0000226,GO:0000278,GO:0000956,GO:0001700,GO:0003002,GO:0003674,GO:0003824,GO:0004721,GO:0004722,GO:0005488,GO:0005515,GO:0005575,GO:0005622,GO:0005623,GO:0005634,GO:0005654,GO:0005737,GO:0005829,GO:0006139,GO:0006401,GO:0006402,GO:0006464,GO:0006470,GO:0006725,GO:0006793,GO:0006796,GO:0006807,GO:0006996,GO:0007010,GO:0007017,GO:0007049,GO:0007088,GO:0007091,GO:…	K04354	WD40	tr|A0A643BPB8|A0A643BPB8_BALPH
Chr06	BED06G000117.mRNA1	2CGX8@1|root,2R8Q5@2759|Eukaryota,39U37@33154|Opisthokonta,3BH6U@33208|Metazoa,3CT1Z@33213|Bilateria,4814J@7711|Chordata,48WZC@7742|Vertebrata,3JAR0@40674|Mammalia,4J1PE@91561|Cetartiodactyla	33208|Metazoa	S	BCL2 adenovirus E1B 19 kDa protein-interacting protein 3-like	BNIP3L	GO:0001666,GO:0002252,GO:0002376,GO:0003674,GO:0005488,GO:0005515,GO:0005521,GO:0005575,GO:0005622,GO:0005623,GO:0005634,GO:0005635,GO:0005654,GO:0005737,GO:0005739,GO:0005740,GO:0005741,GO:0005783,GO:0005829,GO:0006807,GO:0006810,GO:0006839,GO:0006915,GO:0006950,GO:0006952,GO:0006996,GO:0007005,GO:0007006,GO:0007154,GO:0007165,GO:0008150,GO:0008152,GO:0008219,GO:0008637,GO:0009056,GO:0009057,GO:…	K15465	BNIP3	XP_060019996.1
Chr06	BED06G000118.mRNA1	2C0F6@1|root,2RWTN@2759|Eukaryota,3AG01@33154|Opisthokonta,3BBYA@33208|Metazoa,3D4PZ@33213|Bilateria,48AWH@7711|Chordata,494W1@7742|Vertebrata,3JENE@40674|Mammalia,4IZQ6@91561|Cetartiodactyla	33208|Metazoa	S	Paraneoplastic Ma antigen 2	PNMA2	GO:0008150,GO:0010941,GO:0010942,GO:0042981,GO:0043065,GO:0043067,GO:0043068,GO:0048518,GO:0048522,GO:0050789,GO:0050794,GO:0065007		PNMA	XP_007192816.1
Chr06	BED06G000119.mRNA1	COG0044@1|root,KOG2584@2759|Eukaryota,38E62@33154|Opisthokonta,3B9YN@33208|Metazoa,3CV8R@33213|Bilateria,4862C@7711|Chordata,49574@7742|Vertebrata,3J4Q6@40674|Mammalia,4IWAN@91561|Cetartiodactyla	33208|Metazoa	F	Dihydropyrimidinase-related protein 2 isoform	DPYSL2	GO:0001558,GO:0001975,GO:0003008,GO:0003674,GO:0003824,GO:0004157,GO:0005488,GO:0005515,GO:0005575,GO:0005622,GO:0005623,GO:0005737,GO:0005829,GO:0005886,GO:0006139,GO:0006206,GO:0006207,GO:0006725,GO:0006807,GO:0006810,GO:0006897,GO:0006996,GO:0007010,GO:0007154,GO:0007165,GO:0007264,GO:0007265,GO:0007275,GO:0007399,GO:0007417,GO:0007420,GO:0007610,GO:0007611,GO:0007613,GO:0008150,GO:0008152,GO:…	K01464,K07528	Amidohydro_1	XP_007192814.1
Chr06	BED06G000120.mRNA1	KOG3656@1|root,KOG3656@2759|Eukaryota,38EWX@33154|Opisthokonta,3BB8F@33208|Metazoa,3CVUK@33213|Bilateria,48308@7711|Chordata,48V6K@7742|Vertebrata,3J6QM@40674|Mammalia,4IW3F@91561|Cetartiodactyla	33208|Metazoa	T	Adrenoceptor alpha 1A	ADRA1A	GO:0001932,GO:0001934,GO:0001976,GO:0001978,GO:0001983,GO:0001985,GO:0001993,GO:0001994,GO:0001996,GO:0001997,GO:0002026,GO:0002027,GO:0003008,GO:0003012,GO:0003013,GO:0003014,GO:0003018,GO:0003025,GO:0003044,GO:0003057,GO:0003073,GO:0003084,GO:0003085,GO:0003099,GO:0003298,GO:0003300,GO:0003301,GO:0003321,GO:0003674,GO:0004888,GO:0004930,GO:0004935,GO:0004936,GO:0004937,GO:0005488,GO:0005515,GO:…	K04135,K04136,K04137,K04153	7tm_1	XP_007192812.1
Chr06	BED06G000123.mRNA1	KOG1280@1|root,KOG1280@2759|Eukaryota,3A02C@33154|Opisthokonta,3BPCX@33208|Metazoa,3D0FU@33213|Bilateria,47YTG@7711|Chordata,48XZE@7742|Vertebrata,3J76F@40674|Mammalia,35AF5@314146|Euarchontoglires,4M9CF@9443|Primates	33208|Metazoa	S	regulation of microtubule polymerization or depolymerization	STMN4	GO:0000003,GO:0000226,GO:0001667,GO:0002064,GO:0002065,GO:0002066,GO:0003006,GO:0003674,GO:0005488,GO:0005515,GO:0005575,GO:0005622,GO:0005623,GO:0005737,GO:0005856,GO:0005875,GO:0006810,GO:0006928,GO:0006996,GO:0007010,GO:0007017,GO:0007018,GO:0007019,GO:0007275,GO:0007276,GO:0007281,GO:0007292,GO:0007297,GO:0007298,GO:0007399,GO:0007416,GO:0007528,GO:0008017,GO:0008088,GO:0008092,GO:0008150,GO:…	K04381	Stathmin	XP_059782212.1
Chr06	BED06G000124.mRNA1	KOG2177@1|root,KOG2177@2759|Eukaryota,38C4M@33154|Opisthokonta,3BDNZ@33208|Metazoa,3CWUT@33213|Bilateria,480HC@7711|Chordata,493YW@7742|Vertebrata,3J1GC@40674|Mammalia,4IXSC@91561|Cetartiodactyla	33208|Metazoa	O	Tripartite motif containing 35	TRIM35	GO:0002376,GO:0005575,GO:0005622,GO:0005623,GO:0005634,GO:0005737,GO:0006950,GO:0006952,GO:0006955,GO:0007346,GO:0008150,GO:0008285,GO:0010941,GO:0010942,GO:0040012,GO:0040013,GO:0042127,GO:0042981,GO:0043065,GO:0043067,GO:0043068,GO:0043226,GO:0043227,GO:0043229,GO:0043231,GO:0043900,GO:0043901,GO:0043903,GO:0044424,GO:0044464,GO:0045087,GO:0045786,GO:0045930,GO:0048518,GO:0048519,GO:0048522,GO:…	K03006,K10651,K12000,K12009,K12012,K12015,K12027,K12033,K12034,K12037	PRY,SPRY,zf-B_box,zf-C3HC4,zf-C3HC4_2,zf-C3HC4_3,zf-C3HC4_4,zf-RING_UBOX	XP_007192808.2
Chr06	BED06G000126.mRNA1	KOG4257@1|root,KOG4257@2759|Eukaryota,38BUS@33154|Opisthokonta,3B9QA@33208|Metazoa,3CRDE@33213|Bilateria,4857U@7711|Chordata,48Z96@7742|Vertebrata,3J8D9@40674|Mammalia,4J2RS@91561|Cetartiodactyla	33208|Metazoa	T	protein tyrosine kinase 2 beta	PTK2B	GO:0000003,GO:0000165,GO:0000302,GO:0001101,GO:0001505,GO:0001525,GO:0001556,GO:0001558,GO:0001568,GO:0001666,GO:0001667,GO:0001775,GO:0001894,GO:0001932,GO:0001933,GO:0001934,GO:0001944,GO:0001952,GO:0001954,GO:0002040,GO:0002252,GO:0002263,GO:0002285,GO:0002312,GO:0002313,GO:0002315,GO:0002335,GO:0002366,GO:0002376,GO:0002520,GO:0002521,GO:0002682,GO:0002683,GO:0002684,GO:0002685,GO:0002687,GO:…	K05725,K05871	FERM_M,Focal_AT,Pkinase_Tyr	XP_060011722.1
Chr06	BED06G000127.mRNA1	COG0596@1|root,COG1011@1|root,KOG3085@2759|Eukaryota,KOG4178@2759|Eukaryota,39WAD@33154|Opisthokonta,3BACN@33208|Metazoa,3CVBC@33213|Bilateria,482KF@7711|Chordata,48X7C@7742|Vertebrata,3JCRV@40674|Mammalia,4J4JU@91561|Cetartiodactyla	33208|Metazoa	I	Epoxide hydrolase 2	EPHX2	GO:0000287,GO:0001676,GO:0002532,GO:0002538,GO:0002539,GO:0003008,GO:0003013,GO:0003018,GO:0003674,GO:0003824,GO:0004301,GO:0005102,GO:0005488,GO:0005515,GO:0005575,GO:0005622,GO:0005623,GO:0005737,GO:0005777,GO:0005782,GO:0005829,GO:0006082,GO:0006605,GO:0006625,GO:0006629,GO:0006631,GO:0006633,GO:0006690,GO:0006725,GO:0006793,GO:0006796,GO:0006805,GO:0006810,GO:0006873,GO:0006874,GO:0006875,GO:…	K08726,K10089	Abhydrolase_1,HAD_2	XP_054943317.1
Chr06	BED06G000128.mRNA1	COG0277@1|root,KOG4730@2759|Eukaryota,38E7K@33154|Opisthokonta,3BJIG@33208|Metazoa,3CZHH@33213|Bilateria,48BJM@7711|Chordata,493Z7@7742|Vertebrata,3J7T0@40674|Mammalia,4J1WA@91561|Cetartiodactyla	33208|Metazoa	V	L-gulonolactone oxidase-like	Gulo	GO:0000166,GO:0003674,GO:0003824,GO:0005488,GO:0005575,GO:0005622,GO:0005623,GO:0005737,GO:0005783,GO:0005789,GO:0005975,GO:0005996,GO:0006082,GO:0006732,GO:0006766,GO:0006767,GO:0008150,GO:0008152,GO:0009058,GO:0009108,GO:0009110,GO:0009987,GO:0012505,GO:0016020,GO:0016051,GO:0016053,GO:0016491,GO:0016614,GO:0016899,GO:0019752,GO:0019852,GO:0019853,GO:0031090,GO:0031984,GO:0036094,GO:0042175,GO:…	K00103	ALO,FAD_binding_4	XP_059782208.1
Chr06	BED06G000129.mRNA1	28HSW@1|root,2RBQP@2759|Eukaryota,38BQ6@33154|Opisthokonta,3BCV1@33208|Metazoa,3D235@33213|Bilateria,48AF5@7711|Chordata,48WA8@7742|Vertebrata,3J8VF@40674|Mammalia,4J029@91561|Cetartiodactyla	33208|Metazoa	T	Functions as extracellular chaperone that prevents aggregation of nonnative proteins. Prevents stress-induced aggregation of blood plasma proteins. Inhibits formation of amyloid fibrils by APP, APOC2, B2M, CALCA, CSN3, SNCA and aggregation-prone LYZ variants (in vitro). Does not require ATP. Maintains partially unfolded proteins in a state appropriate for subsequent refolding by other chaperones,…	CLU	GO:0000003,GO:0000902,GO:0001505,GO:0001540,GO:0001774,GO:0001775,GO:0001817,GO:0001819,GO:0001836,GO:0001932,GO:0001934,GO:0002252,GO:0002253,GO:0002274,GO:0002376,GO:0002576,GO:0002673,GO:0002682,GO:0002684,GO:0002697,GO:0002920,GO:0003674,GO:0005102,GO:0005488,GO:0005515,GO:0005575,GO:0005576,GO:0005615,GO:0005622,GO:0005623,GO:0005634,GO:0005737,GO:0005739,GO:0005783,GO:0005788,GO:0005794,GO:…	K17252	Clusterin	tr|A0A643CFT7|A0A643CFT7_BALPH
Chr06	BED06G000130.mRNA1	KOG3272@1|root,KOG3272@2759|Eukaryota,38EJ9@33154|Opisthokonta,3B9CI@33208|Metazoa,3CUWV@33213|Bilateria,486GU@7711|Chordata,48ZY1@7742|Vertebrata,3J7DW@40674|Mammalia,4IX5A@91561|Cetartiodactyla	33208|Metazoa	S	Coiled-coil domain-containing protein 25	CCDC25			DUF814	sp|Q86WR0|CCD25_HUMAN
Chr06	BED06G000131.mRNA1	KOG3014@1|root,KOG3014@2759|Eukaryota,38E0W@33154|Opisthokonta,3BH04@33208|Metazoa,3CX1I@33213|Bilateria,4804H@7711|Chordata,492MR@7742|Vertebrata,3J412@40674|Mammalia,4IWFT@91561|Cetartiodactyla	33208|Metazoa	L	Establishment of sister chromatid cohesion N-acetyltransferase 2	ESCO2	GO:0000070,GO:0000228,GO:0000278,GO:0000280,GO:0000775,GO:0000785,GO:0000790,GO:0000792,GO:0000803,GO:0000819,GO:0001741,GO:0002244,GO:0002376,GO:0002520,GO:0003674,GO:0003824,GO:0004468,GO:0005575,GO:0005622,GO:0005623,GO:0005634,GO:0005654,GO:0005694,GO:0005720,GO:0005721,GO:0005737,GO:0005794,GO:0006139,GO:0006259,GO:0006275,GO:0006281,GO:0006302,GO:0006325,GO:0006464,GO:0006473,GO:0006475,GO:…	K11268	Acetyltransf_13,zf-C2H2_3	XP_059869584.1
Chr06	BED06G000133.mRNA1	COG0515@1|root,KOG0192@2759|Eukaryota,38TPF@33154|Opisthokonta,3BEA3@33208|Metazoa,3D058@33213|Bilateria,487BT@7711|Chordata,490CN@7742|Vertebrata,3J5GN@40674|Mammalia,4J751@91561|Cetartiodactyla	33208|Metazoa	T	PDZ binding kinase	PBK	GO:0000278,GO:0001932,GO:0001933,GO:0003674,GO:0003824,GO:0004672,GO:0004674,GO:0005575,GO:0005622,GO:0005623,GO:0005634,GO:0006464,GO:0006468,GO:0006793,GO:0006796,GO:0006807,GO:0007049,GO:0008150,GO:0008152,GO:0009314,GO:0009411,GO:0009416,GO:0009628,GO:0009892,GO:0009894,GO:0009895,GO:0009966,GO:0009968,GO:0009987,GO:0010563,GO:0010605,GO:0010646,GO:0010648,GO:0016301,GO:0016310,GO:0016740,GO:…	K08865	Pkinase	XP_059958590.1
Chr06	BED06G000134.mRNA1	2CMXV@1|root,2QSM1@2759|Eukaryota,38G5Y@33154|Opisthokonta,3BHXI@33208|Metazoa,3D0JR@33213|Bilateria,48BKV@7711|Chordata,48ZPI@7742|Vertebrata,3JCIK@40674|Mammalia,4J98B@91561|Cetartiodactyla	33208|Metazoa	P	Ferritin receptor that mediates non-transferrin- dependent delivery of iron. Mediates cellular uptake of ferritin- bound iron by stimulating ferritin endocytosis from the cell surface with consequent iron delivery within the cell. Delivery of iron to cells by ferritin is required for the development of specific cell types, suggesting the existence of cell type- specific mechanisms of iron traffic…	SCARA5	GO:0000041,GO:0003674,GO:0005575,GO:0005622,GO:0005623,GO:0005737,GO:0005886,GO:0005887,GO:0006810,GO:0006811,GO:0006812,GO:0006826,GO:0006873,GO:0006875,GO:0006879,GO:0006897,GO:0006898,GO:0006950,GO:0008150,GO:0009266,GO:0009408,GO:0009628,GO:0009986,GO:0009987,GO:0012506,GO:0016020,GO:0016021,GO:0016043,GO:0016192,GO:0019725,GO:0022607,GO:0030001,GO:0030003,GO:0030139,GO:0030659,GO:0030666,GO:…		Collagen,SRCR	XP_057405369.1
Chr06	BED06G000135.mRNA1	28MHH@1|root,2QVUX@2759|Eukaryota,39K06@33154|Opisthokonta,3BKC7@33208|Metazoa,3D2H5@33213|Bilateria,488PJ@7711|Chordata,48Z6P@7742|Vertebrata,3J5DK@40674|Mammalia,4IYXW@91561|Cetartiodactyla	33208|Metazoa	S	Nuclear GTPase, germinal center associated	NUGGC	GO:0002200,GO:0002237,GO:0002376,GO:0002377,GO:0002440,GO:0002520,GO:0002566,GO:0003674,GO:0003824,GO:0003924,GO:0005575,GO:0005622,GO:0005623,GO:0005634,GO:0006950,GO:0006974,GO:0007275,GO:0008150,GO:0009605,GO:0009607,GO:0009617,GO:0009987,GO:0010033,GO:0010941,GO:0016445,GO:0016446,GO:0016462,GO:0016787,GO:0016817,GO:0016818,GO:0017111,GO:0032496,GO:0032501,GO:0032502,GO:0033554,GO:0033993,GO:…		Dynamin_N	XP_007192849.1
Chr06	BED06G000136.mRNA1	COG1243@1|root,KOG2535@2759|Eukaryota,38CUP@33154|Opisthokonta,3BDGU@33208|Metazoa,3CT1Y@33213|Bilateria,483X9@7711|Chordata,48YYX@7742|Vertebrata,3J1MK@40674|Mammalia,4J6SI@91561|Cetartiodactyla	33208|Metazoa	BK	Elongator complex protein	ELP3	GO:0000003,GO:0000123,GO:0000902,GO:0000904,GO:0001764,GO:0001932,GO:0002097,GO:0002098,GO:0002119,GO:0002164,GO:0002165,GO:0002168,GO:0002376,GO:0002520,GO:0002926,GO:0003006,GO:0003008,GO:0003674,GO:0003824,GO:0004402,GO:0005575,GO:0005622,GO:0005623,GO:0005634,GO:0005654,GO:0005730,GO:0005737,GO:0006139,GO:0006325,GO:0006351,GO:0006354,GO:0006355,GO:0006357,GO:0006366,GO:0006368,GO:0006396,GO:…	K07739	Acetyltransf_1,Radical_SAM,Radical_SAM_C	XP_036712294.1
Chr06	BED06G000137.mRNA1	2B2SV@1|root,2S0DD@2759|Eukaryota,3A23V@33154|Opisthokonta,3BQW3@33208|Metazoa,3D2II@33213|Bilateria,48CR6@7711|Chordata,48Y7N@7742|Vertebrata,3J4B2@40674|Mammalia,4IXHS@91561|Cetartiodactyla	33208|Metazoa	T	prepronociceptin	PNOC	GO:0000003,GO:0001664,GO:0003008,GO:0003674,GO:0005102,GO:0005179,GO:0005184,GO:0005488,GO:0005515,GO:0005575,GO:0005576,GO:0005623,GO:0005886,GO:0007154,GO:0007165,GO:0007186,GO:0007218,GO:0007267,GO:0007268,GO:0007565,GO:0007600,GO:0008150,GO:0009966,GO:0009987,GO:0010469,GO:0010646,GO:0016020,GO:0022414,GO:0023051,GO:0023052,GO:0030424,GO:0030425,GO:0030545,GO:0031628,GO:0032501,GO:0033267,GO:…	K18832	Opiods_neuropep	XP_036712321.1
Chr06	BED06G000138.mRNA1	28PJI@1|root,2QW7P@2759|Eukaryota,38BFP@33154|Opisthokonta,3BI9A@33208|Metazoa,3D1HK@33213|Bilateria,48C2B@7711|Chordata,48VXV@7742|Vertebrata,3J5AY@40674|Mammalia,4IWFH@91561|Cetartiodactyla	33208|Metazoa	S	Zinc finger protein 395	ZNF395	GO:0000976,GO:0000977,GO:0000978,GO:0000981,GO:0000987,GO:0001012,GO:0001067,GO:0001158,GO:0003674,GO:0003676,GO:0003677,GO:0003690,GO:0003700,GO:0005488,GO:0005575,GO:0005622,GO:0005623,GO:0005634,GO:0005737,GO:0005829,GO:0006355,GO:0006357,GO:0008150,GO:0009889,GO:0010468,GO:0010556,GO:0019219,GO:0019222,GO:0031323,GO:0031326,GO:0035326,GO:0043226,GO:0043227,GO:0043229,GO:0043231,GO:0043565,GO:…		DUF4772	XP_059782816.1
Chr06	BED06G000139.mRNA1	KOG0274@1|root,KOG0274@2759|Eukaryota,38VFC@33154|Opisthokonta,3BHND@33208|Metazoa,3CUNV@33213|Bilateria,484FH@7711|Chordata,49419@7742|Vertebrata,3J7B7@40674|Mammalia,4J7IB@91561|Cetartiodactyla	33208|Metazoa	S	F-box only protein 16	FBXO16		K10299	F-box,F-box-like	tr|A0A643CFW7|A0A643CFW7_BALPH
Chr06	BED06G000141.mRNA1									XP_036711484.1
Chr06	BED06G000142.mRNA1	KOG3577@1|root,KOG3577@2759|Eukaryota,39VVT@33154|Opisthokonta,3BH0T@33208|Metazoa,3CTFN@33213|Bilateria,484S1@7711|Chordata,493HS@7742|Vertebrata,3J4FV@40674|Mammalia,4KR1R@9397|Chiroptera	33208|Metazoa	T	Belongs to the G-protein coupled receptor Fz Smo family	FZD3	GO:0000902,GO:0000904,GO:0001736,GO:0001738,GO:0001764,GO:0001838,GO:0001841,GO:0001843,GO:0001942,GO:0002009,GO:0002052,GO:0003674,GO:0004888,GO:0004930,GO:0005488,GO:0005515,GO:0005575,GO:0005622,GO:0005623,GO:0005737,GO:0005886,GO:0006928,GO:0006935,GO:0007154,GO:0007164,GO:0007165,GO:0007166,GO:0007186,GO:0007223,GO:0007267,GO:0007275,GO:0007346,GO:0007399,GO:0007409,GO:0007411,GO:0007417,GO:…	K02329	Frizzled,Fz	XP_033285723.1
Chr06	BED06G000145.mRNA1	KOG2264@1|root,KOG2264@2759|Eukaryota,38BF4@33154|Opisthokonta,3BC2D@33208|Metazoa,3CRFG@33213|Bilateria,483HT@7711|Chordata,48VCV@7742|Vertebrata,3JAT7@40674|Mammalia,4J4CC@91561|Cetartiodactyla	33208|Metazoa	T	glycosyltransferase 3	EXTL3	GO:0000271,GO:0001888,GO:0003674,GO:0003824,GO:0005488,GO:0005515,GO:0005575,GO:0005622,GO:0005623,GO:0005737,GO:0005783,GO:0005794,GO:0005975,GO:0005976,GO:0006022,GO:0006023,GO:0006024,GO:0006029,GO:0006040,GO:0006044,GO:0006082,GO:0006790,GO:0006807,GO:0007154,GO:0007165,GO:0007166,GO:0007167,GO:0007178,GO:0007224,GO:0007275,GO:0008101,GO:0008150,GO:0008152,GO:0008194,GO:0008375,GO:0008589,GO:…	K02370	Exostosin,Glyco_transf_64	XP_057404615.1
Chr06	BED06G000146.mRNA1	COG1236@1|root,KOG1138@2759|Eukaryota,39CKD@33154|Opisthokonta,3BCYH@33208|Metazoa,3CZ6J@33213|Bilateria,48246@7711|Chordata,48YSY@7742|Vertebrata,3JDIQ@40674|Mammalia,3ESQ8@33554|Carnivora	33208|Metazoa	A	Integrator complex subunit 9	INTS9	GO:0000428,GO:0005575,GO:0005622,GO:0005623,GO:0005634,GO:0005654,GO:0005737,GO:0005829,GO:0005847,GO:0005849,GO:0006139,GO:0006351,GO:0006366,GO:0006378,GO:0006396,GO:0006397,GO:0006725,GO:0006807,GO:0008150,GO:0008152,GO:0009058,GO:0009059,GO:0009301,GO:0009987,GO:0010467,GO:0016070,GO:0016071,GO:0016073,GO:0016180,GO:0016591,GO:0018130,GO:0019438,GO:0030880,GO:0031123,GO:0031124,GO:0031974,GO:…	K13146	Beta-Casp,Lactamase_B_6	XP_024602702.1
Chr06	BED06G000149.mRNA1	2CI3A@1|root,2QQSR@2759|Eukaryota,39QW6@33154|Opisthokonta,3BDJR@33208|Metazoa,3CWJQ@33213|Bilateria,4868K@7711|Chordata,48YUA@7742|Vertebrata,3J8JA@40674|Mammalia,4IVPM@91561|Cetartiodactyla	33208|Metazoa	K	Homeobox-containing protein	HMBOX1	GO:0000122,GO:0000228,GO:0000781,GO:0000784,GO:0000981,GO:0001227,GO:0003674,GO:0003676,GO:0003677,GO:0003690,GO:0003691,GO:0003700,GO:0005488,GO:0005515,GO:0005575,GO:0005622,GO:0005623,GO:0005634,GO:0005654,GO:0005694,GO:0005737,GO:0005829,GO:0006355,GO:0006357,GO:0008150,GO:0009889,GO:0009890,GO:0009891,GO:0009892,GO:0009893,GO:0010468,GO:0010556,GO:0010557,GO:0010558,GO:0010604,GO:0010605,GO:…		HNF-1_N,Homeobox	XP_059782789.1
Chr06	BED06G000152.mRNA1	COG5059@1|root,KOG0241@2759|Eukaryota,3AHYF@33154|Opisthokonta,3BEFY@33208|Metazoa,3CT9N@33213|Bilateria,482YU@7711|Chordata,49247@7742|Vertebrata,3JE4E@40674|Mammalia,4IVRW@91561|Cetartiodactyla	33208|Metazoa	Z	Kinesin-like protein	KIF13B	GO:0000226,GO:0001775,GO:0002376,GO:0003674,GO:0003774,GO:0003777,GO:0003824,GO:0005488,GO:0005515,GO:0005575,GO:0005622,GO:0005623,GO:0005737,GO:0005768,GO:0005769,GO:0005856,GO:0005871,GO:0005874,GO:0005875,GO:0005881,GO:0006605,GO:0006810,GO:0006886,GO:0006928,GO:0006996,GO:0007010,GO:0007017,GO:0007018,GO:0007049,GO:0007154,GO:0007163,GO:0007165,GO:0007275,GO:0007399,GO:0008104,GO:0008150,GO:…	K10392,K17914	CAP_GLY,DUF3694,FHA,KIF1B,Kinesin,Kinesin_assoc	tr|A0A643C6Y0|A0A643C6Y0_BALPH
Chr06	BED06G000154.mRNA1	COG0225@1|root,KOG1635@2759|Eukaryota,39U04@33154|Opisthokonta,3BC3C@33208|Metazoa,3CZ0C@33213|Bilateria,4825A@7711|Chordata,49080@7742|Vertebrata,3J63Q@40674|Mammalia,4IYBH@91561|Cetartiodactyla	33208|Metazoa	O	Methionine sulfoxide	MSRA	GO:0000096,GO:0003674,GO:0003824,GO:0005575,GO:0005622,GO:0005623,GO:0005634,GO:0005654,GO:0005737,GO:0005739,GO:0005829,GO:0005856,GO:0006082,GO:0006464,GO:0006520,GO:0006555,GO:0006790,GO:0006807,GO:0006950,GO:0006979,GO:0007568,GO:0008113,GO:0008150,GO:0008152,GO:0009066,GO:0009987,GO:0015629,GO:0016020,GO:0016491,GO:0016667,GO:0016671,GO:0019538,GO:0019752,GO:0030091,GO:0031974,GO:0031981,GO:…	K07304	PMSR	XP_060157303.1
Chr06	BED06G000156.mRNA1	COG5640@1|root,KOG3627@2759|Eukaryota,39YG5@33154|Opisthokonta,3BMSX@33208|Metazoa,3D0Q9@33213|Bilateria,488VN@7711|Chordata,48W4E@7742|Vertebrata,3JEGF@40674|Mammalia,4J4NG@91561|Cetartiodactyla	33208|Metazoa	E	Protease, serine, 55	PRSS55	GO:0005575,GO:0005622,GO:0005623,GO:0005737,GO:0005829,GO:0044424,GO:0044444,GO:0044464		Trypsin	XP_036710855.1
Chr06	BED06G000158.mRNA1	KOG3757@1|root,KOG3757@2759|Eukaryota,38H8I@33154|Opisthokonta,3BA7D@33208|Metazoa,3D3SG@33213|Bilateria,48727@7711|Chordata,48ZX3@7742|Vertebrata,3JAZE@40674|Mammalia,4J3WB@91561|Cetartiodactyla	33208|Metazoa	DZ	Retinitis pigmentosa 1-like 1	RP1L1	GO:0000226,GO:0001578,GO:0001654,GO:0001750,GO:0001894,GO:0001895,GO:0005575,GO:0005622,GO:0005623,GO:0005737,GO:0005856,GO:0005929,GO:0005930,GO:0006996,GO:0007010,GO:0007017,GO:0007275,GO:0007399,GO:0007423,GO:0008150,GO:0009987,GO:0016043,GO:0022008,GO:0022607,GO:0030030,GO:0030031,GO:0030154,GO:0030182,GO:0032391,GO:0032501,GO:0032502,GO:0032838,GO:0035082,GO:0035869,GO:0042461,GO:0042592,GO:…	K19538	DCX	XP_059782235.1
Chr06	BED06G000159.mRNA1	2AE5A@1|root,2RYV3@2759|Eukaryota,39ZS9@33154|Opisthokonta,3BT4A@33208|Metazoa,3E48T@33213|Bilateria,48QXU@7711|Chordata,49MHS@7742|Vertebrata,3JPWQ@40674|Mammalia,4JCV0@91561|Cetartiodactyla	33208|Metazoa	S	protein C8orf74 homolog	C8orf74			CLAMP	XP_007192755.1
Chr06	BED06G000161.mRNA1	KOG0527@1|root,KOG0527@2759|Eukaryota,38G3C@33154|Opisthokonta,3BFFM@33208|Metazoa,3D2P8@33213|Bilateria,482VU@7711|Chordata,490C2@7742|Vertebrata,3J8NV@40674|Mammalia,4J4GP@91561|Cetartiodactyla	33208|Metazoa	K	Transcription factor SOX-7	SOX7	GO:0000981,GO:0001067,GO:0001655,GO:0001704,GO:0001706,GO:0001822,GO:0003674,GO:0003676,GO:0003677,GO:0003700,GO:0003705,GO:0005488,GO:0005575,GO:0005622,GO:0005623,GO:0005634,GO:0005654,GO:0005737,GO:0006355,GO:0006357,GO:0007275,GO:0007369,GO:0007492,GO:0007507,GO:0008150,GO:0008285,GO:0009653,GO:0009790,GO:0009888,GO:0009889,GO:0009890,GO:0009891,GO:0009892,GO:0009893,GO:0009966,GO:0010468,GO:…	K04495,K09270,K11135	G-patch,HMG_box,Sox17_18_mid	XP_029059529.1
Chr06	BED06G000162.mRNA1	KOG2809@1|root,KOG2809@2759|Eukaryota,39E7U@33154|Opisthokonta,3BFW9@33208|Metazoa,3CY2T@33213|Bilateria,488GF@7711|Chordata,48W68@7742|Vertebrata,3J5YB@40674|Mammalia,4J0X0@91561|Cetartiodactyla	33208|Metazoa	AD	PIN2 TERF1-interacting telomerase inhibitor 1	PINX1	GO:0000070,GO:0000228,GO:0000278,GO:0000280,GO:0000723,GO:0000775,GO:0000776,GO:0000777,GO:0000779,GO:0000781,GO:0000784,GO:0000793,GO:0000819,GO:0003674,GO:0003676,GO:0003723,GO:0004857,GO:0005488,GO:0005575,GO:0005622,GO:0005623,GO:0005634,GO:0005694,GO:0005730,GO:0005819,GO:0005856,GO:0006139,GO:0006259,GO:0006278,GO:0006725,GO:0006807,GO:0006996,GO:0007004,GO:0007049,GO:0007059,GO:0007080,GO:…	K11135	G-patch	XP_059871243.1
Chr06	BED06G000164.mRNA1	KOG4790@1|root,KOG4790@2759|Eukaryota,38G7X@33154|Opisthokonta,3B99W@33208|Metazoa,3CZ19@33213|Bilateria,47ZTX@7711|Chordata,48UXV@7742|Vertebrata,3J7CG@40674|Mammalia,4J45E@91561|Cetartiodactyla	33208|Metazoa	S	XK, Kell blood group complex subunit-related family, member 6	XKR6	GO:0003674,GO:0005215,GO:0005575,GO:0005623,GO:0005886,GO:0006810,GO:0006897,GO:0006909,GO:0006911,GO:0006915,GO:0007009,GO:0007275,GO:0008150,GO:0008219,GO:0009790,GO:0009792,GO:0009987,GO:0010256,GO:0010324,GO:0012501,GO:0016020,GO:0016043,GO:0016192,GO:0017121,GO:0032501,GO:0032502,GO:0043277,GO:0043652,GO:0044464,GO:0048856,GO:0051179,GO:0051234,GO:0061024,GO:0065007,GO:0065008,GO:0070782,GO:…		XK-related	sp|E9Q6C8|XKR6_MOUSE
Chr06	BED06G000166.mRNA1	KOG1089@1|root,KOG1089@2759|Eukaryota,38D7B@33154|Opisthokonta,3BAWG@33208|Metazoa,3CVZB@33213|Bilateria,481IN@7711|Chordata,48ZHS@7742|Vertebrata,3J7XI@40674|Mammalia,4IVHG@91561|Cetartiodactyla	33208|Metazoa	S	Myotubularin-related protein	MTMR9	GO:0003674,GO:0003824,GO:0004438,GO:0005488,GO:0005515,GO:0005575,GO:0005622,GO:0005623,GO:0005737,GO:0005829,GO:0006629,GO:0006644,GO:0006650,GO:0006661,GO:0006793,GO:0006796,GO:0006810,GO:0006897,GO:0006907,GO:0008150,GO:0008152,GO:0008610,GO:0008654,GO:0009058,GO:0009892,GO:0009893,GO:0009894,GO:0009895,GO:0009987,GO:0010506,GO:0010507,GO:0010562,GO:0010921,GO:0010922,GO:0016192,GO:0016311,GO:…	K18084	Myotub-related	XP_007192752.2
Chr06	BED06G000167.mRNA1	COG0451@1|root,KOG2774@2759|Eukaryota,39CSF@33154|Opisthokonta,3BHBY@33208|Metazoa,3CYGQ@33213|Bilateria,487Z0@7711|Chordata,48Z50@7742|Vertebrata,3J7Z7@40674|Mammalia,4J4PC@91561|Cetartiodactyla	33208|Metazoa	GM	L-threonine 3-dehydrogenase, mitochondrial-like	TDH	GO:0003674,GO:0003824,GO:0005488,GO:0005515,GO:0006082,GO:0006520,GO:0006566,GO:0006567,GO:0006807,GO:0008150,GO:0008152,GO:0008743,GO:0009056,GO:0009063,GO:0009066,GO:0009068,GO:0009987,GO:0016054,GO:0016491,GO:0016614,GO:0016616,GO:0019752,GO:0042802,GO:0043436,GO:0044237,GO:0044238,GO:0044248,GO:0044281,GO:0044282,GO:0046395,GO:0055114,GO:0071704,GO:1901564,GO:1901565,GO:1901575,GO:1901605,GO:…	K15789	Epimerase	XP_060011771.1
Chr06	BED06G000168.mRNA1	2C7ZH@1|root,2RY4P@2759|Eukaryota,38HU2@33154|Opisthokonta,3BHGX@33208|Metazoa,3D0KE@33213|Bilateria,488JF@7711|Chordata,4961A@7742|Vertebrata,3JDC6@40674|Mammalia,4J7EH@91561|Cetartiodactyla	33208|Metazoa	S	Family with sequence similarity 167 member A	FAM167A			FAM167	XP_007192747.1
Chr06	BED06G000170.mRNA1	COG0515@1|root,KOG0197@2759|Eukaryota,39RSB@33154|Opisthokonta,3BE40@33208|Metazoa,3D431@33213|Bilateria,48052@7711|Chordata,48WS2@7742|Vertebrata,3JF14@40674|Mammalia,4J3W3@91561|Cetartiodactyla	33208|Metazoa	T	tyrosine-protein kinase	BLK	GO:0002253,GO:0002376,GO:0002429,GO:0002682,GO:0002684,GO:0002757,GO:0002764,GO:0002768,GO:0002791,GO:0002793,GO:0003674,GO:0003824,GO:0004672,GO:0004713,GO:0004715,GO:0005102,GO:0005488,GO:0005515,GO:0005575,GO:0005622,GO:0005623,GO:0005737,GO:0005829,GO:0005886,GO:0006464,GO:0006468,GO:0006793,GO:0006796,GO:0006807,GO:0006928,GO:0006950,GO:0006952,GO:0006955,GO:0007154,GO:0007165,GO:0007166,GO:…	K05856,K08890	Pkinase_Tyr,SH2,SH3_1	XP_036711647.1
Chr06	BED06G000171.mRNA1	COG5641@1|root,KOG1601@2759|Eukaryota,38D41@33154|Opisthokonta,3BA12@33208|Metazoa,3CSBC@33213|Bilateria,487EX@7711|Chordata,48YZB@7742|Vertebrata,3J8RK@40674|Mammalia,4IYFS@91561|Cetartiodactyla	33208|Metazoa	K	Transcription factor GATA-4	GATA4	GO:0000003,GO:0000122,GO:0000228,GO:0000785,GO:0000790,GO:0000976,GO:0000977,GO:0000978,GO:0000981,GO:0000982,GO:0000983,GO:0000987,GO:0000988,GO:0000989,GO:0001012,GO:0001067,GO:0001076,GO:0001077,GO:0001085,GO:0001101,GO:0001103,GO:0001158,GO:0001228,GO:0001568,GO:0001570,GO:0001655,GO:0001678,GO:0001700,GO:0001701,GO:0001702,GO:0001704,GO:0001706,GO:0001707,GO:0001709,GO:0001710,GO:0001817,GO:…	K09183	GATA,GATA-N	XP_059871250.1
Chr06	BED06G000173.mRNA1	29BF9@1|root,2RIIB@2759|Eukaryota,39RV9@33154|Opisthokonta,3BJC3@33208|Metazoa,3CYIW@33213|Bilateria,488UB@7711|Chordata,48ZAQ@7742|Vertebrata,3J64W@40674|Mammalia,4J0F5@91561|Cetartiodactyla	33208|Metazoa	K	Endonuclease 8-like 2	NEIL2	GO:0003674,GO:0003824,GO:0005488,GO:0005515,GO:0005575,GO:0005622,GO:0005623,GO:0005634,GO:0005654,GO:0005737,GO:0005856,GO:0006139,GO:0006220,GO:0006244,GO:0006259,GO:0006281,GO:0006284,GO:0006285,GO:0006304,GO:0006725,GO:0006753,GO:0006793,GO:0006796,GO:0006807,GO:0006950,GO:0006974,GO:0008017,GO:0008092,GO:0008150,GO:0008152,GO:0009056,GO:0009058,GO:0009117,GO:0009166,GO:0009219,GO:0009223,GO:…	K10568	H2TH	XP_007192743.1
Chr06	BED06G000174.mRNA1	COG1562@1|root,KOG1459@2759|Eukaryota,38FSE@33154|Opisthokonta,3BE4Z@33208|Metazoa,3CRK2@33213|Bilateria,4897F@7711|Chordata,4910Z@7742|Vertebrata,3JEJM@40674|Mammalia,4IWI6@91561|Cetartiodactyla	33208|Metazoa	I	farnesyl-diphosphate farnesyltransferase 1	FDFT1	GO:0003674,GO:0003824,GO:0004310,GO:0004311,GO:0004659,GO:0005575,GO:0005622,GO:0005623,GO:0005737,GO:0005783,GO:0005789,GO:0006066,GO:0006629,GO:0006644,GO:0006694,GO:0006695,GO:0006720,GO:0006721,GO:0006793,GO:0006796,GO:0008150,GO:0008152,GO:0008202,GO:0008203,GO:0008610,GO:0009058,GO:0009889,GO:0009987,GO:0012505,GO:0016020,GO:0016021,GO:0016125,GO:0016126,GO:0016740,GO:0016765,GO:0019216,GO:…	K00801	SQS_PSY	XP_057403714.1
Chr06	BED06G000175.mRNA1	COG4870@1|root,KOG1543@2759|Eukaryota,38F8F@33154|Opisthokonta,3BI1S@33208|Metazoa,3CS39@33213|Bilateria,485TY@7711|Chordata,497GR@7742|Vertebrata,3J20Q@40674|Mammalia,4IYQ0@91561|Cetartiodactyla	33208|Metazoa	O	Cathepsin B	CTSB	GO:0000003,GO:0000323,GO:0001775,GO:0001890,GO:0001893,GO:0002252,GO:0002263,GO:0002274,GO:0002275,GO:0002283,GO:0002366,GO:0002376,GO:0002443,GO:0002444,GO:0002446,GO:0003006,GO:0003674,GO:0003824,GO:0004175,GO:0004197,GO:0004252,GO:0005488,GO:0005515,GO:0005518,GO:0005575,GO:0005576,GO:0005615,GO:0005622,GO:0005623,GO:0005634,GO:0005730,GO:0005737,GO:0005739,GO:0005764,GO:0005768,GO:0005773,GO:…	K01363	Peptidase_C1,Propeptide_C1	XP_057403713.1
Chr06	BED06G000178.mRNA1	KOG3607@1|root,KOG3607@2759|Eukaryota,38B6W@33154|Opisthokonta,3BC4C@33208|Metazoa,3CZ5D@33213|Bilateria,489SN@7711|Chordata,48W2E@7742|Vertebrata,3J500@40674|Mammalia,4J8XR@91561|Cetartiodactyla	33208|Metazoa	O	Disintegrin and metalloproteinase domain-containing protein	ADAM20	GO:0000003,GO:0001775,GO:0003674,GO:0003824,GO:0005102,GO:0005178,GO:0005488,GO:0005515,GO:0005575,GO:0005623,GO:0005886,GO:0006508,GO:0006807,GO:0007338,GO:0007343,GO:0008150,GO:0008152,GO:0008233,GO:0008237,GO:0009566,GO:0009897,GO:0009986,GO:0009987,GO:0016020,GO:0016787,GO:0019538,GO:0019953,GO:0022414,GO:0043170,GO:0043900,GO:0043901,GO:0044238,GO:0044425,GO:0044459,GO:0044464,GO:0044703,GO:…	K06834,K08609,K08610,K08611,K08612,K08613,K16069	ADAM_CR,Disintegrin,Pep_M12B_propep,Reprolysin	XP_036711477.1
Chr06	BED06G000180.mRNA1	COG1028@1|root,KOG4169@2759|Eukaryota,39MT4@33154|Opisthokonta,3BJE1@33208|Metazoa,3D0NN@33213|Bilateria,484CP@7711|Chordata,48YH1@7742|Vertebrata,3J4PM@40674|Mammalia,4J4MJ@91561|Cetartiodactyla	33208|Metazoa	Q	dehydrogenase	HPGD	GO:0000003,GO:0000166,GO:0001568,GO:0001655,GO:0001676,GO:0001822,GO:0001944,GO:0002237,GO:0003674,GO:0003824,GO:0004888,GO:0004930,GO:0004953,GO:0004954,GO:0004955,GO:0004957,GO:0005488,GO:0005515,GO:0005575,GO:0005576,GO:0005615,GO:0005622,GO:0005623,GO:0005634,GO:0005654,GO:0005737,GO:0005829,GO:0006082,GO:0006629,GO:0006631,GO:0006633,GO:0006636,GO:0006690,GO:0006692,GO:0006693,GO:0007154,GO:…	K00069	adh_short	XP_057403742.1
Chr06	BED06G000182.mRNA1	28WZA@1|root,2R3RQ@2759|Eukaryota,39VWE@33154|Opisthokonta,3BEFQ@33208|Metazoa,3D1IH@33213|Bilateria,4860F@7711|Chordata,48YK1@7742|Vertebrata,3J8XB@40674|Mammalia,4J62T@91561|Cetartiodactyla	33208|Metazoa	S	Centrosomal protein	CEP44	GO:0000922,GO:0005575,GO:0005622,GO:0005623,GO:0005813,GO:0005815,GO:0005819,GO:0005856,GO:0015630,GO:0030496,GO:0043226,GO:0043228,GO:0043229,GO:0043232,GO:0044422,GO:0044424,GO:0044430,GO:0044446,GO:0044464	K16761	CEP44	XP_007192737.1
Chr06	BED06G000183.mRNA1	COG5307@1|root,KOG0929@2759|Eukaryota,38FPR@33154|Opisthokonta,3B962@33208|Metazoa,3CXNW@33213|Bilateria,482T9@7711|Chordata,496R8@7742|Vertebrata,3JC0C@40674|Mammalia,4J2E7@91561|Cetartiodactyla	33208|Metazoa	U	F-box only protein 8	FBXO8	GO:0000151,GO:0005575,GO:0005622,GO:0005623,GO:0006508,GO:0006511,GO:0006807,GO:0008150,GO:0008152,GO:0009056,GO:0009057,GO:0009987,GO:0019538,GO:0019941,GO:0030163,GO:0032991,GO:0043170,GO:0043632,GO:0044237,GO:0044238,GO:0044248,GO:0044257,GO:0044260,GO:0044265,GO:0044267,GO:0044424,GO:0044464,GO:0051603,GO:0071704,GO:1901564,GO:1901565,GO:1901575,GO:1902494,GO:1990234	K10294	F-box-like,Sec7	tr|A0A6A1QIL9|A0A6A1QIL9_BALPH
Chr06	BED06G000187.mRNA1	KOG4029@1|root,KOG4029@2759|Eukaryota,3A61V@33154|Opisthokonta,3BGK3@33208|Metazoa,3D20A@33213|Bilateria,4895I@7711|Chordata,492VY@7742|Vertebrata,3JAV0@40674|Mammalia,35GUM@314146|Euarchontoglires,4PXKD@9989|Rodentia	33208|Metazoa	K	activating transcription factor binding	HAND2	GO:0000228,GO:0000785,GO:0000790,GO:0000902,GO:0000904,GO:0000976,GO:0000977,GO:0000978,GO:0000981,GO:0000982,GO:0000987,GO:0001012,GO:0001067,GO:0001077,GO:0001101,GO:0001228,GO:0001501,GO:0001568,GO:0001667,GO:0001701,GO:0001738,GO:0001755,GO:0001838,GO:0001932,GO:0001934,GO:0001944,GO:0001947,GO:0001967,GO:0002009,GO:0002164,GO:0002376,GO:0002520,GO:0003007,GO:0003008,GO:0003013,GO:0003015,GO:…	K18486	HLH	XP_007192842.2
Chr06	BED06G000188.mRNA1	28PSY@1|root,2QWFH@2759|Eukaryota,397VJ@33154|Opisthokonta,3BFQ7@33208|Metazoa,3D0ZD@33213|Bilateria,48A14@7711|Chordata,491ZD@7742|Vertebrata,3JFZN@40674|Mammalia,4J7KB@91561|Cetartiodactyla	33208|Metazoa	K	Sin3 binding region of histone deacetylase complex subunit SAP30	SAP30	GO:0000118,GO:0000122,GO:0000228,GO:0000785,GO:0000790,GO:0003674,GO:0003712,GO:0003714,GO:0003824,GO:0004407,GO:0005575,GO:0005622,GO:0005623,GO:0005634,GO:0005654,GO:0005694,GO:0006325,GO:0006355,GO:0006357,GO:0006464,GO:0006476,GO:0006807,GO:0006996,GO:0007275,GO:0007517,GO:0007519,GO:0008150,GO:0008152,GO:0009888,GO:0009889,GO:0009890,GO:0009892,GO:0009987,GO:0010468,GO:0010556,GO:0010558,GO:…	K19202	SAP30_Sin3_bdg,zf-SAP30	XP_059782754.1
Chr06	BED06G000189.mRNA1	KOG3736@1|root,KOG3737@2759|Eukaryota,38CIC@33154|Opisthokonta,3BBM1@33208|Metazoa,3CU9X@33213|Bilateria,487QS@7711|Chordata,48VUT@7742|Vertebrata,3JD8B@40674|Mammalia,4JAZA@91561|Cetartiodactyla	33208|Metazoa	O	Ricin-type beta-trefoil	GALNT7	GO:0003674,GO:0003824,GO:0004653,GO:0005575,GO:0005622,GO:0005623,GO:0005737,GO:0005794,GO:0005795,GO:0005975,GO:0008150,GO:0008152,GO:0008194,GO:0008376,GO:0009058,GO:0009311,GO:0009312,GO:0012505,GO:0016051,GO:0016740,GO:0016757,GO:0016758,GO:0031984,GO:0043226,GO:0043227,GO:0043229,GO:0043231,GO:0044238,GO:0044422,GO:0044424,GO:0044431,GO:0044444,GO:0044446,GO:0044464,GO:0071704,GO:0098791,GO:…	K00710	Glycos_transf_2,Ricin_B_lectin	tr|A0A384AZM2|A0A384AZM2_BALAS
Chr06	BED06G000191.mRNA1	28PMG@1|root,2QW9J@2759|Eukaryota,38EGG@33154|Opisthokonta,3B9RF@33208|Metazoa,3CYPW@33213|Bilateria,48563@7711|Chordata,48WT3@7742|Vertebrata,3J7DJ@40674|Mammalia,4IXZM@91561|Cetartiodactyla	33208|Metazoa	T	microfibrillar-associated protein 3-like	MFAP3L	GO:0005575,GO:0005622,GO:0005623,GO:0005634,GO:0005737,GO:0005886,GO:0016020,GO:0043226,GO:0043227,GO:0043229,GO:0043231,GO:0044424,GO:0044464,GO:0071944		I-set	XP_057404083.1
Chr06	BED06G000193.mRNA1	28ZGA@1|root,2R6AP@2759|Eukaryota,38I28@33154|Opisthokonta,3BKDD@33208|Metazoa,3D2BR@33213|Bilateria,4851Y@7711|Chordata,49829@7742|Vertebrata,3J96X@40674|Mammalia,4IWUW@91561|Cetartiodactyla	33208|Metazoa	S	Bcl-2-like protein 13	BCL2L13	GO:0003674,GO:0005575,GO:0005622,GO:0005623,GO:0005737,GO:0005739,GO:0006915,GO:0006919,GO:0008047,GO:0008150,GO:0008219,GO:0008656,GO:0009893,GO:0009987,GO:0010604,GO:0010941,GO:0010942,GO:0010950,GO:0010952,GO:0012501,GO:0016020,GO:0016021,GO:0016504,GO:0016505,GO:0019222,GO:0030162,GO:0030234,GO:0031224,GO:0031323,GO:0031325,GO:0032268,GO:0032270,GO:0042981,GO:0043028,GO:0043065,GO:0043067,GO:…	K15485	Bcl-2	XP_059782174.1
Chr06	BED06G000194.mRNA1	COG0038@1|root,KOG0475@2759|Eukaryota,38CGM@33154|Opisthokonta,3BBJ7@33208|Metazoa,3CRTB@33213|Bilateria,486C5@7711|Chordata,48XT5@7742|Vertebrata,3J3J3@40674|Mammalia,4J3U2@91561|Cetartiodactyla	33208|Metazoa	P	) Cl(-) exchange transporter 3 isoform X1	CLCN3	GO:0001894,GO:0001895,GO:0003674,GO:0005215,GO:0005216,GO:0005225,GO:0005244,GO:0005247,GO:0005253,GO:0005254,GO:0005488,GO:0005515,GO:0005575,GO:0005622,GO:0005623,GO:0005737,GO:0005768,GO:0005769,GO:0005770,GO:0005794,GO:0005886,GO:0005887,GO:0006810,GO:0006811,GO:0006812,GO:0006820,GO:0006821,GO:0006873,GO:0006884,GO:0006885,GO:0006897,GO:0006909,GO:0006911,GO:0006996,GO:0007032,GO:0007154,GO:…	K05012	CBS,Voltage_CLC	XP_019787906.1
Chr06	BED06G000196.mRNA1	KOG0589@1|root,KOG0589@2759|Eukaryota,38C6Q@33154|Opisthokonta,3BE0Z@33208|Metazoa,3CSVT@33213|Bilateria,481GJ@7711|Chordata,491A6@7742|Vertebrata,3JF2X@40674|Mammalia,4IYMA@91561|Cetartiodactyla	33208|Metazoa	T	kinase 1	NEK1	GO:0000003,GO:0000242,GO:0001655,GO:0001822,GO:0001932,GO:0001934,GO:0003674,GO:0003824,GO:0004672,GO:0004674,GO:0005488,GO:0005515,GO:0005575,GO:0005622,GO:0005623,GO:0005634,GO:0005737,GO:0005813,GO:0005815,GO:0005856,GO:0006464,GO:0006468,GO:0006793,GO:0006796,GO:0006807,GO:0006950,GO:0006974,GO:0006996,GO:0007154,GO:0007165,GO:0007275,GO:0007276,GO:0007283,GO:0007346,GO:0008150,GO:0008152,GO:…	K08857,K20877	Pkinase	XP_059782719.1
Chr06	BED06G000199.mRNA1	KOG2177@1|root,KOG2177@2759|Eukaryota,38FUJ@33154|Opisthokonta,3BCIE@33208|Metazoa,3CSX3@33213|Bilateria,48410@7711|Chordata,4907I@7742|Vertebrata,3J27J@40674|Mammalia,4J6R8@91561|Cetartiodactyla	33208|Metazoa	T	SH3 domain containing ring finger 1	SH3RF1	GO:0001700,GO:0001764,GO:0001932,GO:0001934,GO:0002009,GO:0002237,GO:0002376,GO:0002682,GO:0002694,GO:0003674,GO:0003824,GO:0004842,GO:0005078,GO:0005198,GO:0005488,GO:0005515,GO:0005575,GO:0005622,GO:0005623,GO:0005737,GO:0005829,GO:0006464,GO:0006508,GO:0006511,GO:0006807,GO:0006928,GO:0006950,GO:0006952,GO:0006955,GO:0007275,GO:0007390,GO:0007391,GO:0007399,GO:0007568,GO:0008150,GO:0008152,GO:…	K12171	SH3_1,SH3_9,zf-C3HC4,zf-C3HC4_2,zf-RING_2,zf-RING_UBOX	tr|A0A643CJK5|A0A643CJK5_BALPH
Chr06	BED06G000202.mRNA1	COG1028@1|root,KOG1200@2759|Eukaryota,38H67@33154|Opisthokonta,3BE5A@33208|Metazoa,3CU08@33213|Bilateria,48BJ4@7711|Chordata,493GG@7742|Vertebrata,3J9JT@40674|Mammalia,4IZG8@91561|Cetartiodactyla	33208|Metazoa	Q	Carbonyl reductase family member	CBR4	GO:0000166,GO:0003674,GO:0003824,GO:0003955,GO:0005488,GO:0005575,GO:0005622,GO:0005623,GO:0005737,GO:0005739,GO:0005759,GO:0006066,GO:0006082,GO:0006629,GO:0006631,GO:0006633,GO:0006725,GO:0006807,GO:0008150,GO:0008152,GO:0008610,GO:0008753,GO:0009058,GO:0009987,GO:0016043,GO:0016053,GO:0016137,GO:0016491,GO:0016614,GO:0016616,GO:0016651,GO:0016655,GO:0016999,GO:0017144,GO:0019748,GO:0019752,GO:…	K11539	adh_short_C2	XP_059871298.1
Chr06	BED06G000205.mRNA1	2CJG9@1|root,2QSRV@2759|Eukaryota,3965Z@33154|Opisthokonta,3BAKP@33208|Metazoa,3CRIV@33213|Bilateria,481SN@7711|Chordata,492C9@7742|Vertebrata,3J3N1@40674|Mammalia,4JA6Y@91561|Cetartiodactyla	33208|Metazoa	T	Palladin, cytoskeletal associated protein	PALLD	GO:0000003,GO:0000902,GO:0000904,GO:0001666,GO:0001701,GO:0001725,GO:0001726,GO:0001890,GO:0001892,GO:0002064,GO:0002102,GO:0003006,GO:0003334,GO:0003382,GO:0003674,GO:0005488,GO:0005515,GO:0005575,GO:0005622,GO:0005623,GO:0005634,GO:0005737,GO:0005829,GO:0005856,GO:0005884,GO:0005886,GO:0006950,GO:0006996,GO:0007010,GO:0007275,GO:0007399,GO:0008092,GO:0008150,GO:0008544,GO:0009611,GO:0009628,GO:…	K22028,K22029	I-set	XP_059782699.1
Chr06	BED06G000206.mRNA1	KOG0819@1|root,KOG0819@2759|Eukaryota,39SMF@33154|Opisthokonta,3BH7K@33208|Metazoa,3D00E@33213|Bilateria,48980@7711|Chordata,48WIU@7742|Vertebrata,3J3R1@40674|Mammalia,4J4NI@91561|Cetartiodactyla	33208|Metazoa	U	Annexin A10	ANXA10	GO:0003674,GO:0005488,GO:0005509,GO:0043167,GO:0043169,GO:0046872	K17097	Annexin	tr|A0A6A1Q121|A0A6A1Q121_BALPH
Chr06	BED06G000207.mRNA1	KOG3555@1|root,KOG3555@2759|Eukaryota,39R6S@33154|Opisthokonta,3BFFB@33208|Metazoa,3D1D1@33213|Bilateria,48AQK@7711|Chordata,496HC@7742|Vertebrata,3JA3J@40674|Mammalia,4J8K6@91561|Cetartiodactyla	33208|Metazoa	S	Sparc osteonectin, cwcv and	SPOCK3	GO:0003002,GO:0003674,GO:0004857,GO:0004866,GO:0005488,GO:0005515,GO:0005539,GO:0005575,GO:0005576,GO:0005615,GO:0006022,GO:0006029,GO:0006082,GO:0006464,GO:0006790,GO:0006807,GO:0006810,GO:0006858,GO:0007275,GO:0007350,GO:0007365,GO:0007367,GO:0007389,GO:0007444,GO:0007447,GO:0007450,GO:0008104,GO:0008150,GO:0008152,GO:0008191,GO:0009100,GO:0009790,GO:0009880,GO:0009888,GO:0009892,GO:0009953,GO:…	K08136	Kazal_2,SPARC_Ca_bdg,Thyroglobulin_1	XP_059957592.1
Chr12	BED12G000018.mRNA1	KOG0488@1|root,KOG0488@2759|Eukaryota,39YZJ@33154|Opisthokonta,3BNB5@33208|Metazoa,3CZPG@33213|Bilateria,488HP@7711|Chordata,497PY@7742|Vertebrata,3JD91@40674|Mammalia,4IYFU@91561|Cetartiodactyla	33208|Metazoa	K	Ladybird homeobox 2	LBX2	GO:0000981,GO:0003674,GO:0003700,GO:0006355,GO:0006357,GO:0008150,GO:0009889,GO:0010468,GO:0010556,GO:0019219,GO:0019222,GO:0031323,GO:0031326,GO:0050789,GO:0050794,GO:0051171,GO:0051252,GO:0060255,GO:0065007,GO:0080090,GO:0140110,GO:1903506,GO:2000112,GO:2001141	K09353	Homeobox	XP_007184092.1
Chr12	BED12G000041.mRNA1	KOG4613@1|root,KOG4613@2759|Eukaryota,39T8M@33154|Opisthokonta,3BAGI@33208|Metazoa,3CYHG@33213|Bilateria,48AB3@7711|Chordata,48XE7@7742|Vertebrata,3JERV@40674|Mammalia,4IZGN@91561|Cetartiodactyla	33208|Metazoa	S	ALMS1, centrosome and basal body associated protein	ALMS1	GO:0000003,GO:0000086,GO:0000278,GO:0000922,GO:0001654,GO:0001678,GO:0001736,GO:0001738,GO:0001754,GO:0002009,GO:0003006,GO:0003008,GO:0003674,GO:0005488,GO:0005515,GO:0005575,GO:0005622,GO:0005623,GO:0005737,GO:0005813,GO:0005814,GO:0005815,GO:0005819,GO:0005829,GO:0005856,GO:0005929,GO:0006629,GO:0006810,GO:0006996,GO:0007049,GO:0007154,GO:0007164,GO:0007165,GO:0007275,GO:0007276,GO:0007281,GO:…	K16741	ALMS_motif	XP_057414465.1
Chr12	BED12G000042.mRNA1	KOG1721@1|root,KOG1721@2759|Eukaryota,39RHX@33154|Opisthokonta,3BGHU@33208|Metazoa,3D1N4@33213|Bilateria,48BK7@7711|Chordata,4970M@7742|Vertebrata,3J3NE@40674|Mammalia,4J4HY@91561|Cetartiodactyla	33208|Metazoa	K	early growth response	EGR4	GO:0000976,GO:0000977,GO:0000981,GO:0001012,GO:0001067,GO:0001228,GO:0003674,GO:0003676,GO:0003677,GO:0003690,GO:0003700,GO:0005488,GO:0005575,GO:0005622,GO:0005623,GO:0005634,GO:0006139,GO:0006351,GO:0006355,GO:0006357,GO:0006366,GO:0006725,GO:0006807,GO:0008150,GO:0008152,GO:0008284,GO:0009058,GO:0009059,GO:0009889,GO:0009891,GO:0009893,GO:0009987,GO:0010033,GO:0010467,GO:0010468,GO:0010556,GO:…	K12498	zf-C2H2	XP_024619782.1
Chr12	BED12G000043.mRNA1	KOG4341@1|root,KOG4341@2759|Eukaryota,39D3U@33154|Opisthokonta,3BENM@33208|Metazoa,3CX8H@33213|Bilateria,47ZW8@7711|Chordata,495G1@7742|Vertebrata,3JBNB@40674|Mammalia,4J21X@91561|Cetartiodactyla	33208|Metazoa	S	F-box only protein 41	FBXO41	GO:0000209,GO:0003674,GO:0003824,GO:0004842,GO:0005575,GO:0005622,GO:0005623,GO:0005737,GO:0005829,GO:0006464,GO:0006807,GO:0008150,GO:0008152,GO:0009987,GO:0016567,GO:0016740,GO:0019538,GO:0019787,GO:0032446,GO:0036211,GO:0043170,GO:0043412,GO:0043687,GO:0044237,GO:0044238,GO:0044260,GO:0044267,GO:0044424,GO:0044444,GO:0044464,GO:0070647,GO:0071704,GO:0140096,GO:1901564	K10316	F-box-like	sp|Q8TF61|FBX41_HUMAN
Chr12	BED12G000044.mRNA1	COG0459@1|root,KOG0361@2759|Eukaryota,38FBW@33154|Opisthokonta,3BFTA@33208|Metazoa,3CW5G@33213|Bilateria,48701@7711|Chordata,494YM@7742|Vertebrata,3JF7T@40674|Mammalia,4J31N@91561|Cetartiodactyla	33208|Metazoa	O	Chaperonin containing TCP1 subunit 7	CCT7	GO:0000003,GO:0002199,GO:0003674,GO:0005488,GO:0005515,GO:0005575,GO:0005622,GO:0005623,GO:0005737,GO:0005829,GO:0005832,GO:0005856,GO:0005874,GO:0006457,GO:0006458,GO:0006810,GO:0007338,GO:0007339,GO:0008037,GO:0008150,GO:0009566,GO:0009889,GO:0009891,GO:0009893,GO:0009987,GO:0009988,GO:0010556,GO:0010557,GO:0010604,GO:0010638,GO:0015630,GO:0019219,GO:0019222,GO:0019953,GO:0022414,GO:0031323,GO:…	K09499	Cpn60_TCP1	tr|A0A643BTQ9|A0A643BTQ9_BALPH
Chr12	BED12G000045.mRNA1	COG2940@1|root,KOG2084@2759|Eukaryota,38C3R@33154|Opisthokonta,3BEG2@33208|Metazoa,3D0F4@33213|Bilateria,4821T@7711|Chordata,48WM1@7742|Vertebrata,3J2D5@40674|Mammalia,4IWX6@91561|Cetartiodactyla	33208|Metazoa	B	SET and MYND domain-containing protein 5	SMYD5	GO:0000228,GO:0000785,GO:0000790,GO:0003674,GO:0003824,GO:0005575,GO:0005622,GO:0005623,GO:0005634,GO:0005694,GO:0006325,GO:0006464,GO:0006479,GO:0006807,GO:0006996,GO:0008150,GO:0008152,GO:0008168,GO:0008213,GO:0008757,GO:0009987,GO:0016043,GO:0016569,GO:0016570,GO:0016571,GO:0016740,GO:0016741,GO:0018022,GO:0018193,GO:0018205,GO:0019538,GO:0031974,GO:0031981,GO:0032259,GO:0034968,GO:0036211,GO:…		SET,zf-MYND	XP_060024557.1
Chr12	BED12G000046.mRNA1	KOG0850@1|root,KOG0843@2759|Eukaryota,39X2U@33154|Opisthokonta,3BP1J@33208|Metazoa,3E46S@33213|Bilateria,48QVF@7711|Chordata,49MFF@7742|Vertebrata,3JNFP@40674|Mammalia,4JCUG@91561|Cetartiodactyla	33208|Metazoa	K	Homeodomain	NOTO			Homeobox	XP_007184071.2
Chr12	BED12G000047.mRNA1	KOG0118@1|root,KOG0118@2759|Eukaryota,39ST6@33154|Opisthokonta,3BA81@33208|Metazoa,3CRMB@33213|Bilateria,485HG@7711|Chordata,48V1Y@7742|Vertebrata,3J4FY@40674|Mammalia,3EFNE@33554|Carnivora	33208|Metazoa	A	Heterogeneous nuclear ribonucleoprotein A1-like	hnrnpa1	GO:0000003,GO:0000375,GO:0000377,GO:0000380,GO:0000381,GO:0000398,GO:0000733,GO:0000781,GO:0000785,GO:0000792,GO:0001654,GO:0001745,GO:0003006,GO:0003674,GO:0003676,GO:0003677,GO:0003697,GO:0003723,GO:0003725,GO:0003727,GO:0003729,GO:0003730,GO:0003824,GO:0005488,GO:0005515,GO:0005575,GO:0005622,GO:0005623,GO:0005634,GO:0005654,GO:0005681,GO:0005694,GO:0005700,GO:0005703,GO:0005737,GO:0005829,GO:…	K12741,K13158,K14411	HnRNPA1,RRM_1	XP_059798635.1
Chr12	BED12G000048.mRNA1	KOG3767@1|root,KOG3767@2759|Eukaryota,38FD4@33154|Opisthokonta,3BETI@33208|Metazoa,3CRR3@33213|Bilateria,4836F@7711|Chordata,48WPY@7742|Vertebrata,3J1W6@40674|Mammalia,4IVPB@91561|Cetartiodactyla	33208|Metazoa	S	Tricarboxylate carrier	SFXN5	GO:0003674,GO:0005215,GO:0005342,GO:0005575,GO:0005622,GO:0005623,GO:0005737,GO:0005739,GO:0006810,GO:0006811,GO:0006820,GO:0006842,GO:0006855,GO:0008150,GO:0008509,GO:0008514,GO:0015075,GO:0015137,GO:0015142,GO:0015238,GO:0015318,GO:0015711,GO:0015746,GO:0015849,GO:0015893,GO:0022857,GO:0034220,GO:0035674,GO:0042221,GO:0042493,GO:0042891,GO:0042895,GO:0043226,GO:0043227,GO:0043229,GO:0043231,GO:…		Mtc	XP_054945221.1
Chr12	BED12G000050.mRNA1	KOG0850@1|root,KOG0843@2759|Eukaryota,39SRX@33154|Opisthokonta,3BQ4B@33208|Metazoa,3D3NH@33213|Bilateria,47ZCW@7711|Chordata,492SA@7742|Vertebrata,3J95D@40674|Mammalia,4IVG3@91561|Cetartiodactyla	33208|Metazoa	K	Homeobox protein EMX1	EMX1	GO:0000902,GO:0000904,GO:0000976,GO:0000977,GO:0000980,GO:0000981,GO:0001012,GO:0001067,GO:0001158,GO:0001700,GO:0001701,GO:0002065,GO:0003002,GO:0003674,GO:0003676,GO:0003677,GO:0003690,GO:0003700,GO:0005488,GO:0005575,GO:0005622,GO:0005623,GO:0005634,GO:0005730,GO:0006355,GO:0006357,GO:0007275,GO:0007350,GO:0007389,GO:0007399,GO:0007409,GO:0007417,GO:0007419,GO:0007420,GO:0007424,GO:0008150,GO:…	K09317	Homeobox	XP_059798949.1
Chr12	BED12G000051.mRNA1	COG1028@1|root,KOG1204@2759|Eukaryota,39P39@33154|Opisthokonta,3BIY7@33208|Metazoa,3CZEJ@33213|Bilateria,4859H@7711|Chordata,494NY@7742|Vertebrata,3JCKT@40674|Mammalia,4J0MQ@91561|Cetartiodactyla	33208|Metazoa	Q	sepiapterin reductase	SPR	GO:0000166,GO:0000902,GO:0000904,GO:0001505,GO:0003674,GO:0003824,GO:0004033,GO:0004757,GO:0005488,GO:0005515,GO:0005575,GO:0005622,GO:0005623,GO:0005634,GO:0005654,GO:0005737,GO:0005829,GO:0006066,GO:0006082,GO:0006520,GO:0006558,GO:0006584,GO:0006725,GO:0006729,GO:0006732,GO:0006807,GO:0006809,GO:0007275,GO:0007399,GO:0008150,GO:0008152,GO:0009058,GO:0009072,GO:0009108,GO:0009653,GO:0009712,GO:…	K00072	adh_short	XP_007184053.2
Chr12	BED12G000052.mRNA1	KOG2176@1|root,KOG2176@2759|Eukaryota,38C01@33154|Opisthokonta,3BAJT@33208|Metazoa,3CWQC@33213|Bilateria,4836W@7711|Chordata,494A5@7742|Vertebrata,3J2IT@40674|Mammalia,4J8HQ@91561|Cetartiodactyla	33208|Metazoa	U	Exocyst complex component 6B	EXOC6B	GO:0000003,GO:0000145,GO:0000902,GO:0000904,GO:0001505,GO:0001667,GO:0002064,GO:0002065,GO:0002066,GO:0003006,GO:0003674,GO:0005488,GO:0005515,GO:0005575,GO:0005622,GO:0005623,GO:0005737,GO:0005768,GO:0005938,GO:0006810,GO:0006836,GO:0006887,GO:0006903,GO:0006904,GO:0006928,GO:0006935,GO:0007154,GO:0007267,GO:0007268,GO:0007269,GO:0007275,GO:0007276,GO:0007281,GO:0007292,GO:0007297,GO:0007298,GO:…	K19985	Sec15	XP_059882373.1
Chr12	BED12G000054.mRNA1	COG2124@1|root,KOG0157@2759|Eukaryota,393K8@33154|Opisthokonta,3BDM4@33208|Metazoa,3CS0Z@33213|Bilateria,4802R@7711|Chordata,49093@7742|Vertebrata,3JBES@40674|Mammalia,4IW99@91561|Cetartiodactyla	33208|Metazoa	IQ	cytochrome P450	CYP26B1	GO:0000003,GO:0000280,GO:0001101,GO:0001501,GO:0001523,GO:0001709,GO:0001767,GO:0001768,GO:0001775,GO:0001972,GO:0002376,GO:0002682,GO:0002694,GO:0003002,GO:0003674,GO:0003824,GO:0004497,GO:0005488,GO:0005501,GO:0005575,GO:0005622,GO:0005623,GO:0005737,GO:0005783,GO:0005789,GO:0006082,GO:0006629,GO:0006720,GO:0006721,GO:0006766,GO:0006775,GO:0006805,GO:0006950,GO:0006952,GO:0006954,GO:0006996,GO:…	K07437,K12664,K12665	p450	XP_007175581.2
Chr12	BED12G000055.mRNA1	28P3N@1|root,2QVQ7@2759|Eukaryota,39IA9@33154|Opisthokonta,3BECZ@33208|Metazoa,3CVJE@33213|Bilateria,48586@7711|Chordata,49898@7742|Vertebrata,3JC9U@40674|Mammalia,4IYAK@91561|Cetartiodactyla	33208|Metazoa	A	Zinc finger protein 638	ZNF638	GO:0003674,GO:0003676,GO:0003677,GO:0003690,GO:0005488,GO:0005575,GO:0005622,GO:0005623,GO:0005634,GO:0005654,GO:0005737,GO:0006139,GO:0006396,GO:0006725,GO:0006807,GO:0008150,GO:0008152,GO:0008380,GO:0009987,GO:0010467,GO:0016070,GO:0031974,GO:0031981,GO:0034641,GO:0043170,GO:0043226,GO:0043227,GO:0043229,GO:0043231,GO:0043233,GO:0044237,GO:0044238,GO:0044422,GO:0044424,GO:0044428,GO:0044446,GO:…		RRM_1,RRM_5,zf-C2H2_jaz	XP_059799003.1
Chr12	BED12G000056.mRNA1	2DM0X@1|root,2S63Z@2759|Eukaryota,3A1TA@33154|Opisthokonta,3BQDE@33208|Metazoa,3D79K@33213|Bilateria,48E69@7711|Chordata,49BEF@7742|Vertebrata,3JGFQ@40674|Mammalia,4JBIF@91561|Cetartiodactyla	33208|Metazoa	S	Polyadenylate-binding protein-interacting protein 2B	PAIP2B	GO:0000900,GO:0001558,GO:0003674,GO:0003676,GO:0003723,GO:0003727,GO:0005488,GO:0005515,GO:0005575,GO:0005622,GO:0005623,GO:0005737,GO:0006417,GO:0006446,GO:0008143,GO:0008150,GO:0009889,GO:0009890,GO:0009892,GO:0010468,GO:0010556,GO:0010558,GO:0010605,GO:0010608,GO:0010629,GO:0017148,GO:0019222,GO:0030371,GO:0031323,GO:0031324,GO:0031326,GO:0031327,GO:0032268,GO:0032269,GO:0034248,GO:0034249,GO:…		PAM2	XP_059799005.1
Chr12	BED12G000057.mRNA1	COG2971@1|root,KOG1794@2759|Eukaryota,38E9F@33154|Opisthokonta,3BC9Y@33208|Metazoa,3CTHS@33213|Bilateria,4822Y@7711|Chordata,48WAK@7742|Vertebrata,3J4M7@40674|Mammalia,4J1VB@91561|Cetartiodactyla	33208|Metazoa	G	N-acetylglucosamine kinase	NAGK	GO:0003674,GO:0003824,GO:0005575,GO:0005576,GO:0005615,GO:0005622,GO:0005623,GO:0005737,GO:0005829,GO:0005975,GO:0006040,GO:0006044,GO:0006047,GO:0006048,GO:0006050,GO:0006051,GO:0006054,GO:0006082,GO:0006139,GO:0006725,GO:0006793,GO:0006796,GO:0006807,GO:0008150,GO:0008152,GO:0009056,GO:0009058,GO:0009225,GO:0009226,GO:0009384,GO:0009987,GO:0016054,GO:0016301,GO:0016310,GO:0016740,GO:0016772,GO:…	K00884,K08669	BcrAD_BadFG	XP_036729585.1
Chr12	BED12G000058.mRNA1	KOG4136@1|root,KOG4136@2759|Eukaryota,38D6K@33154|Opisthokonta,3B9SK@33208|Metazoa,3D3HJ@33213|Bilateria,482G1@7711|Chordata,49462@7742|Vertebrata,3J6J7@40674|Mammalia,4J25M@91561|Cetartiodactyla	33208|Metazoa	IT	Testis expressed 261	TEX261	GO:0000139,GO:0003674,GO:0005488,GO:0005515,GO:0005575,GO:0005622,GO:0005623,GO:0005737,GO:0005783,GO:0005789,GO:0005794,GO:0005798,GO:0006810,GO:0006888,GO:0008150,GO:0010941,GO:0010942,GO:0012505,GO:0016020,GO:0016021,GO:0016192,GO:0030134,GO:0030135,GO:0030173,GO:0030176,GO:0030674,GO:0031090,GO:0031224,GO:0031227,GO:0031228,GO:0031300,GO:0031301,GO:0031410,GO:0031982,GO:0031984,GO:0042175,GO:…		Erv26	XP_007175601.1
Chr12	BED12G000059.mRNA1	COG0666@1|root,KOG0504@2759|Eukaryota,39NE3@33154|Opisthokonta,3CPYP@33208|Metazoa,3E63W@33213|Bilateria,48RUM@7711|Chordata,49N83@7742|Vertebrata,3JNTH@40674|Mammalia,4JC83@91561|Cetartiodactyla	33208|Metazoa	S	Ankyrin repeat domain-containing protein 53	ANKRD53		K21441	Ank_2,Ank_4,Ank_5	XP_057414674.1
Chr12	BED12G000060.mRNA1	KOG0850@1|root,KOG0843@2759|Eukaryota,393XB@33154|Opisthokonta,3BFVH@33208|Metazoa,3CTK4@33213|Bilateria,47Z7J@7711|Chordata,4918M@7742|Vertebrata,3JFTJ@40674|Mammalia,4J58A@91561|Cetartiodactyla	33208|Metazoa	K	ventral anterior homeobox 2	VAX2	GO:0000122,GO:0000902,GO:0000904,GO:0000976,GO:0000977,GO:0000981,GO:0001012,GO:0001067,GO:0001161,GO:0001162,GO:0001227,GO:0001654,GO:0002009,GO:0002011,GO:0002072,GO:0003002,GO:0003008,GO:0003674,GO:0003676,GO:0003677,GO:0003682,GO:0003690,GO:0003700,GO:0005488,GO:0005575,GO:0005622,GO:0005623,GO:0005634,GO:0005737,GO:0006355,GO:0006357,GO:0007275,GO:0007389,GO:0007398,GO:0007399,GO:0007409,GO:…	K09318	Homeobox	XP_007175623.2
Chr12	BED12G000061.mRNA1	KOG4297@1|root,KOG4297@2759|Eukaryota,39Z2X@33154|Opisthokonta,3BNS0@33208|Metazoa,3D1AT@33213|Bilateria,48AZT@7711|Chordata,496RT@7742|Vertebrata,3JA6S@40674|Mammalia,4IX8Y@91561|Cetartiodactyla	33208|Metazoa	TV	C-type lectin domain family 4 member F	CLEC4F	GO:0001775,GO:0002376,GO:0003674,GO:0005488,GO:0005534,GO:0005575,GO:0005623,GO:0005886,GO:0007154,GO:0007165,GO:0008150,GO:0008289,GO:0009987,GO:0016020,GO:0023052,GO:0030246,GO:0036094,GO:0038023,GO:0042110,GO:0044464,GO:0045321,GO:0046631,GO:0046649,GO:0048029,GO:0050789,GO:0050794,GO:0050896,GO:0051132,GO:0051716,GO:0051861,GO:0060089,GO:0065007,GO:0071944,GO:0097367	K06561,K06721,K10060,K17513	Lectin_C	XP_057414371.1
Chr12	BED12G000062.mRNA1	KOG4029@1|root,KOG4029@2759|Eukaryota,3A35G@33154|Opisthokonta,3BQXX@33208|Metazoa,3D223@33213|Bilateria,4878G@7711|Chordata,4938C@7742|Vertebrata,3JAQS@40674|Mammalia,4J571@91561|Cetartiodactyla	33208|Metazoa	K	Folliculogenesis specific bHLH transcription factor	FIGLA	GO:0000003,GO:0000976,GO:0000977,GO:0000978,GO:0000981,GO:0000982,GO:0000987,GO:0001012,GO:0001067,GO:0001077,GO:0001228,GO:0003006,GO:0003674,GO:0003676,GO:0003677,GO:0003690,GO:0003700,GO:0005488,GO:0005515,GO:0005575,GO:0005622,GO:0005623,GO:0005667,GO:0006139,GO:0006351,GO:0006355,GO:0006357,GO:0006366,GO:0006725,GO:0006807,GO:0007276,GO:0007281,GO:0007292,GO:0008134,GO:0008150,GO:0008152,GO:…	K09066	HLH	XP_019798140.1
Chr12	BED12G000063.mRNA1	COG0235@1|root,KOG3699@2759|Eukaryota,38BZP@33154|Opisthokonta,3B943@33208|Metazoa,3CR88@33213|Bilateria,486DK@7711|Chordata,48Z6E@7742|Vertebrata,3J5YS@40674|Mammalia,4IZDN@91561|Cetartiodactyla	33208|Metazoa	TZ	Class II Aldolase and Adducin N-terminal domain	ADD2	GO:0002376,GO:0002520,GO:0003674,GO:0003779,GO:0005198,GO:0005200,GO:0005488,GO:0005515,GO:0005575,GO:0005622,GO:0005623,GO:0005737,GO:0005829,GO:0005856,GO:0005886,GO:0006810,GO:0006811,GO:0006928,GO:0006996,GO:0007010,GO:0007015,GO:0007155,GO:0007159,GO:0007275,GO:0008064,GO:0008092,GO:0008150,GO:0008290,GO:0009987,GO:0010639,GO:0014069,GO:0015629,GO:0016020,GO:0016043,GO:0016477,GO:0019899,GO:…	K18622	Aldolase_II	XP_029087746.1
Chr12	BED12G000064.mRNA1	2CY1R@1|root,2S1CF@2759|Eukaryota,3A007@33154|Opisthokonta,3BNZX@33208|Metazoa,3CVXA@33213|Bilateria,48CCZ@7711|Chordata,4965F@7742|Vertebrata,3JEQ9@40674|Mammalia,4JC6J@91561|Cetartiodactyla	33208|Metazoa	T	Protransforming growth factor alpha	TGFA	GO:0000187,GO:0001932,GO:0001934,GO:0003674,GO:0005102,GO:0005154,GO:0005488,GO:0005515,GO:0005575,GO:0005576,GO:0005615,GO:0005622,GO:0005623,GO:0005737,GO:0005783,GO:0005789,GO:0005793,GO:0005798,GO:0005886,GO:0005887,GO:0006355,GO:0006357,GO:0006810,GO:0006888,GO:0006900,GO:0006901,GO:0006903,GO:0006996,GO:0007088,GO:0007154,GO:0007165,GO:0007166,GO:0007167,GO:0007169,GO:0007173,GO:0007176,GO:…	K08774		XP_059799027.1
Chr12	BED12G000065.mRNA1	KOG1780@1|root,KOG1780@2759|Eukaryota,3A8EI@33154|Opisthokonta,3BSIU@33208|Metazoa,3D9G8@33213|Bilateria,48FYQ@7711|Chordata,49CT8@7742|Vertebrata,3JHVN@40674|Mammalia,35QXM@314146|Euarchontoglires,4Q665@9989|Rodentia	33208|Metazoa	A	LSM domain	SNRPG	GO:0000245,GO:0000375,GO:0000377,GO:0000387,GO:0000398,GO:0003674,GO:0003676,GO:0003723,GO:0005488,GO:0005575,GO:0005622,GO:0005623,GO:0005634,GO:0005654,GO:0005681,GO:0005682,GO:0005683,GO:0005684,GO:0005685,GO:0005686,GO:0005687,GO:0005689,GO:0005737,GO:0005829,GO:0006139,GO:0006351,GO:0006353,GO:0006366,GO:0006369,GO:0006396,GO:0006397,GO:0006725,GO:0006807,GO:0006810,GO:0006913,GO:0008150,GO:…	K11099	LSM	XP_007175607.1
Chr12	BED12G000066.mRNA1	2CMX8@1|root,2QSHJ@2759|Eukaryota,392PH@33154|Opisthokonta,3BCAS@33208|Metazoa,3CW0T@33213|Bilateria,481QI@7711|Chordata,48WDQ@7742|Vertebrata,3JCPV@40674|Mammalia,4J4AI@91561|Cetartiodactyla	33208|Metazoa	H	Prenylcysteine oxidase 1	PCYOX1	GO:0000096,GO:0000098,GO:0000323,GO:0001735,GO:0003674,GO:0003824,GO:0005215,GO:0005575,GO:0005576,GO:0005615,GO:0005622,GO:0005623,GO:0005737,GO:0005764,GO:0005773,GO:0005774,GO:0005886,GO:0006082,GO:0006508,GO:0006520,GO:0006575,GO:0006790,GO:0006807,GO:0006810,GO:0006811,GO:0006820,GO:0006821,GO:0008150,GO:0008152,GO:0008509,GO:0008555,GO:0009056,GO:0009057,GO:0009063,GO:0009987,GO:0015075,GO:…	K05906	NAD_binding_8,Prenylcys_lyase	XP_029087702.1
[truncated: 727 more rows]

## Sheet: TabS6
Table S6 Top 30% GO terms of the genes located in the four inversions of Eden's whale compared to the blue whale
Class	GO_Name	GO_ID	GO_Level	EnrichmentScore	HitsGenesCountsInSelectedSet	HitsGenesCountsInBackground	AllGenesCountsInSelectedSet	AllGenesCountsInBackground	GenesOfSelectedSetInGOterm	Q_value
[truncated: 156 more rows]

## Sheet: TabS7
Table S7 Expansive and contracted gene families of selected genomes with p-vlaue larger than 0.05
Species	Expansion	Contraction
Balaenoptera acutorostrata	148	68
Balaenoptera bonaerensis	167	179
Balaenoptera brydei	107	18
Balaenoptera edeni	31	131
Balaenoptera musculus	131	160
Balaenoptera physalus	230	104
Balaenoptera ricei	147	102
Delphinus delphis	41	160
[truncated: 18 more rows]

## Sheet: TabS8
Table S8 The expansive and contracted gene families in Eden's whale with their gene numbers in relative species
[truncated: 164 more rows]

[truncated: 1 more sheets: TabS9]
